# Supplementary material for: Vibronic effects on the quantum tunnelling of magnetisation in Kramers single-molecule magnets
Source: Nat Commun. 2024 Jan 12;15:485. doi: 10.1038/s41467-023-44486-3 (PMC10784566; doi:10.1038/s41467-023-44486-3)
Supplement: Supplementary file 4 — Source Data [file 41467_2023_44486_MOESM4_ESM.xlsx]

## Sheet: Fig1
n/a

## Sheet: Fig2
Electronic g-matrix		xx	xy	xz	yx	yy	yz	zx	zy	zz
		-6.0923e-06	-2.46666e-06	-0.00290555	-3.02064e-06	7.63512e-06	-0.000632026	0	0	-19.9843
Vibronic correction to electronic g-matrix
	Mode nr
	1	3.79871e-08	2.56757e-08	-0.000335624	3.35737e-08	-4.26798e-08	-0.00104234	1.63581e-08	-1.48831e-08	1.39909e-05
	2	4.31536e-09	9.71376e-09	0.000102023	1.09983e-08	-4.30826e-09	-0.000307122	5.84054e-09	4.55633e-09	-1.00451e-06
	3	1.20051e-07	8.37165e-08	-0.0023923	1.04052e-07	-1.34265e-07	-0.00157075	1.05035e-08	-2.02406e-08	7.87403e-07
	4	-3.46454e-08	-3.73074e-08	0.000470861	-4.39463e-08	3.7721e-08	0.00147831	8.30843e-09	2.55501e-09	1.45539e-06
	5	-1.46683e-08	-1.86399e-08	0.000947898	-2.25162e-08	1.52776e-08	-0.000356935	1.61037e-08	7.37689e-09	8.68805e-06
	6	4.2575e-08	-7.97333e-09	-0.00256762	-3.9628e-09	-5.11089e-08	0.000742655	-1.72545e-08	-3.28106e-08	7.1309e-06
	7	-2.01477e-10	-1.14995e-09	-1.30843e-05	-1.25562e-09	1.0973e-10	-2.8214e-05	2.63827e-10	-1.53845e-10	5.67744e-07
	8	-4.11352e-09	-7.79639e-09	6.68259e-05	-9.13457e-09	4.15093e-09	4.09902e-05	6.88722e-10	2.83514e-10	1.81029e-06
	9	2.00022e-08	2.62399e-08	-0.000281953	3.13595e-08	-2.08996e-08	-0.000178785	3.89643e-10	-3.23641e-09	-3.6164e-06
	10	-3.05153e-10	7.1495e-09	0.000445993	7.4387e-09	9.2746e-10	-8.74067e-05	5.69054e-09	6.36877e-09	-5.38887e-07
	11	-1.06817e-08	-1.52331e-08	0.000304918	-1.73155e-08	1.11139e-08	-0.000202611	7.8706e-09	5.89372e-10	8.03535e-06
	12	-3.70566e-11	-1.10188e-09	-2.86469e-05	-1.21466e-09	-1.0549e-10	-7.79471e-06	-3.70926e-11	-1.98492e-10	3.64536e-07
	13	2.70246e-10	2.22533e-10	-2.95821e-07	2.63021e-10	-2.97943e-10	-3.18044e-06	6.06819e-12	-2.75624e-11	-2.96815e-08
	14	5.35175e-09	1.11225e-08	6.18509e-05	1.24447e-08	-5.1573e-09	-6.30046e-05	-5.98059e-10	2.196e-09	-3.97487e-06
	15	3.57941e-08	-2.30799e-09	-0.00091843	4.53546e-10	-4.3362e-08	-0.000875898	1.65784e-08	-3.86011e-09	1.25744e-05
	16	2.13399e-08	9.6529e-09	0.000717452	1.32028e-08	-2.45369e-08	-8.10699e-05	4.37212e-08	-3.34652e-09	2.02407e-05
	17	3.20541e-08	-4.97353e-08	-0.00191797	-5.09133e-08	-4.37655e-08	-0.000136032	1.17451e-08	-2.91248e-08	3.23172e-05
	18	7.03266e-09	-1.0098e-09	0.000124802	-3.27604e-10	-8.78668e-09	-5.56745e-05	8.4264e-09	-4.48707e-09	6.4932e-06
	19	5.05796e-09	-5.50187e-09	-0.000157364	-6.38454e-09	-6.61043e-09	0.000215741	-3.18162e-10	3.72072e-11	2.62232e-08
	20	-3.24035e-09	-1.9539e-08	-7.13251e-05	-2.19978e-08	1.77056e-09	8.96922e-05	5.93777e-09	-9.38684e-10	7.82784e-06
	21	3.33695e-09	-8.90258e-09	-0.000573265	-8.64142e-09	-5.50231e-09	-3.68146e-05	1.56145e-09	-7.26875e-09	5.78112e-06
	22	-1.09869e-09	7.21396e-09	9.14971e-05	8.77264e-09	1.91883e-09	6.92124e-06	4.47832e-09	-3.33663e-09	1.63667e-06
	23	-1.9725e-08	-1.29647e-08	0.000669805	-1.30592e-08	2.25051e-08	4.3313e-05	3.2309e-08	-1.00957e-09	2.1743e-05
	24	-1.24574e-09	2.10503e-09	0.000170977	1.89047e-09	1.62716e-09	-1.18479e-05	8.16959e-10	2.99775e-09	-1.55824e-06
	25	-6.08329e-09	5.46496e-09	0.000355445	5.40229e-09	7.84704e-09	3.33005e-05	2.37108e-09	5.51562e-09	-2.88655e-06
	26	7.22243e-10	2.65752e-08	0.00048077	3.1203e-08	2.36226e-09	-8.77109e-05	1.23011e-08	2.88775e-09	-7.86317e-07
	27	-4.44104e-09	-1.22443e-08	1.05341e-05	-1.43596e-08	4.0349e-09	0.000152971	-7.90586e-10	-2.19721e-10	1.35481e-06
	28	-6.36763e-09	-3.45177e-09	0.000278012	-5.08699e-09	7.18855e-09	2.48506e-05	3.36913e-10	6.58322e-09	-2.77317e-06
	29	9.6712e-09	1.30069e-08	-0.000362576	1.56342e-08	-1.03791e-08	-6.58688e-05	-1.32173e-09	-3.40131e-09	-1.2592e-06
	30	6.50769e-09	7.27339e-09	-9.90885e-06	9.30122e-09	-7.00101e-09	-0.000256369	4.23448e-09	-2.98415e-09	3.17513e-06
	31	-3.3971e-09	7.53222e-09	-0.000200926	8.49348e-09	4.96167e-09	0.000535738	-3.34456e-09	-1.16934e-09	-4.91957e-06
	32	1.31846e-09	-1.63369e-09	-0.000227164	-1.29099e-09	-1.80792e-09	1.9628e-05	-8.21527e-10	-2.94522e-09	1.4559e-06
	33	-4.48646e-11	-7.10748e-11	1.01175e-07	-7.80703e-11	4.75875e-11	3.29193e-07	1.37262e-11	-1.22438e-11	2.8498e-08
	34	4.81967e-09	1.0866e-09	-0.000320607	2.26479e-09	-5.62024e-09	0.000106088	-3.38012e-10	-5.42622e-09	2.3375e-06
	35	-1.25879e-09	2.22215e-09	9.18012e-05	2.13553e-09	1.72967e-09	1.30661e-05	2.09702e-10	2.37811e-09	-1.71787e-06
	36	-1.44705e-09	-1.0211e-09	9.35322e-05	-1.25343e-09	1.66719e-09	-2.5719e-05	1.65831e-09	7.97373e-10	7.59415e-07
	37	-3.29357e-09	-5.24353e-09	-2.82913e-05	-5.29512e-09	3.4535e-09	2.57511e-05	2.86582e-09	-3.86383e-09	4.35475e-06
	38	-9.03698e-09	-1.67808e-09	0.000154894	-9.90172e-10	1.15678e-08	0.000406331	6.31782e-09	-2.71339e-09	2.99201e-06
	39	2.28579e-09	-1.49278e-09	-0.000165766	-1.49225e-09	-2.96751e-09	5.99958e-05	-1.37932e-09	-1.65305e-09	3.44621e-07
	40	7.9119e-09	-3.30794e-09	-0.000405743	-3.52216e-09	-9.7319e-09	0.000526018	-4.69169e-09	-4.53332e-09	-1.83523e-06
	41	2.3851e-09	1.19663e-09	-0.0001245	1.80397e-09	-2.73146e-09	-3.67409e-05	-1.32532e-10	-2.25734e-09	1.06495e-06
	42	-4.19984e-09	-2.57057e-09	9.20715e-05	-2.80687e-09	4.61906e-09	-0.000200741	3.75425e-09	6.5939e-10	2.68068e-06
	43	3.69271e-09	-1.89389e-08	-0.000467845	-2.08858e-08	-6.15817e-09	0.000245565	-1.49151e-09	-5.75944e-09	4.15634e-06
	44	-3.23149e-10	-7.63134e-10	7.1681e-05	-5.96175e-10	3.94764e-10	-6.11151e-05	2.36539e-09	-1.50472e-09	2.30153e-06
	45	-9.83309e-09	-8.14173e-09	0.000191247	-9.51199e-09	1.04328e-08	-4.09995e-05	5.27749e-09	2.69438e-09	3.27019e-06
	46	-1.21194e-08	-1.66355e-08	0.000553694	-2.07563e-08	1.29829e-08	0.000276919	2.08489e-09	7.99518e-09	-6.06811e-07
	47	7.21176e-10	6.15109e-09	-0.000107103	7.05666e-09	-4.92849e-11	0.00034588	-3.21638e-09	-1.37706e-09	-4.03513e-06
	48	-1.50268e-08	-1.28662e-08	0.000266638	-1.55546e-08	1.67583e-08	0.00046616	7.24318e-10	1.67799e-09	1.49855e-07
	49	1.319e-10	-6.88542e-09	-0.000228771	-6.94055e-09	-7.30957e-10	7.06116e-05	-4.59808e-10	-6.02165e-09	4.00261e-06
	50	7.8532e-09	-9.26335e-09	-0.000254654	-7.6476e-09	-9.91751e-09	-0.000411938	1.36186e-08	-1.05179e-08	1.55964e-05
	51	3.40249e-09	1.84869e-09	-7.0347e-05	2.43767e-09	-3.84386e-09	-6.80058e-05	6.7979e-10	-1.29574e-09	9.45946e-07
	52	-1.80205e-09	-5.32844e-09	8.3237e-05	-6.14822e-09	1.83941e-09	8.69581e-05	1.50188e-09	-7.37721e-11	1.05561e-06
	53	1.23441e-08	6.74127e-09	-0.000398842	8.89009e-09	-1.41558e-08	-4.50758e-05	-9.57269e-10	-6.20008e-09	2.23529e-06
	54	4.73109e-09	2.21532e-09	-0.000249654	2.99983e-09	-5.5145e-09	-5.75008e-05	-9.79593e-10	-2.2473e-09	1.6994e-07
	55	-3.72995e-09	-1.03457e-08	-0.000425328	-1.12595e-08	3.58874e-09	0.000432374	-2.14893e-09	-6.1933e-09	2.28873e-06
	56	2.32051e-10	-2.46545e-12	-1.44373e-05	6.89335e-11	-2.81494e-10	-1.14012e-05	1.78567e-10	-3.81551e-10	3.49127e-07
	57	3.45465e-09	-5.19689e-09	-0.00031436	-5.03558e-09	-4.73415e-09	0.000167141	7.50299e-10	-5.55349e-09	3.89657e-06
	58	5.72941e-09	-1.15253e-08	-0.00061864	-1.0957e-08	-7.71357e-09	0.000172435	-1.10742e-09	-1.42708e-08	8.67986e-06
	59	3.08647e-09	7.48204e-09	-1.77328e-05	8.58505e-09	-3.0461e-09	-5.32376e-05	1.62133e-09	5.96931e-10	-8.89736e-07
	60	5.47705e-10	-1.48452e-09	-0.000100167	-1.50402e-09	-7.69753e-10	5.23906e-05	-1.21136e-09	-1.64678e-09	3.79672e-07
	61	-6.81493e-10	5.75158e-11	9.63527e-05	-1.72785e-10	8.05119e-10	-5.08199e-05	8.46116e-10	1.80903e-09	-5.61761e-07
	62	3.58435e-09	3.78414e-09	-9.64375e-05	4.55271e-09	-3.93948e-09	-4.5334e-05	-2.56326e-10	-7.29778e-10	-5.66227e-07
	63	3.43508e-09	8.67371e-10	-0.000137622	1.38662e-09	-3.97954e-09	-8.61607e-06	8.57428e-11	-2.13578e-09	1.09606e-06
	64	-1.50414e-08	-4.04253e-09	0.000347107	-5.18733e-09	1.76367e-08	0.00015423	4.60622e-09	4.46223e-09	-3.23608e-07
	65	6.13576e-09	-3.99327e-09	-0.000112455	-4.05074e-09	-8.08151e-09	-9.42178e-05	2.90965e-09	-2.2509e-09	4.09831e-06
	66	1.56114e-08	-1.53804e-08	-0.00111518	-1.34917e-08	-1.97766e-08	0.000351585	-6.24609e-10	-2.44517e-08	1.51861e-05
	67	-9.93971e-10	-6.29083e-10	2.8213e-05	-7.02367e-10	1.14176e-09	-1.89295e-06	3.89154e-10	-1.34529e-10	5.02187e-07
	68	-5.17782e-09	-1.34635e-08	4.0967e-05	-1.53088e-08	4.82956e-09	6.99167e-05	3.31841e-09	-1.6522e-09	5.07187e-06
	69	4.01434e-09	-6.37843e-09	-0.000167448	-7.13573e-09	-5.4029e-09	0.000197927	-1.07279e-09	-1.05968e-09	7.73517e-07
	70	1.89418e-11	8.45022e-11	-1.71084e-06	9.63281e-11	-1.44217e-11	8.83166e-07	-3.13299e-11	-3.28733e-13	-4.25222e-08
	71	-1.11752e-09	-1.23641e-10	5.32478e-05	-7.72491e-11	1.41336e-09	6.15518e-06	9.26166e-10	-1.64118e-10	8.30438e-07
	72	-9.71832e-09	-2.83048e-08	-0.000564896	-3.08242e-08	8.65367e-09	0.000770752	1.64552e-09	-9.76082e-09	7.20247e-06
	73	1.5021e-10	-1.68136e-09	-0.000225992	-1.51375e-09	-2.81793e-10	5.53901e-05	-2.07585e-09	-2.0421e-09	-3.12557e-08
	74	-6.23931e-09	-4.97818e-09	7.87425e-05	-5.68561e-09	7.084e-09	0.000133797	2.83984e-10	-3.66198e-10	9.38042e-07
	75	-1.03071e-09	3.44306e-10	8.16248e-05	3.30984e-10	1.25324e-09	-2.90106e-05	3.79617e-09	1.45561e-09	7.22255e-07
	76	2.77565e-08	-2.67256e-08	-0.00102521	-2.35362e-08	-3.50855e-08	-0.000211386	2.56826e-08	-3.27637e-08	3.57607e-05
	77	5.54923e-10	-1.03526e-09	-5.4596e-05	-4.01943e-10	-5.95368e-10	-3.49176e-05	1.67287e-09	-4.29979e-09	3.13248e-06
	78	-3.72094e-09	-5.56839e-09	-3.06306e-05	-6.41019e-09	3.8792e-09	6.74763e-05	-7.48912e-10	-1.69544e-10	7.1836e-07
	79	1.09218e-09	-2.5607e-09	-0.000128033	-2.62675e-09	-1.49466e-09	7.82253e-05	-9.56992e-10	-1.99493e-09	7.65635e-07
	80	6.67065e-09	-2.81371e-09	-4.36141e-05	-2.6293e-09	-8.10724e-09	-9.83627e-06	1.78645e-09	-2.96425e-09	2.8235e-06
	81	2.68187e-08	-1.98828e-09	-0.00153177	3.14186e-09	-3.20464e-08	-0.000133413	4.56031e-09	-2.38583e-08	1.6447e-05
	82	1.77532e-08	-8.01059e-09	-0.00100657	-4.09614e-09	-2.19635e-08	0.000321998	8.62318e-09	-2.67443e-08	1.84997e-05
	83	-3.31515e-10	-9.84261e-10	5.51121e-05	-9.31035e-10	3.43951e-10	2.15533e-05	1.03882e-09	-1.55767e-09	1.48248e-06
	84	1.77648e-09	-1.11687e-10	3.22614e-05	3.52998e-10	-2.13786e-09	-0.000151595	2.98613e-09	-6.42469e-10	2.44362e-06
	85	1.30839e-09	-5.0156e-11	-5.80691e-05	-4.42854e-11	-1.54972e-09	3.67053e-05	-9.59088e-10	-5.46176e-10	-2.6648e-07
	86	1.34535e-08	-5.41838e-09	-0.000269336	-2.52191e-09	-1.68302e-08	-0.000916595	1.66834e-08	-1.24501e-08	2.21506e-05
	87	1.66658e-08	-4.25193e-08	-0.00165171	-4.14836e-08	-2.3441e-08	0.000514986	9.83745e-09	-3.59906e-08	3.07285e-05
	88	2.71658e-09	-3.65291e-09	-0.000155246	-3.71251e-09	-3.6264e-09	-1.03465e-05	6.14418e-10	-3.05869e-09	3.13291e-06
	89	-5.56431e-10	-1.06847e-09	-2.20755e-06	-1.20243e-09	5.65367e-10	-3.97778e-06	1.17347e-10	-8.26503e-12	3.76113e-07
	90	-9.69342e-10	3.49617e-09	0.000490928	2.05085e-09	1.68917e-09	0.0006664	-9.54527e-10	8.42886e-09	-9.7037e-06
	91	2.20992e-08	-5.09577e-08	-0.00208742	-5.00722e-08	-3.11224e-08	0.00072254	1.08776e-08	-3.9494e-08	3.4234e-05
	92	-3.30673e-11	2.46493e-10	7.45812e-07	2.60185e-10	5.91886e-11	3.43744e-07	-8.54486e-11	1.44448e-10	-1.95457e-07
	93	-1.15395e-09	-3.85434e-09	-4.89668e-05	-3.51377e-09	1.25435e-09	-7.76195e-08	2.66472e-09	-4.7672e-09	5.00337e-06
	94	-4.39925e-09	-1.34245e-08	-0.000311319	-1.49193e-08	4.15509e-09	0.00045786	-6.07808e-09	-5.35922e-09	1.03469e-06
	95	8.39211e-09	-5.53524e-09	-0.000324367	-5.21802e-09	-1.05454e-08	-6.78922e-05	1.0659e-09	-5.5132e-09	4.70067e-06
	96	-1.04074e-08	-2.62581e-08	-0.00124957	-2.75147e-08	9.93294e-09	0.000803175	-8.72601e-09	-1.50091e-08	4.90376e-06
	97	-4.12637e-09	-7.86698e-09	-0.000117589	-9.49496e-09	4.2759e-09	0.000188947	3.59065e-10	3.25055e-09	-6.22385e-07
	98	-1.64445e-09	-4.26456e-09	-4.53231e-05	-4.88519e-09	1.51696e-09	8.40153e-05	-1.41429e-09	-9.09938e-10	3.40956e-07
	99	9.97873e-10	-8.89149e-09	-6.01308e-05	-8.48618e-09	-1.79916e-09	-0.000102186	6.72428e-09	-9.362e-09	1.03434e-05
	100	-2.44402e-10	-1.56294e-09	-2.93678e-05	-1.73249e-09	1.30573e-10	-9.7321e-06	2.80988e-10	-2.40067e-10	5.74716e-07
	101	1.32491e-10	-1.12942e-10	0.000194202	-3.30747e-10	-5.19094e-11	-1.56448e-05	2.22678e-09	1.14994e-09	2.67001e-07
	102	8.8299e-11	1.62568e-10	-1.68577e-06	1.81752e-10	-9.36659e-11	-8.30863e-07	-1.67655e-11	3.59748e-11	-6.3515e-08
	103	1.72423e-08	3.78692e-09	-0.000205929	3.95735e-09	-2.03211e-08	0.000290396	2.25215e-09	2.27864e-09	-3.3705e-06
	104	1.88911e-09	4.86167e-09	1.49284e-05	5.47064e-09	-1.74923e-09	-4.57624e-06	3.80507e-11	1.66284e-10	-1.08789e-06
	105	2.90486e-09	-2.27688e-08	-0.000259144	-2.45701e-08	-5.40651e-09	0.000231657	7.64282e-09	-7.38583e-09	1.12303e-05
	106	2.3583e-09	5.67556e-11	-4.91711e-05	3.05042e-10	-2.8149e-09	-8.88198e-05	7.10079e-10	-4.25331e-10	9.58298e-07
	107	8.92084e-10	-2.3754e-09	-0.000107141	-2.08933e-09	-1.248e-09	-3.8496e-05	1.16803e-09	-2.99278e-09	3.22519e-06
	108	-1.10962e-09	-6.77922e-09	-2.90238e-05	-8.06086e-09	7.36202e-10	0.000147436	-7.35941e-10	1.29665e-09	-4.99397e-07
	109	5.76195e-11	7.12442e-10	3.45701e-05	7.10791e-10	-7.8799e-12	3.19707e-05	-9.57309e-11	4.95357e-10	-6.81263e-07
	110	2.25055e-09	6.25612e-10	-1.50418e-06	9.73529e-10	-2.51323e-09	-6.87595e-05	1.01234e-09	-9.39276e-10	1.16241e-06
	111	1.23849e-09	5.47351e-10	4.06399e-05	7.8775e-10	-1.36036e-09	4.87281e-05	6.06028e-10	-1.03997e-09	-5.81749e-08
	112	1.87127e-10	-6.71826e-10	-2.20515e-07	-7.0876e-10	-2.74399e-10	-9.49089e-06	2.77556e-10	-2.37688e-10	4.31885e-07
	113	-1.61798e-08	-3.06209e-08	0.000268529	-3.43384e-08	1.63664e-08	0.000537135	1.08586e-08	-7.12901e-09	1.3657e-05
	114	-3.16643e-09	-2.07152e-08	-0.000288509	-2.13582e-08	2.10553e-09	1.03988e-05	1.13618e-08	-8.7905e-09	1.48471e-05
	115	-1.84533e-09	-3.7991e-09	6.94831e-05	-4.67599e-09	1.8029e-09	0.000154928	-5.28739e-10	7.95799e-10	-8.55974e-07
	116	2.50819e-09	-8.4483e-09	-0.000255002	-9.23924e-09	-3.79187e-09	0.000238822	-3.32177e-09	-3.4743e-09	1.34046e-06
	117	-2.11883e-10	7.59435e-11	5.35448e-06	5.9451e-11	2.57711e-10	3.68052e-06	-5.47603e-12	2.51867e-10	-1.74083e-07
	118	-5.29508e-09	-8.44603e-09	4.08195e-05	-9.95705e-09	5.55143e-09	0.000358007	-2.346e-09	-1.56019e-09	-3.76986e-07
	119	4.65225e-11	-8.29145e-12	-3.82224e-05	3.23986e-10	6.74392e-11	9.32384e-05	-2.32387e-10	-2.62856e-09	1.01974e-06
	120	-8.3062e-10	-6.87373e-09	0.000109565	-7.97034e-09	3.4243e-10	0.00014945	4.66268e-10	-2.00937e-10	1.41764e-06
	121	-5.11695e-10	-1.16748e-09	9.69146e-05	-1.38383e-09	5.66489e-10	1.77019e-05	1.16822e-09	-9.08767e-12	6.85292e-07
	122	1.34538e-08	1.44299e-08	-0.000485378	1.83217e-08	-1.48799e-08	-0.000379575	3.67036e-09	-5.13103e-09	4.38616e-06
	123	1.47957e-08	2.67834e-08	7.21764e-05	3.0555e-08	-1.56096e-08	-0.000413329	5.98485e-09	7.53445e-09	-6.33713e-06
	124	7.84149e-09	-1.05618e-09	-0.000200864	-4.20004e-10	-9.41608e-09	0.000143978	1.39826e-09	-4.13012e-09	2.70894e-06
	125	-3.45166e-09	-1.31192e-08	-0.000276058	-1.27726e-08	3.11434e-09	8.07017e-05	2.81051e-09	-1.16906e-08	1.00655e-05
	126	-5.21053e-09	-4.45119e-09	-6.65648e-05	-3.71465e-09	6.16779e-09	-0.000144819	7.69436e-09	-4.78909e-09	8.314e-06
	127	3.78675e-10	-3.84978e-08	-0.000893336	-3.86079e-08	-3.85482e-09	0.000726808	3.72977e-09	-2.85329e-08	2.4147e-05
	128	-1.04134e-08	-1.53039e-08	-1.56104e-05	-1.60658e-08	1.10747e-08	1.22807e-05	4.81048e-09	-8.03404e-09	1.00331e-05
	129	-3.52308e-09	-7.60292e-09	-0.000202179	-8.10739e-09	3.43144e-09	0.000199047	-5.8553e-10	-3.14063e-09	1.56728e-06
	130	1.88149e-10	-2.81507e-10	-3.19501e-05	-2.56835e-10	-2.49869e-10	1.96381e-05	-3.58446e-10	-5.56357e-10	1.48525e-07
	131	-1.49981e-08	-1.60654e-07	-0.00239641	-1.70326e-07	4.42299e-09	0.00309473	2.38552e-08	-8.54267e-08	8.28976e-05
	132	9.74975e-09	6.06149e-09	-0.000423085	9.75805e-09	-1.11072e-08	-0.000191517	9.02274e-09	-1.11242e-08	9.99068e-06
	133	-1.83159e-12	-2.95174e-12	2.24978e-07	-4.75877e-12	1.67488e-12	-1.39351e-07	1.8476e-12	7.76773e-12	-2.15656e-09
	134	4.02466e-09	-4.23251e-09	-6.83001e-05	-4.34849e-09	-5.21275e-09	-0.000138613	1.56179e-09	-1.01147e-09	2.41004e-06
	135	3.07544e-09	1.10454e-09	-8.5925e-05	1.08378e-09	-3.78874e-09	2.76789e-06	-2.41666e-10	8.99248e-10	-8.82668e-07
	136	1.51394e-09	1.78043e-09	-4.85824e-05	2.13929e-09	-1.66457e-09	-4.08164e-05	1.02364e-10	-5.47298e-11	-8.15378e-08
	137	-1.51321e-09	-7.17911e-09	-0.000139787	-7.90151e-09	1.1259e-09	0.000148751	-7.71817e-10	-2.55948e-09	2.25088e-06
	138	-2.9399e-09	-7.05811e-09	-0.00029425	-4.39078e-09	3.25161e-09	-0.000368003	1.48627e-08	-1.16999e-08	1.80422e-05
	139	-6.94192e-10	-9.58265e-09	-8.75581e-05	-9.70535e-09	1.5479e-10	-9.14229e-05	3.53866e-09	-5.51581e-09	8.18543e-06
	140	7.12489e-10	8.92635e-10	-2.05579e-05	1.08735e-09	-7.84805e-10	-9.89192e-06	-9.83053e-11	-1.7067e-10	-9.97373e-08
	141	6.31618e-10	8.659e-10	1.8149e-06	1.02077e-09	-6.77979e-10	-2.09105e-05	2.32072e-10	-8.57726e-11	7.90898e-08
	142	7.15397e-10	1.59824e-10	-4.26764e-05	3.50948e-10	-8.36297e-10	-2.65341e-05	3.83779e-11	-6.34277e-10	6.35526e-07
	143	3.18023e-09	-2.07577e-09	-9.38495e-05	-1.42831e-09	-3.77962e-09	-5.99377e-05	2.70801e-09	-4.0617e-09	4.719e-06
	144	-9.12413e-10	-8.48437e-10	2.91102e-05	-9.36528e-10	1.0028e-09	2.33394e-05	3.40996e-10	-3.63384e-10	4.31675e-07
	145	1.02558e-09	-8.81316e-10	-0.000194022	-6.55774e-10	-1.40149e-09	1.71066e-05	-1.37009e-09	-1.87562e-09	6.89604e-07
	146	-4.635e-10	-8.05985e-10	-7.48264e-06	-9.00447e-10	4.89735e-10	1.30331e-05	-1.38001e-10	-3.11757e-10	2.07409e-07
	147	-8.75323e-10	2.61534e-09	-5.16135e-05	4.20691e-09	1.31462e-09	-0.000165531	4.9445e-09	-3.62749e-09	5.4484e-06
	148	-4.65884e-09	-1.81194e-09	6.52285e-05	-1.8288e-09	5.34892e-09	-0.000124667	3.17875e-09	3.25785e-10	3.00236e-06
	149	6.58149e-09	3.2671e-09	-6.65355e-05	5.07331e-09	-7.14276e-09	-0.000174466	4.01314e-09	-4.31654e-09	4.11701e-06
	150	1.1001e-09	4.2303e-10	-4.08931e-05	5.9183e-10	-1.25998e-09	-1.43575e-05	-3.11026e-10	-4.84289e-10	1.14558e-07
	151	3.0215e-08	5.24513e-09	-0.00117242	1.07068e-08	-3.54947e-08	-0.00033109	5.16937e-09	-1.96599e-08	1.31554e-05
	152	2.4765e-10	2.37622e-10	-1.37464e-05	3.73572e-10	-2.86949e-10	-1.46249e-05	2.07518e-10	-4.19218e-10	3.53003e-07
	153	3.87364e-09	-1.20279e-08	-0.000197799	-1.37934e-08	-5.92898e-09	0.000129093	-4.13831e-10	-7.22926e-10	1.63497e-06
	154	2.62906e-09	1.90308e-09	-0.000125549	2.47575e-09	-3.00232e-09	6.84631e-05	3.94805e-11	-8.21525e-10	-5.10159e-07
	155	-3.79881e-10	-2.28433e-09	-0.000229026	-1.84241e-09	5.55878e-10	0.000402919	-1.96809e-09	-5.63412e-09	-1.527e-07
	156	5.42873e-09	-1.23845e-09	-0.00027062	-4.27486e-10	-6.70999e-09	1.278e-05	-8.60569e-11	-4.94689e-09	3.06426e-06
	157	-2.00235e-11	7.31647e-10	2.37412e-06	7.63726e-10	6.40931e-11	6.93822e-06	-9.90277e-11	4.97801e-10	-4.95618e-07
	158	-5.55004e-09	-1.12373e-08	-5.46811e-05	-1.20163e-08	5.8049e-09	0.000161032	5.23219e-10	-6.4711e-09	5.61212e-06
	159	-8.55241e-09	4.92799e-09	-3.97816e-05	7.69013e-09	1.13817e-08	0.000556316	1.26931e-08	-7.5439e-09	3.70642e-06
	160	-1.80132e-09	-1.4085e-08	6.74356e-05	-1.51906e-08	1.18691e-09	0.000255122	2.36223e-09	-7.61405e-09	7.07139e-06
	161	-3.12788e-10	-2.30997e-09	-1.2328e-05	-2.79593e-09	1.87142e-10	0.000130315	-1.76582e-09	-5.59886e-10	-6.224e-07
	162	1.09777e-09	6.7564e-10	-4.20705e-05	1.03426e-09	-1.23723e-09	-3.51003e-05	1.6811e-10	-9.47053e-10	8.19419e-07
	163	8.83874e-10	3.31179e-09	-3.0219e-05	3.73522e-09	-7.83598e-10	-1.08916e-05	-1.81595e-11	5.32353e-10	-8.88861e-07
	164	-2.40365e-08	-2.33005e-08	-6.06906e-05	-2.32698e-08	2.71072e-08	0.000149371	1.44616e-08	-1.61005e-08	2.14469e-05
	165	1.31633e-09	1.57131e-09	-5.24249e-05	2.29231e-09	-1.56025e-09	4.01414e-05	2.2469e-09	-2.49516e-09	2.11342e-06
	166	7.86619e-10	9.04857e-10	-4.43313e-05	1.03749e-09	-9.04002e-10	3.05334e-05	-6.71899e-10	1.03319e-10	-7.64776e-07
	167	9.15502e-10	1.33346e-09	-6.36691e-06	1.56443e-09	-9.72593e-10	-1.54906e-05	1.86124e-12	-8.00361e-11	-1.05522e-07
	168	-6.15996e-10	1.98944e-10	2.16231e-05	-9.64646e-11	7.64876e-10	0.000111526	-7.96335e-10	7.8518e-10	-1.45868e-06
	169	-1.49441e-09	-5.69109e-09	-3.66126e-05	-6.01965e-09	1.38643e-09	0.000104482	-1.00349e-10	-3.9886e-09	3.39766e-06
	170	9.96811e-10	1.07378e-09	-0.000102145	1.32658e-09	-1.08473e-09	7.28286e-05	-1.56305e-09	-1.14728e-09	-5.91793e-07
	171	-1.23381e-08	2.96575e-10	0.000575894	-5.60943e-10	1.47145e-08	8.56915e-05	6.55814e-09	7.15669e-09	-2.60538e-06
	172	-1.08107e-09	-1.46139e-09	-6.33471e-05	-1.51317e-09	1.20474e-09	7.74827e-05	-1.05567e-09	-1.44943e-09	2.48209e-07
	173	-7.7063e-09	-1.16697e-08	-8.36589e-05	-1.1669e-08	8.02085e-09	0.000266787	7.48543e-09	-5.62135e-09	9.21748e-06
	174	-2.03101e-09	-1.61323e-09	2.6365e-05	-1.82225e-09	2.31446e-09	0.000108656	5.61064e-10	-8.25754e-10	7.1466e-07
	175	-4.76516e-10	4.47163e-09	2.69464e-05	4.7378e-09	6.56002e-10	4.88802e-05	4.61819e-10	2.45948e-09	-2.54643e-06
	176	-1.99784e-10	3.14688e-09	0.00017272	3.41859e-09	8.4272e-10	3.82139e-05	1.52569e-09	1.18081e-09	-5.74537e-07
	177	-3.34074e-09	-2.36965e-09	0.000106324	-2.92117e-09	3.82773e-09	4.62688e-05	6.1876e-10	8.43745e-10	3.60221e-07
	178	3.64056e-10	1.65535e-09	-1.28861e-06	1.96973e-09	-3.01472e-10	-6.50807e-05	7.5959e-10	4.75496e-10	9.76289e-08
	179	-3.34855e-11	-2.57242e-11	-8.81054e-07	-2.74337e-11	3.82982e-11	-1.20498e-06	4.25019e-12	-6.46377e-12	1.73121e-08
	180	-4.32408e-10	-2.34142e-09	-5.51357e-05	-2.39598e-09	3.21412e-10	1.36295e-05	1.01565e-10	-1.88381e-09	1.84459e-06
	181	3.39256e-09	2.1528e-10	-0.000170351	9.77959e-10	-4.07813e-09	0.000223062	2.19717e-09	-4.49694e-09	2.8571e-06
	182	-7.24364e-10	-1.88463e-09	-0.000151534	-1.33686e-09	6.36418e-10	-9.81198e-05	1.56805e-09	-2.79323e-09	3.8433e-06
	183	-3.12376e-09	1.68899e-08	-0.00028	2.08546e-08	4.83438e-09	0.000496002	9.34924e-09	1.04653e-09	-5.09412e-06
	184	1.99976e-09	8.55038e-09	3.48904e-05	9.51148e-09	-1.65193e-09	-8.44177e-05	1.3057e-09	3.15098e-09	-2.8459e-06
	185	-1.1527e-08	-3.65559e-08	-0.000824977	-3.91501e-08	1.01528e-08	0.0010409	-2.51443e-09	-1.82208e-08	1.33958e-05
	186	-1.55283e-09	-2.0335e-09	4.03463e-05	-2.31438e-09	1.68555e-09	2.01136e-05	3.04179e-10	-2.94702e-10	7.23342e-07
	187	-7.31444e-09	-2.19724e-09	0.00013428	-1.53777e-09	8.45648e-09	9.216e-05	8.27156e-09	-1.75146e-09	3.62824e-06
	188	7.66452e-10	-5.84381e-10	-5.48157e-06	-6.70745e-10	-9.65102e-10	-7.01725e-06	-5.54378e-11	1.80302e-10	-4.00956e-08
	189	-6.59371e-09	-2.04156e-08	0.0008561	-2.31238e-08	7.43595e-09	0.000637726	1.19934e-08	-2.47082e-09	7.23869e-06
	190	1.51818e-09	1.94589e-09	4.18318e-06	2.41927e-09	-1.51174e-09	-4.33358e-05	6.03442e-10	-2.76601e-10	8.33694e-08
	191	5.46338e-09	4.61948e-09	-9.63197e-05	5.3877e-09	-6.13817e-09	-1.58933e-05	-3.85106e-10	8.94494e-11	-1.3801e-06
	192	-8.06316e-09	-5.34362e-09	9.51287e-05	-5.03377e-09	9.84961e-09	8.3802e-05	6.24341e-09	-3.40265e-09	6.89742e-06
	193	-1.26306e-09	-4.699e-10	-4.19817e-05	-4.80686e-10	1.46938e-09	1.77664e-05	-3.31006e-10	-1.43422e-10	4.12695e-08
	194	-5.74456e-10	1.66093e-09	0.000106242	1.677e-09	9.02263e-10	-1.99022e-05	1.00856e-09	1.63181e-09	-6.71797e-07
	195	4.59132e-09	7.24652e-09	-3.67771e-05	9.00043e-09	-4.60813e-09	-8.97488e-05	2.44348e-09	-2.2673e-09	8.67728e-07
	196	1.96348e-09	7.9533e-09	0.000144818	8.67531e-09	-1.6829e-09	-4.51659e-05	2.54991e-09	3.57401e-09	-2.42346e-06
	197	1.16789e-09	6.45905e-10	-1.27326e-05	8.65237e-10	-1.32265e-09	-9.12805e-06	6.09045e-10	-9.38687e-11	3.31218e-07
	198	1.9615e-09	7.06103e-09	0.000131788	8.44278e-09	-1.5535e-09	-6.11802e-05	3.85801e-09	1.00432e-09	-1.607e-06
	199	1.02892e-08	-3.79849e-09	-5.49773e-05	-4.06826e-09	-1.22554e-08	0.000559171	-3.55182e-09	-3.30745e-09	-4.40933e-06
	200	4.64712e-09	-5.41031e-09	4.86523e-05	-6.22105e-09	-6.03642e-09	5.96623e-05	1.30785e-09	-1.32873e-09	2.35133e-06
	201	-9.78745e-10	-7.51113e-11	0.000146986	-3.39458e-10	1.28742e-09	0.000123675	-4.63308e-11	1.1817e-09	-1.61534e-06
	202	-6.83551e-10	1.30091e-09	-2.21002e-05	1.5117e-09	8.07876e-10	-1.07545e-05	3.15303e-10	5.52222e-10	-5.16815e-07
	203	-8.35152e-10	9.45941e-10	0.000165825	8.76608e-10	1.05542e-09	8.78452e-05	2.28454e-09	1.00277e-09	-4.53041e-07
	204	-2.26611e-09	-4.53726e-09	6.60152e-05	-4.43011e-09	2.52592e-09	2.8223e-05	2.69985e-09	-4.51391e-09	4.25976e-06
	205	2.64285e-09	2.98631e-09	-0.000287391	4.16489e-09	-2.98233e-09	0.000250105	-1.8247e-09	-5.24375e-09	1.3666e-07
	206	-2.39917e-09	3.52082e-09	0.000256027	3.78081e-09	3.46055e-09	-2.75548e-05	3.89873e-09	2.65929e-09	-7.5753e-07
	207	-1.28978e-09	-4.6177e-09	-0.000133335	-4.22102e-09	1.03215e-09	3.03513e-05	2.11835e-09	-3.95955e-09	4.29193e-06
	208	8.39455e-10	1.7448e-09	4.96692e-05	2.52627e-09	-6.1361e-10	-2.07584e-05	2.61769e-09	-2.31059e-09	1.61018e-06
	209	9.15791e-10	7.95999e-10	-2.25966e-05	8.04192e-10	-9.44216e-10	6.78713e-05	-8.29253e-10	2.45404e-10	-1.09783e-06
	210	-1.31519e-09	-8.92003e-10	2.67252e-05	-1.07072e-09	1.42867e-09	1.63667e-06	3.42756e-10	3.95686e-10	9.61482e-08
	211	2.97763e-10	3.62786e-09	-6.29757e-05	3.74454e-09	-9.64523e-12	0.000162709	-1.51452e-09	1.94846e-09	-3.50321e-06
	212	-7.46896e-09	7.55736e-09	0.000455973	8.53259e-09	1.03026e-08	0.000282733	6.26067e-09	9.40531e-10	-9.94235e-07
	213	5.65464e-09	2.43257e-09	0.000116981	2.89134e-09	-6.28103e-09	0.000234546	3.80949e-09	-2.85604e-09	1.10663e-06
	214	-9.99915e-10	-6.41241e-09	-4.46578e-06	-7.41916e-09	5.62512e-10	7.12636e-05	-7.05463e-10	-2.08805e-10	1.06762e-06
	215	2.97587e-09	-5.70157e-09	-1.96861e-05	-5.59589e-09	-3.63992e-09	0.000332677	1.47907e-10	-5.51515e-09	2.39362e-06
	216	-7.3305e-10	-9.46191e-10	-0.00019585	-2.70669e-10	7.86789e-10	0.00017446	-1.02132e-09	-4.34322e-09	1.67788e-06
	217	-1.48583e-09	9.19602e-09	7.13106e-05	1.05161e-08	2.28829e-09	-0.000184133	3.31463e-09	3.04025e-09	-1.91608e-06
	218	1.11971e-11	1.72728e-11	-8.55858e-08	1.78518e-11	-1.33894e-11	-7.32118e-07	4.69853e-12	1.39859e-11	-8.20703e-09
	219	-7.79656e-11	8.45056e-09	-0.000129973	9.29762e-09	2.78339e-10	-0.000126016	1.26344e-09	4.75132e-09	-3.90485e-06
	220	6.88401e-10	5.54174e-10	-3.8681e-05	6.08059e-10	-7.16452e-10	2.89668e-05	-6.61817e-10	-4.75808e-11	-5.02596e-07
	221	-3.92257e-10	-8.40914e-10	-6.11058e-07	-9.73654e-10	3.76507e-10	1.80114e-05	-1.73492e-10	-1.64284e-10	2.64835e-08
	222	-1.43272e-08	-5.18174e-09	6.12611e-05	-6.16599e-09	1.63666e-08	0.000301079	1.06034e-09	2.75827e-09	-3.02173e-06
	223	8.4676e-11	-4.7749e-10	1.48634e-05	-5.35465e-10	-6.54415e-11	1.68994e-05	1.25704e-11	-2.74497e-10	2.7825e-07
	224	-1.33709e-09	-8.6535e-11	0.000170995	-8.40627e-10	1.74315e-09	0.000197323	3.66118e-10	2.90856e-09	-3.35531e-06
	225	-2.3895e-09	-2.79777e-09	0.000109339	-3.42943e-09	2.64011e-09	1.57938e-05	1.3874e-09	1.02674e-09	7.01122e-07
	226	-5.11652e-10	-2.27756e-09	3.45449e-05	-2.58546e-09	4.01506e-10	4.75599e-06	7.77093e-10	-6.109e-11	7.71005e-07
	227	-1.40722e-09	2.86482e-09	-1.92217e-05	3.77454e-09	2.02512e-09	-3.21391e-05	2.0205e-09	-1.37435e-09	1.46952e-06
	228	2.30738e-08	2.6445e-08	-0.000481307	3.10318e-08	-2.54222e-08	-0.000124427	4.46424e-10	-1.37916e-09	-4.42532e-06
	229	2.59839e-09	8.36763e-09	5.01574e-05	9.44704e-09	-2.4266e-09	-6.09977e-05	1.14111e-09	2.23156e-09	-2.90296e-06
	230	-4.17633e-09	-2.47645e-09	0.000567524	-3.65758e-09	4.82879e-09	-6.30618e-05	7.50969e-09	5.92179e-09	6.71465e-07
	231	-3.89462e-10	-6.60388e-11	-9.43915e-06	-7.30037e-11	4.32818e-10	-1.47695e-05	1.05341e-10	1.29965e-10	2.94001e-08
	232	-5.47613e-10	8.70219e-10	-5.83082e-05	1.02032e-09	6.82009e-10	7.04819e-06	-9.87603e-11	1.38427e-10	-4.38443e-07
	233	-1.11364e-08	-1.54485e-08	0.000205348	-1.69881e-08	1.22506e-08	0.000199091	5.73511e-09	-2.61865e-09	6.50251e-06
	234	-9.00068e-10	2.42459e-09	-4.94305e-05	3.05207e-09	1.30081e-09	-1.7506e-05	1.22652e-09	-1.02178e-09	5.69432e-07
	235	-1.50772e-09	-1.08126e-09	0.000164524	-1.63052e-09	1.70528e-09	4.17329e-05	7.06681e-10	2.07961e-09	-1.09791e-06
	236	2.71396e-10	-9.53197e-10	-9.17791e-06	-1.0423e-09	-3.92368e-10	2.44724e-05	-1.82302e-10	-5.87787e-10	2.65403e-07
	237	-2.11192e-09	-3.67766e-09	1.04484e-05	-4.14348e-09	2.06021e-09	6.7312e-05	1.16795e-09	-9.77164e-10	1.70336e-06
	238	9.79205e-12	-2.6907e-12	-3.42832e-07	-9.30732e-13	-1.09632e-11	7.2034e-08	-3.80855e-12	-1.55664e-11	8.23935e-09
	239	4.52786e-09	9.82322e-09	-0.000111935	1.13291e-08	-4.66583e-09	-7.07205e-05	-2.5165e-10	1.43847e-09	-3.19285e-06
	240	-5.7255e-09	-3.1131e-10	0.000321898	-1.27404e-09	6.80433e-09	0.000106535	2.37523e-09	4.82334e-09	-2.38167e-06
	241	3.35196e-09	3.98579e-09	-0.000123933	4.94699e-09	-3.6005e-09	-4.26861e-05	-3.23811e-10	-1.23723e-09	-2.74578e-07
	242	-3.82575e-10	2.60659e-09	7.24589e-05	3.04804e-09	8.55984e-10	2.52366e-05	1.35394e-09	9.41335e-11	-4.20611e-07
	243	-8.39729e-10	9.21848e-10	0.000111121	7.38728e-10	1.096e-09	4.80221e-05	5.33449e-10	1.82395e-09	-1.14481e-06
	244	-1.32895e-09	-3.93225e-09	0.000156166	-4.37491e-09	1.45819e-09	6.02002e-05	2.03993e-09	-9.902e-10	1.50987e-06
	245	2.54605e-09	1.88094e-09	-0.000147112	2.41485e-09	-2.77165e-09	8.43591e-05	-1.27536e-09	-1.49765e-09	-6.16297e-07
	246	2.20699e-09	-3.03062e-10	-4.13009e-05	-1.76778e-10	-2.56794e-09	2.77397e-05	-3.51547e-10	-1.05752e-09	1.888e-07
	247	4.04829e-09	-8.23826e-09	-0.000165258	-8.66559e-09	-5.59396e-09	0.000186976	-1.84113e-10	-5.57558e-09	4.08949e-06
	248	1.00723e-09	7.49324e-09	3.26986e-05	8.34608e-09	-6.16251e-10	-3.41816e-05	1.2907e-09	2.15997e-09	-2.47047e-06
	249	3.20894e-09	3.92317e-10	5.47426e-05	1.16458e-10	-3.78433e-09	-2.21906e-05	-1.76204e-10	1.62422e-09	-1.61004e-06
	250	1.67449e-08	1.47069e-08	0.000180588	1.8019e-08	-1.76652e-08	0.000173167	7.62997e-09	-4.90495e-09	1.2867e-06
	251	4.46778e-10	1.21177e-08	0.00066099	1.25149e-08	3.38368e-10	-0.000144893	9.91427e-09	1.1957e-08	-6.75902e-06
	252	-6.8627e-10	-1.51178e-09	-3.28374e-05	-1.47315e-09	7.50054e-10	6.96671e-05	-1.576e-10	-1.96109e-09	9.43367e-07
	253	5.72434e-09	8.52895e-09	0.000265813	8.86294e-09	-5.83821e-09	0.000305959	1.55054e-09	4.14302e-09	-6.9824e-06
	254	-1.34019e-09	-1.13196e-09	1.99279e-05	-1.38455e-09	1.44798e-09	-3.16953e-06	1.41413e-10	4.65387e-10	9.05329e-08
	255	-6.07034e-10	-1.67525e-09	4.84759e-05	-1.8842e-09	5.95709e-10	-9.55518e-06	7.08085e-10	-1.19433e-10	8.66519e-07
	256	-4.70059e-09	-5.5251e-09	0.000214005	-6.37099e-09	4.91117e-09	-3.20282e-06	5.05101e-09	9.78164e-10	2.40031e-06
	257	-1.79243e-09	1.0288e-09	4.70653e-05	1.25373e-09	2.31896e-09	-4.91653e-05	2.18788e-09	5.16579e-10	1.06829e-06
	258	-9.06078e-10	-1.30167e-10	0.000100921	-2.64168e-10	1.00495e-09	-9.83735e-05	1.86319e-09	1.22945e-09	7.1467e-07
	259	-8.84524e-10	2.18014e-09	6.14716e-05	2.68489e-09	1.2578e-09	-0.000126216	3.8134e-09	1.56211e-09	2.62952e-08
	260	1.50109e-09	1.21125e-08	8.8371e-06	1.37448e-08	-8.07795e-10	2.77567e-06	2.8395e-09	4.33216e-09	-5.51653e-06
	261	2.33318e-09	9.3067e-09	0.000160239	1.08185e-08	-1.69149e-09	0.000220118	2.07309e-09	-4.66646e-11	-2.93208e-06
	262	-9.52008e-10	6.79837e-09	0.000148274	7.97342e-09	1.44355e-09	-0.000210158	6.08367e-09	3.1222e-09	-1.62009e-07
	263	-5.36188e-09	-8.09366e-09	-5.14034e-05	-9.98959e-09	5.4588e-09	0.00034772	-2.6317e-09	2.46121e-09	-2.81009e-06
	264	2.50201e-09	7.35878e-10	-0.000112752	8.50795e-10	-3.07241e-09	-3.71839e-06	-9.31223e-10	2.9283e-11	-7.74203e-07
	265	2.85392e-09	2.21436e-09	-8.19406e-05	2.58362e-09	-3.26228e-09	-8.24186e-06	-2.57986e-10	8.88866e-11	-8.17712e-07
	266	-7.10877e-10	-3.01051e-10	7.64448e-06	-4.79643e-10	7.77114e-10	5.0675e-06	1.43838e-11	8.54336e-10	-4.67284e-07
	267	-7.4737e-10	-2.56246e-10	5.83193e-05	-3.78488e-10	9.39732e-10	2.62442e-05	7.88051e-10	6.4745e-10	-1.63487e-07
	268	-3.42038e-09	-2.24521e-09	1.4767e-05	-1.94852e-09	3.80738e-09	-6.89458e-05	3.46695e-09	-1.33134e-09	3.14307e-06
	269	1.73591e-09	2.50958e-09	-3.38903e-05	2.93076e-09	-1.88182e-09	-5.21896e-05	6.99831e-10	3.98702e-10	-5.90152e-07
	270	-2.27043e-09	2.68779e-10	7.42944e-05	2.0369e-10	2.70977e-09	-3.88591e-05	1.38585e-09	1.01719e-09	2.26557e-07
	271	2.65795e-10	1.26127e-09	1.88297e-05	1.49965e-09	-2.7515e-10	-4.94533e-05	1.0093e-09	5.37149e-10	-1.65773e-08
	272	1.8762e-09	1.77548e-09	1.9976e-05	1.94173e-09	-2.10743e-09	-4.07757e-05	7.01639e-10	9.7784e-10	-7.76722e-07
	273	-5.13272e-09	-2.81934e-09	0.000283941	-3.68561e-09	5.6786e-09	7.77629e-05	3.68014e-09	3.83372e-09	-4.24621e-07
	274	-4.29511e-09	2.66377e-09	0.000331989	3.43317e-09	5.43406e-09	0.000615856	6.2108e-09	1.21759e-09	-4.10548e-06
	275	-1.39982e-09	3.68444e-09	-2.86877e-05	4.37696e-09	1.85012e-09	-3.50159e-05	1.35846e-09	1.50755e-10	-4.29474e-07
	276	2.68494e-09	2.44144e-09	-0.000165995	2.91405e-09	-3.05664e-09	0.000114577	-1.44863e-09	-1.77426e-09	-8.64823e-07
	277	-5.78476e-09	3.1561e-09	8.87285e-05	4.06699e-09	7.25109e-09	-1.7149e-05	7.34529e-09	1.35636e-09	8.25452e-07
	278	-5.46021e-10	3.91468e-09	4.85875e-06	4.61232e-09	9.99511e-10	-3.55455e-05	1.14895e-09	3.57695e-10	-4.92034e-07
	279	-9.3119e-10	4.16551e-09	0.000228068	4.34066e-09	1.10143e-09	-0.000219852	5.46314e-09	5.30582e-09	-8.32291e-07
	280	1.14395e-09	2.85289e-09	2.60585e-05	3.39527e-09	-1.08988e-09	-9.78817e-07	5.04466e-10	-8.31051e-10	3.60317e-07
	281	1.1511e-08	1.98083e-08	0.000204446	2.19879e-08	-1.1916e-08	0.000508611	5.35475e-09	8.60822e-09	-1.27677e-05
	282	-5.04468e-10	-2.68284e-09	1.21379e-05	-2.72856e-09	4.5207e-10	-1.39803e-05	9.53526e-10	-1.70259e-09	2.3319e-06
	283	-2.631e-09	1.57222e-10	8.36807e-05	2.97544e-10	3.16209e-09	4.73055e-06	2.02607e-09	5.25227e-12	3.50393e-07
	284	-1.6776e-09	3.70113e-10	2.82116e-05	5.63939e-10	2.05511e-09	-6.65868e-06	1.10972e-09	-5.04051e-10	9.67256e-07
	285	2.7424e-09	9.66069e-09	-1.64387e-05	1.13459e-08	-2.54257e-09	-0.000167123	3.65491e-09	1.12224e-09	-2.89466e-07
	286	5.22693e-10	1.55124e-09	3.88727e-06	1.84426e-09	-5.1802e-10	-3.02575e-05	6.96658e-10	3.88969e-11	-6.90983e-08
	287	2.08502e-09	5.99348e-09	-5.17159e-05	7.00261e-09	-2.01764e-09	-7.0336e-05	9.61367e-10	6.83717e-10	-7.59636e-07
	288	1.05405e-08	1.06456e-08	-0.000188703	1.28762e-08	-1.16891e-08	-0.000117045	1.17391e-09	-7.70889e-10	-2.34344e-06
	289	-1.08631e-08	1.33617e-08	0.000354182	1.62044e-08	1.39695e-08	-3.99608e-06	1.92076e-08	5.80108e-09	-9.63083e-08
	290	5.51877e-10	1.03483e-09	-1.3436e-05	1.25128e-09	-5.47496e-10	4.55888e-05	-7.44206e-10	-9.50088e-10	-4.58871e-07
	291	1.68799e-09	3.08528e-09	3.36894e-05	3.64931e-09	-1.70589e-09	-2.36578e-05	1.33649e-09	-2.3932e-11	-2.07805e-07
	292	6.01474e-09	2.24233e-08	0.00043523	2.51645e-08	-4.86914e-09	0.000258145	9.01042e-09	5.16762e-09	-6.95419e-06
	293	2.49268e-12	-8.71447e-11	1.69698e-06	-1.1179e-10	-1.49506e-12	6.47046e-06	-9.15476e-11	1.95052e-11	-4.26829e-08
	294	3.79967e-09	4.09884e-09	-4.60592e-05	4.68906e-09	-4.1121e-09	-1.28531e-05	-5.18412e-10	4.94172e-10	-1.88712e-06
	295	-1.82806e-10	1.63275e-10	2.96679e-06	2.20093e-10	2.36087e-10	-7.11937e-06	1.36866e-10	-9.95317e-11	1.56841e-07
	296	-1.94478e-10	8.98827e-10	9.36109e-05	7.46214e-10	2.47153e-10	1.44952e-05	4.84494e-10	1.87286e-09	-1.5407e-06
	297	-8.36424e-12	-2.37637e-11	3.69791e-07	-2.84902e-11	7.90452e-12	3.99498e-07	-1.86235e-12	2.04276e-12	3.22186e-09
	298	-4.31908e-09	1.12087e-09	0.000121966	1.41668e-09	5.08962e-09	-5.39559e-05	4.33197e-09	5.52218e-10	1.73988e-06
	299	-3.09562e-10	4.54593e-10	-6.76924e-05	6.88672e-10	1.76899e-10	-7.87694e-05	1.45e-09	1.39171e-10	5.93919e-07
	300	-6.3434e-09	-3.30195e-09	-1.16161e-05	-3.74492e-09	7.50353e-09	0.000293596	-1.88069e-09	-2.06813e-09	-6.12881e-07
	301	1.72753e-10	9.65181e-11	6.35046e-07	1.14611e-10	-2.00591e-10	-5.45116e-06	3.03633e-11	-5.51973e-13	-2.43369e-09
	302	-9.56203e-09	5.04572e-09	0.000215082	5.88426e-09	1.2136e-08	0.000170122	4.97678e-09	9.08105e-10	-1.03729e-07
	303	-7.42981e-09	1.82369e-09	0.000370633	1.43484e-09	9.00972e-09	-2.44179e-05	6.68645e-09	6.6981e-09	-1.81828e-06
	304	-6.39582e-12	4.95219e-10	-5.13979e-07	5.75347e-10	6.03435e-11	2.8215e-06	6.19088e-11	8.22007e-12	-1.61825e-07
	305	3.48056e-10	-1.57338e-09	3.23964e-06	-1.86442e-09	-5.45329e-10	4.18681e-05	-5.74077e-10	4.27117e-11	-3.36687e-07
	306	-9.86861e-09	-6.23542e-10	0.000292075	-5.04204e-10	1.17103e-08	4.61171e-05	4.71332e-09	-6.83348e-10	3.09971e-06
	307	9.40868e-09	-1.35542e-09	-0.000245583	-1.6838e-09	-1.14691e-08	0.000182886	-5.51981e-09	-1.53939e-09	-3.39232e-06
	308	4.54805e-09	1.00971e-08	1.36352e-05	1.17456e-08	-4.60422e-09	-2.33911e-05	1.5054e-09	1.32089e-09	-2.40884e-06
	309	7.37421e-09	3.18915e-08	0.000130085	3.74014e-08	-6.06669e-09	-0.000189175	1.23182e-08	5.8477e-09	-4.16065e-06
	310	-1.15655e-09	1.80698e-09	7.7735e-05	2.0329e-09	1.51974e-09	2.62447e-05	4.64777e-10	-3.27381e-11	-4.23709e-07
	311	4.9157e-10	4.51148e-09	7.46836e-05	4.84968e-09	-3.419e-10	3.38762e-05	5.42756e-10	2.39724e-09	-3.55394e-06
	312	1.69313e-10	1.50242e-10	3.38719e-06	2.23649e-10	-1.67326e-10	-3.50634e-06	6.22149e-11	-2.76627e-10	1.65602e-07
	313	7.48813e-11	5.42439e-10	-3.78485e-05	6.3329e-10	-3.82723e-11	7.26074e-06	-7.26685e-10	2.85064e-10	-1.31501e-06
	314	9.88803e-10	6.5598e-10	-2.97483e-05	7.57953e-10	-1.14353e-09	9.83029e-06	-5.91801e-10	-1.60087e-10	-4.48854e-07
	315	-1.28416e-09	4.57718e-10	4.94261e-05	4.09362e-10	1.51696e-09	-1.33026e-05	6.022e-10	7.64209e-10	-1.82626e-07
	316	3.80467e-10	-9.58524e-10	0.000446694	-8.45858e-10	-7.30551e-10	0.000103999	7.5808e-09	-3.40897e-11	3.7149e-06
	317	-3.58003e-09	-3.7269e-09	0.000140939	-4.28119e-09	4.00863e-09	-8.01739e-06	1.70524e-09	2.64303e-10	1.7933e-06
	318	1.52756e-09	2.51315e-09	-3.18783e-05	2.97897e-09	-1.61668e-09	-6.25606e-05	2.32937e-09	8.7471e-10	4.5819e-07
	319	6.38437e-09	2.14194e-09	-3.67144e-05	2.93919e-09	-7.18504e-09	8.09973e-05	1.05044e-09	-2.52967e-09	3.1641e-07
	320	-3.06471e-10	-4.34077e-10	3.80352e-05	-4.95357e-10	3.55791e-10	-3.86695e-06	4.24127e-10	-1.89567e-11	4.2973e-07
	321	-6.7457e-11	-7.48311e-12	-8.4381e-07	-7.55881e-12	7.79164e-11	2.78924e-06	-3.02896e-11	-3.95866e-11	6.34957e-10
	322	-1.38694e-09	6.2878e-10	0.000191734	7.28457e-10	1.71155e-09	-0.000163161	4.97558e-09	1.60289e-09	2.1185e-06
	323	8.07635e-09	8.75957e-09	-0.000104333	1.12004e-08	-8.58471e-09	-3.8398e-06	6.25297e-09	-4.07821e-09	2.21652e-06
	324	6.52564e-09	1.80485e-08	-0.000130919	2.17718e-08	-5.90955e-09	0.000419523	2.43889e-09	-4.32924e-09	-6.22821e-06
	325	2.02726e-09	7.33033e-09	-5.48406e-05	8.62505e-09	-1.83557e-09	-6.21638e-05	1.6168e-09	2.31863e-10	-6.96228e-07
	326	5.44988e-10	2.13499e-09	8.47451e-06	2.42758e-09	-5.12049e-10	-0.000128801	1.7041e-09	1.32501e-09	-3.40484e-07
	327	5.99719e-10	1.60948e-10	-0.000183102	5.72032e-10	-5.20414e-10	0.000342971	-1.26767e-09	-3.53914e-09	-8.6859e-07
	328	1.48416e-10	1.74885e-09	6.57324e-06	1.97855e-09	-7.52945e-11	1.23955e-06	2.35169e-10	1.84177e-10	-4.41602e-07
	329	6.26111e-09	3.79166e-09	-0.000142455	5.14884e-09	-6.83678e-09	9.56089e-05	-3.52657e-11	-3.4392e-09	5.57473e-07
	330	-2.63855e-09	1.62948e-09	0.000136812	2.01235e-09	3.4074e-09	-1.34243e-05	4.01472e-09	3.03269e-10	1.68437e-06
	331	-1.37463e-10	2.41995e-09	2.08705e-05	2.97563e-09	3.56897e-10	-4.63497e-05	1.24098e-09	-6.10334e-10	6.92941e-07
	332	5.58544e-09	1.05808e-08	1.35419e-05	1.24072e-08	-5.59306e-09	-6.86162e-05	3.61741e-09	8.15205e-11	-1.42656e-06
	333	-2.61761e-09	1.66729e-10	0.000103371	1.90897e-10	3.39984e-09	0.000167501	-4.16647e-10	-1.03678e-09	-5.83689e-07
	334	2.96216e-09	1.22097e-09	7.82119e-06	1.39843e-09	-3.59308e-09	-3.50959e-05	1.20794e-09	1.21694e-09	1.73959e-08
	335	8.97398e-11	1.05469e-08	6.48133e-05	1.21094e-08	9.06877e-10	0.000123341	2.23507e-09	3.48766e-10	-3.17856e-06
	336	2.97191e-10	-6.90924e-10	1.38608e-05	-8.84078e-10	-4.42417e-10	-2.46057e-05	9.97354e-11	7.65403e-10	-1.87972e-07
	337	-2.63019e-10	1.65033e-10	-2.50304e-06	1.93054e-10	3.27761e-10	4.54797e-06	9.68936e-12	-6.99844e-11	1.38793e-08
	338	6.7557e-10	-1.38134e-09	2.04216e-05	-1.52292e-09	-8.8425e-10	7.56321e-05	-1.93731e-10	-8.5815e-10	6.70555e-07
	339	-3.5043e-09	5.42783e-09	0.000301022	6.37501e-09	4.79999e-09	-0.000106694	7.30034e-09	2.57632e-09	1.3232e-06
	340	-4.6564e-09	-1.58552e-09	0.000148825	-2.41474e-09	5.22865e-09	5.75217e-05	1.00943e-09	2.95047e-09	-1.17209e-06
	341	9.93621e-12	-3.73923e-10	-3.74139e-05	-3.9318e-10	-6.73837e-11	5.87601e-06	-3.26819e-10	1.30236e-10	-1.04756e-07
	342	-1.29265e-09	2.10989e-09	0.000159433	2.27346e-09	1.60702e-09	-3.87395e-05	1.99733e-09	1.19739e-09	-1.25125e-07
	343	3.4088e-09	8.952e-09	-6.78485e-05	1.03847e-08	-3.37806e-09	-0.000214471	3.54536e-09	2.68109e-09	-7.3067e-07
	344	-5.55417e-11	4.29146e-11	-2.71843e-07	5.04359e-11	7.2563e-11	6.69079e-06	-2.47077e-11	-6.50808e-11	-1.31745e-08
	345	-7.90843e-10	5.10488e-10	-3.80468e-06	6.55463e-10	1.14782e-09	7.61504e-05	2.47942e-10	-4.46478e-10	8.31949e-08
	346	4.45703e-10	5.3457e-10	-1.95985e-05	6.72529e-10	-4.78307e-10	-1.14963e-05	-6.8452e-12	-1.78488e-10	1.47152e-08
	347	-2.67062e-09	-1.12475e-09	8.17662e-05	-1.37408e-09	3.17898e-09	-1.22486e-05	1.57574e-09	1.16557e-09	1.70221e-07
	348	-2.02474e-09	3.70824e-09	8.25212e-05	4.38819e-09	2.70352e-09	-3.48268e-05	3.66059e-09	1.22362e-09	2.18305e-08
	349	7.85308e-10	-1.67523e-09	-4.81757e-05	-1.74911e-09	-1.09137e-09	4.16844e-05	-8.01764e-10	-1.51825e-09	5.77246e-07
	350	-6.22201e-09	2.2645e-09	0.000814997	2.23661e-09	7.71519e-09	-0.000139284	1.84031e-08	1.00187e-08	2.8767e-06
	351	1.85465e-09	1.9466e-09	2.45831e-05	2.3796e-09	-2.01776e-09	-6.83572e-05	1.975e-09	3.70237e-10	5.51049e-07
	352	1.30297e-08	2.41689e-08	-0.00032757	2.87962e-08	-1.42652e-08	-9.37097e-05	6.66358e-09	2.48924e-09	-3.74416e-06
	353	-2.20045e-09	-9.5677e-10	8.99191e-05	-1.24981e-09	2.55834e-09	3.19713e-05	5.45913e-10	5.52612e-10	-3.47594e-08
	354	9.67793e-10	-1.57396e-10	-5.81625e-05	-4.61353e-11	-1.2647e-09	-3.52259e-05	6.19946e-10	1.56997e-11	6.0814e-07
	355	2.83152e-09	3.15331e-09	6.20252e-05	3.6348e-09	-2.94672e-09	3.61207e-05	1.47097e-09	2.42075e-10	-5.70964e-08
	356	4.95917e-09	1.01604e-08	-7.22041e-05	1.19382e-08	-5.06384e-09	1.87931e-06	3.4403e-09	2.3001e-09	-3.31187e-06
	357	2.50811e-09	1.25911e-08	2.38088e-05	1.49624e-08	-1.472e-09	6.24257e-05	3.37521e-09	-1.13596e-09	-8.06721e-07
	358	-2.30795e-09	2.98126e-09	-9.16533e-06	3.73655e-09	3.2373e-09	0.000210142	-3.55046e-11	-2.30544e-09	4.86769e-08
	359	-2.9008e-10	-3.7799e-10	4.84919e-07	-4.22059e-10	3.03733e-10	4.84418e-06	-2.894e-11	-1.05503e-10	1.92178e-07
	360	-8.16004e-10	3.24966e-09	-5.30687e-05	3.78462e-09	1.23076e-09	1.85015e-05	1.99318e-10	5.56247e-10	-9.46296e-07
	361	-7.71407e-10	-7.30896e-10	2.43889e-05	-8.41929e-10	8.34941e-10	-8.58496e-06	2.94739e-10	4.03666e-11	3.17494e-07
	362	6.70996e-09	1.32984e-08	7.43493e-05	1.55457e-08	-6.9544e-09	-7.12497e-05	6.8744e-09	5.2002e-09	-4.07639e-06
	363	2.52731e-09	4.37663e-10	-0.00011852	4.62671e-10	-3.03636e-09	4.53692e-05	-1.59672e-09	-1.19241e-10	-1.48251e-06
	364	4.09743e-09	-8.30025e-09	0.000127878	-9.30272e-09	-5.71009e-09	-0.00021806	4.69732e-09	1.08982e-09	4.43324e-06
	365	-3.68726e-09	1.21717e-09	4.95441e-05	1.63245e-09	4.67348e-09	9.28027e-05	3.00229e-09	-4.45086e-10	1.85667e-06
	366	-7.44394e-10	2.51802e-08	0.000104776	2.91219e-08	2.64207e-09	-0.000275058	1.21834e-08	7.8637e-09	-5.8328e-06
	367	3.38261e-09	1.82896e-08	5.27639e-05	2.13067e-08	-2.33759e-09	-0.000181066	1.0761e-08	5.12963e-09	-1.31831e-06
	368	-3.32651e-10	1.87523e-08	0.000481004	2.2313e-08	2.01793e-09	-0.000304926	1.658e-08	4.46237e-09	7.08459e-07
	369	-3.49564e-09	2.04884e-09	0.000313682	2.18445e-09	4.31838e-09	-4.0752e-05	4.1616e-09	2.07365e-09	8.30968e-08
	370	5.63621e-10	3.71008e-09	6.07316e-05	4.26638e-09	-3.60759e-10	-6.67789e-05	1.99088e-09	9.11532e-10	-5.02855e-07
	371	1.52403e-10	3.13372e-10	-8.387e-06	3.72809e-10	-1.57641e-10	-4.13062e-06	1.32337e-11	5.04238e-12	-6.21886e-08
	372	-5.28936e-10	6.98915e-11	2.9944e-05	8.11607e-11	6.40333e-10	-7.71036e-06	3.78933e-10	7.83441e-11	1.72143e-07
	373	-1.53143e-09	5.69107e-09	-2.69717e-05	7.11581e-09	2.33691e-09	2.02139e-05	2.60091e-09	-9.48726e-10	9.83467e-07
	374	-6.22787e-10	-2.99564e-09	2.21427e-05	-3.44057e-09	4.32962e-10	2.8604e-05	-3.14247e-10	-4.12803e-10	3.62268e-07
	375	3.3075e-10	9.583e-10	9.91771e-06	1.1459e-09	-3.01861e-10	-3.26053e-05	4.3145e-10	4.34516e-11	4.24563e-08
	376	-1.85515e-09	2.51527e-09	5.30966e-05	3.04318e-09	2.45754e-09	-1.30825e-05	1.30623e-09	-1.39234e-10	2.12951e-07
	377	-6.73454e-10	-1.6253e-09	4.84242e-05	-1.71057e-09	6.05819e-10	-4.31558e-05	6.3863e-10	-3.32096e-10	4.98767e-07
	378	4.32632e-09	5.36186e-09	0.000159075	6.32443e-09	-4.72468e-09	-0.000152239	5.31724e-09	2.8142e-09	-2.95185e-07
	379	6.82688e-09	5.6828e-09	-0.000240537	7.2287e-09	-7.57626e-09	9.64791e-06	1.75283e-10	-2.07762e-09	-2.25235e-06
	380	7.24766e-10	1.13062e-09	-3.255e-05	1.31749e-09	-7.66896e-10	-6.81717e-06	-7.79169e-11	1.467e-10	-3.3719e-07
	381	7.31736e-09	1.29455e-08	1.48425e-05	1.58799e-08	-7.26717e-09	0.000115231	7.4377e-09	-9.34192e-11	-8.5923e-07
	382	-3.90247e-09	9.07019e-10	0.000265142	6.13333e-10	4.96163e-09	0.000114757	3.44407e-09	2.29787e-09	-1.23234e-06
	383	2.42399e-09	1.1098e-08	-0.000101139	1.27718e-08	-1.80332e-09	0.00020271	2.94368e-09	2.53719e-09	-4.48683e-06
	384	1.49067e-09	4.15329e-09	9.20106e-06	4.85433e-09	-1.4844e-09	-0.000113307	1.64944e-09	6.25982e-10	-3.14382e-07
	385	1.19571e-08	8.73475e-09	-0.000128947	1.0751e-08	-1.36008e-08	2.96141e-05	2.67286e-10	-2.25068e-09	-2.4829e-06
	386	7.01685e-09	7.37313e-09	-0.000164392	9.14794e-09	-7.8179e-09	-0.000119306	2.97824e-09	-6.59347e-10	7.24786e-07
	387	1.84717e-09	4.3614e-10	9.69232e-05	3.64903e-10	-2.14322e-09	4.23146e-05	3.00774e-09	1.99649e-09	-1.29881e-06
	388	6.12172e-10	5.23497e-09	6.75629e-05	6.14544e-09	-1.70191e-10	-9.41747e-05	2.59727e-09	9.21629e-10	-1.86876e-08
	389	4.40699e-09	4.52403e-09	4.78579e-05	5.51789e-09	-4.87032e-09	-3.96916e-05	2.5671e-09	-4.19533e-11	3.75713e-07
	390	-1.27209e-09	2.75061e-09	6.08375e-05	3.40711e-09	2.00149e-09	6.04681e-05	1.46412e-09	-1.58901e-09	7.42079e-07
	391	-9.29266e-10	3.13452e-08	7.27296e-05	3.78335e-08	4.62025e-09	3.58216e-06	1.54864e-08	2.1003e-09	-3.19537e-08
	392	3.02526e-11	8.596e-11	-3.91454e-06	9.83591e-11	-1.52103e-11	1.31738e-05	-1.04828e-10	-1.21319e-10	-1.14602e-07
	393	3.65431e-09	1.12271e-08	-0.000232238	1.36052e-08	-3.09281e-09	0.000171716	-2.64989e-11	-2.63891e-09	-2.30349e-06
	394	1.00029e-09	8.26032e-09	1.75312e-05	1.00111e-08	5.70745e-11	0.000171631	2.73634e-09	-9.20923e-10	-1.65703e-06
	395	2.65562e-08	3.18969e-08	-0.000479257	3.83669e-08	-2.90019e-08	4.11806e-05	1.13448e-08	3.46422e-09	-1.02683e-05
	396	2.26449e-09	8.44626e-09	6.25182e-05	9.67496e-09	-2.06464e-09	-0.000114675	3.1707e-09	2.04193e-09	-1.12347e-06
	397	7.97803e-10	4.56811e-09	4.27021e-06	5.3382e-09	-6.56609e-10	-6.61523e-05	3.90656e-09	1.33964e-09	-1.62847e-07
	398	1.35642e-10	-3.09749e-10	-1.82668e-05	-3.6742e-10	-2.1126e-10	4.96638e-06	-2.35064e-10	-2.86367e-11	-3.65722e-08
	399	3.35925e-09	3.9203e-09	-0.000118765	4.7031e-09	-3.71839e-09	9.02364e-06	-4.95925e-10	-4.05222e-10	-6.53708e-07
	400	5.28342e-09	5.48938e-09	-0.000129433	6.60462e-09	-5.89944e-09	3.57271e-06	-2.94529e-10	-1.44486e-09	-9.78556e-07
	401	-6.94161e-10	-2.91783e-09	1.64933e-05	-3.48461e-09	5.95328e-10	0.000159894	7.02643e-10	1.44652e-09	-1.11545e-06
	402	7.98613e-11	-2.86474e-11	-8.8807e-07	-2.55353e-11	-1.00902e-10	-4.23267e-06	2.36534e-11	1.37534e-11	3.26048e-08
	403	2.55441e-09	3.7076e-09	-1.64581e-05	4.07182e-09	-2.91643e-09	1.20282e-05	6.99943e-10	3.04717e-09	-3.44947e-06
	404	-3.54561e-10	1.70216e-09	1.93337e-05	2.06819e-09	6.99305e-10	5.33606e-05	2.98157e-10	-6.95686e-10	3.92205e-08
	405	-6.60651e-10	7.99145e-09	3.51845e-07	9.38787e-09	1.45778e-09	-0.000121901	4.2843e-09	1.53967e-09	-1.37092e-06
	406	-1.30254e-09	1.21764e-09	6.11738e-05	1.28846e-09	1.56957e-09	-2.71671e-05	1.21998e-09	1.39059e-09	-2.57223e-07
	407	-4.77172e-10	4.09066e-09	-4.45922e-05	5.31958e-09	1.14715e-09	0.000236349	1.33279e-09	-2.49238e-09	2.58488e-07
	408	-7.2526e-10	1.52747e-08	-8.04109e-07	1.82954e-08	2.17744e-09	-0.00020141	7.58068e-09	1.00416e-09	-9.93178e-08
	409	4.59119e-10	1.17905e-10	-7.86106e-06	1.27928e-10	-5.52963e-10	-1.668e-05	2.95237e-11	1.88805e-10	-1.37299e-07
	410	1.00886e-08	7.04965e-09	-1.88081e-05	8.88786e-09	-1.12075e-08	0.000206979	-4.01143e-10	-4.37943e-09	-2.27475e-06
	411	1.46928e-08	3.79202e-08	-0.000138945	4.53003e-08	-1.39659e-08	0.000613126	1.29295e-08	-3.20933e-10	-6.71837e-06
	412	3.75184e-09	1.22176e-08	4.19894e-05	1.45794e-08	-3.38708e-09	-0.000177721	5.36795e-09	1.4253e-09	-8.06374e-07
	413	-5.36735e-09	8.66749e-09	0.000321748	9.77237e-09	7.13868e-09	-2.12622e-05	7.21734e-09	4.33022e-09	-1.99192e-06
	414	1.9711e-09	9.99482e-09	-0.000120308	1.17097e-08	-1.75163e-09	-0.00021023	3.76763e-09	2.91301e-09	-1.82017e-06
	415	1.3915e-08	1.78279e-08	-0.000165792	2.19395e-08	-1.47484e-08	-3.30263e-05	3.98493e-09	-4.54766e-09	9.34196e-07
	416	-2.50618e-09	5.55351e-09	0.000184254	6.51439e-09	3.33693e-09	-6.99115e-05	4.82878e-09	1.68599e-09	5.07755e-07
	417	2.9633e-09	1.26898e-08	-9.05216e-05	1.51e-08	-2.52905e-09	-6.08721e-05	2.99211e-09	9.15186e-10	-2.89505e-06
	418	3.78892e-10	-2.38324e-09	-4.3126e-05	-2.72724e-09	-4.39496e-10	0.000212556	-1.23526e-09	-1.21282e-09	-2.48915e-07
	419	-1.7296e-11	2.86085e-10	-2.64099e-06	3.1315e-10	4.97771e-11	1.04071e-05	-1.80968e-10	-1.14109e-12	-1.04568e-07
	420	-1.59879e-09	9.41967e-10	-2.43486e-05	1.28796e-09	1.95118e-09	1.9106e-05	6.16756e-10	-6.24525e-10	6.61915e-07
	421	-1.12654e-09	4.89421e-10	6.27162e-05	7.3711e-10	1.61361e-09	-6.47762e-06	1.81548e-09	-1.6008e-10	6.79717e-07
	422	5.38516e-10	4.25891e-10	-7.6191e-05	5.25606e-10	-5.97414e-10	0.000114195	-6.45655e-10	-2.17356e-10	-7.16522e-07
	423	2.38493e-09	3.66077e-09	5.21408e-05	4.31699e-09	-2.45586e-09	-1.25555e-06	9.29031e-10	2.098e-10	-1.00705e-06
	424	-1.18984e-09	-8.58358e-10	7.32676e-06	-9.84836e-10	1.32553e-09	3.14669e-05	4.30436e-11	-1.96734e-10	3.5197e-07
	425	5.28376e-09	2.83188e-09	-0.000269587	3.37203e-09	-6.09429e-09	0.0002959	-2.71571e-09	-3.43846e-10	-4.40969e-06
	426	6.80251e-10	9.08119e-09	-5.05892e-05	1.07233e-08	-4.08359e-10	0.000360227	3.33166e-09	8.55894e-10	-4.15836e-06
	427	-9.92219e-09	-2.35651e-10	0.000507635	-6.03863e-10	1.21656e-08	8.59247e-05	7.42985e-09	3.23403e-09	5.5526e-07
	428	-1.9114e-09	2.1156e-10	4.81802e-05	4.00299e-10	2.26642e-09	-6.29442e-05	2.45271e-09	1.18039e-09	1.10722e-06
	429	5.78176e-09	4.60853e-09	-7.35934e-06	5.58353e-09	-6.85073e-09	-4.53235e-05	2.96095e-09	2.25385e-09	-9.23501e-07
	430	2.29211e-09	1.79248e-09	-5.3482e-06	2.03169e-09	-2.74306e-09	-0.000108349	4.82922e-10	1.22734e-09	-9.06385e-07
	431	1.0369e-08	1.30846e-08	-0.000413536	1.64113e-08	-1.09107e-08	0.000132024	5.91491e-10	-4.81853e-09	-1.46944e-06
	432	7.55121e-11	-6.3132e-10	-8.38942e-06	-7.0342e-10	-1.3955e-10	1.33848e-05	-1.77597e-10	-2.20426e-10	1.53545e-07
	433	2.82588e-09	-5.58344e-10	-0.000135682	-4.16657e-10	-3.47804e-09	6.01265e-05	-1.47442e-09	-1.28474e-09	-5.45233e-07
	434	1.26932e-08	1.04833e-08	-0.000613405	1.36945e-08	-1.42961e-08	0.000137209	1.6512e-09	-4.51775e-09	-2.45303e-06
	435	1.55471e-10	-2.0833e-10	5.06436e-06	-2.54728e-10	-1.95271e-10	1.45206e-05	-2.42567e-10	-1.67564e-10	-1.05383e-07
	436	5.53695e-09	5.02587e-09	2.7633e-05	6.40289e-09	-5.94474e-09	-3.61635e-06	2.15051e-09	-1.99431e-09	9.38551e-07
	437	-3.5624e-09	3.52851e-09	0.000135821	3.89669e-09	4.34287e-09	-9.67064e-07	2.62921e-09	2.02555e-09	-7.22317e-07
	438	5.59478e-09	1.449e-08	-8.57737e-05	1.73463e-08	-5.63624e-09	-6.35204e-06	7.27216e-09	1.72899e-09	-1.55552e-06
	439	-1.62418e-10	-1.52439e-10	-1.99644e-06	-1.63752e-10	1.72577e-10	-3.11447e-06	5.13328e-11	-9.68184e-12	7.51187e-08
	440	-7.1717e-10	4.72633e-09	-2.88038e-05	5.37413e-09	9.00408e-10	8.71072e-05	3.28778e-09	2.39689e-09	-3.72588e-06
	441	4.74797e-09	6.78113e-09	-3.98564e-05	7.9077e-09	-5.11363e-09	-0.000216046	2.13821e-09	2.0522e-09	-1.46168e-06
	442	-1.27813e-09	6.47513e-10	-1.14287e-05	7.63972e-10	1.56285e-09	-1.1857e-05	6.23214e-10	6.72575e-10	-5.39054e-07
	443	1.0405e-10	-9.5911e-10	-5.72721e-05	-1.10666e-09	-3.44974e-10	9.50906e-05	-1.06942e-09	-2.44485e-10	-6.49392e-07
	444	1.20049e-08	2.81967e-08	-0.000463935	3.41869e-08	-1.1619e-08	-7.55956e-05	5.14273e-09	-7.49213e-10	-6.4071e-06
	445	3.52091e-09	6.63005e-09	-7.25595e-05	7.89311e-09	-3.44739e-09	0.000207526	-5.90652e-10	-2.02962e-09	-2.45421e-06
	446	-5.706e-09	2.20326e-08	0.000434631	2.50331e-08	8.73343e-09	-2.57859e-05	1.04272e-08	8.98031e-09	-6.79389e-06
	447	-2.33394e-09	4.20903e-09	3.35592e-05	5.08987e-09	3.14738e-09	7.50471e-05	1.73158e-09	-1.04731e-09	-3.55102e-07
	448	-2.69712e-11	1.90724e-10	4.87894e-06	2.11277e-10	4.27761e-11	-5.48672e-06	8.18423e-11	9.55163e-11	-3.68797e-08
	449	3.51194e-09	-5.23645e-10	-0.000144905	-5.39458e-10	-4.14163e-09	0.000113679	-2.44366e-09	-1.23754e-09	-9.04117e-07
	450	-5.11043e-10	1.93122e-09	5.03031e-05	2.16637e-09	7.43783e-10	5.82625e-06	5.73602e-10	6.74693e-10	-4.81708e-07
	451	-4.50019e-10	-7.70296e-10	6.98797e-06	-9.78305e-10	4.67291e-10	4.09247e-05	-2.87654e-10	8.33534e-11	-2.50678e-07
	452	6.28853e-10	1.01171e-09	1.50986e-05	1.18e-09	-6.06928e-10	4.8916e-06	2.94809e-10	-1.43747e-10	-1.43774e-07
	453	4.10898e-09	2.61105e-08	0.000336077	3.05699e-08	-2.69547e-09	3.16069e-06	1.40582e-08	7.81319e-09	-8.36834e-06
	454	1.65021e-08	2.06069e-08	0.000151223	2.38963e-08	-1.83134e-08	-0.000200569	6.28429e-09	2.52366e-09	-6.1872e-06
	455	-1.5869e-10	-1.08389e-10	5.7013e-06	-1.31185e-10	1.75535e-10	3.45512e-06	4.94916e-11	6.21292e-11	6.52853e-09
	456	2.76525e-10	-2.31954e-10	-4.58831e-07	-2.82762e-10	-3.93351e-10	-1.59504e-05	-1.56852e-11	1.55063e-10	2.43415e-08
	457	7.37279e-09	1.87962e-08	0.000142988	2.27058e-08	-7.64211e-09	-0.000141092	9.62069e-09	2.27658e-09	-2.81311e-06
	458	-3.79394e-10	9.5423e-11	8.61427e-06	1.92813e-10	4.62751e-10	-6.36768e-05	1.18052e-09	8.13442e-10	6.91006e-07
	459	5.2246e-11	1.6402e-10	8.89853e-06	1.7347e-10	-7.21561e-11	9.64462e-07	6.03203e-10	2.89852e-10	3.28527e-07
	460	-3.25633e-09	1.23909e-08	-0.000132014	1.44064e-08	4.67787e-09	0.000333369	3.2564e-09	1.30489e-09	-6.43621e-06
	461	2.46281e-09	1.55093e-09	8.14586e-05	1.84468e-09	-2.76031e-09	-3.6609e-05	1.22215e-09	-8.20383e-11	5.52891e-07
	462	-4.6807e-10	1.69227e-09	-8.05372e-05	2.11267e-09	5.46298e-10	4.90727e-05	1.07698e-09	7.4722e-10	-6.01427e-07
	463	6.12384e-10	-4.73467e-10	-2.28588e-05	-6.13454e-10	-9.48803e-10	-4.80862e-05	3.73857e-10	1.04435e-09	-1.84625e-07
	464	-3.74288e-09	1.26449e-09	0.000105791	1.36637e-09	4.53114e-09	-1.00433e-05	2.00097e-09	1.18065e-09	2.29829e-07
	465	-1.61599e-09	4.26019e-09	-0.000112733	5.35455e-09	2.71368e-09	0.000469209	-2.24438e-09	-5.33881e-09	-9.53775e-07
	466	6.4471e-09	4.65273e-09	-0.00019111	5.56704e-09	-7.1198e-09	6.87818e-05	-1.83062e-09	-9.52417e-10	-2.34507e-06
	467	-3.56415e-10	3.38938e-09	8.94985e-05	3.83321e-09	5.64633e-10	0.000118802	1.87997e-09	3.01595e-10	-9.87742e-07
	468	1.47562e-08	2.12849e-08	-0.000292483	2.52247e-08	-1.60497e-08	-9.38909e-05	2.88109e-09	-5.69016e-10	-5.38194e-06
	469	4.04891e-12	4.19642e-10	1.69566e-05	4.69296e-10	-6.04027e-12	-2.49491e-05	3.725e-10	4.97793e-10	-4.2935e-08
	470	3.23824e-10	3.04354e-10	-8.0319e-06	3.7955e-10	-3.46442e-10	2.29403e-06	-9.56714e-11	-1.85164e-10	-2.99049e-08
	471	6.82407e-09	9.08056e-09	-0.000190973	1.08341e-08	-7.46137e-09	4.646e-05	4.40052e-10	-6.3784e-10	-2.40468e-06
	472	-1.82101e-10	1.54586e-09	-5.27489e-07	1.90906e-09	3.39256e-10	-3.45887e-05	9.89263e-10	3.50873e-10	-1.32905e-07
	473	-1.20515e-09	4.54772e-09	7.53609e-05	5.58461e-09	1.97304e-09	0.000106248	2.15816e-09	-1.02051e-09	-1.94968e-07
	474	6.45554e-10	7.65683e-10	-1.05555e-05	9.87784e-10	-6.89649e-10	-1.0026e-05	5.11578e-10	5.85708e-11	-1.16392e-07
	475	-7.01422e-09	1.57399e-08	0.000305676	1.82341e-08	9.64801e-09	8.63863e-05	1.05856e-08	4.93079e-09	-3.2889e-06
	476	-5.75379e-10	2.25184e-09	2.27081e-05	2.69433e-09	9.07975e-10	1.17714e-05	3.81105e-10	-4.17751e-10	-2.39825e-07
	477	8.19456e-10	1.20587e-08	0.000165376	1.41051e-08	-5.64852e-10	-0.000352648	1.35777e-08	6.39842e-09	-7.21317e-07
	478	3.20881e-09	2.28536e-08	-0.000271767	2.7004e-08	-2.26758e-09	-0.000126933	6.69958e-09	4.39664e-09	-6.99719e-06
	479	-2.42848e-10	-7.77916e-11	-1.22637e-05	-8.35428e-11	2.60531e-10	-3.51352e-06	8.81262e-11	5.75436e-12	3.49944e-08
	480	3.36212e-09	3.69434e-09	-0.00025506	4.76127e-09	-3.81104e-09	-1.64778e-05	-3.02771e-10	-1.41951e-09	-1.1132e-06
	481	4.24636e-09	5.30544e-09	-0.00017992	6.3105e-09	-4.71429e-09	-0.000108445	2.68171e-10	8.66309e-10	-1.03926e-06
	482	1.12754e-09	4.54723e-09	-0.000146557	5.58138e-09	-1.14534e-09	3.86937e-05	2.62429e-09	5.59444e-10	-2.87603e-07
	483	-8.11745e-12	7.0032e-09	4.01661e-06	8.26445e-09	6.35489e-10	4.98635e-05	1.46871e-09	-1.10563e-09	-4.46361e-07
	484	-1.24665e-09	2.70309e-09	9.55995e-05	3.12373e-09	1.80034e-09	-1.57029e-05	2.68965e-09	1.29391e-09	2.75544e-07
	485	2.04451e-09	1.83275e-09	5.16703e-05	2.12074e-09	-2.12176e-09	-3.23635e-05	9.04411e-10	5.7802e-10	-5.33133e-08
	486	-2.32994e-09	1.30497e-10	4.98783e-05	1.03075e-10	2.80486e-09	4.58544e-05	5.34934e-10	7.97688e-11	-1.1152e-07
	487	1.34279e-08	2.03663e-08	-0.000291878	2.48348e-08	-1.43978e-08	-0.00028346	7.51388e-09	2.58038e-09	-3.63332e-06
	488	5.43496e-11	2.18841e-10	-3.00654e-06	2.53004e-10	-4.77467e-11	-1.10539e-06	1.89529e-11	1.4704e-11	-4.98299e-08
	489	5.34345e-09	7.88735e-09	-0.000337635	9.28467e-09	-5.89616e-09	5.88376e-05	-1.30052e-11	5.67651e-10	-3.88598e-06
	490	1.21697e-08	1.40391e-08	-0.000357048	1.68927e-08	-1.35271e-08	-0.000177852	3.56853e-09	3.70803e-09	-5.80188e-06
	491	9.63136e-10	-7.73578e-10	-3.99256e-05	-8.99094e-10	-1.30076e-09	-8.58638e-06	-1.61657e-11	1.7634e-10	3.50888e-07
	492	-1.00366e-10	3.09832e-10	-1.91369e-06	3.56264e-10	1.49457e-10	-6.12335e-07	2.8606e-11	-1.32846e-11	-1.12489e-08
	493	8.15316e-10	1.75389e-09	-0.000259643	2.66305e-09	-8.01345e-10	2.82574e-05	3.4312e-10	-1.77771e-09	6.73693e-08
	494	2.98745e-09	-5.07368e-09	6.09854e-05	-5.90844e-09	-4.22404e-09	7.07706e-05	-6.11738e-10	7.10248e-10	-2.21833e-07
	495	-1.07279e-10	1.87961e-10	4.87763e-06	2.35933e-10	1.58618e-10	6.80016e-06	9.22456e-12	-1.26171e-10	5.87203e-09
	496	3.48887e-10	-3.69136e-10	-2.44136e-05	-4.08795e-10	-4.53491e-10	1.22527e-05	-5.30273e-10	-2.75529e-10	-1.58445e-07
	497	-9.5401e-10	6.5383e-10	-2.7336e-05	8.70391e-10	1.24276e-09	5.64956e-05	2.13378e-11	-3.81649e-10	-1.69056e-07
	498	1.42675e-08	2.28841e-08	-0.000121066	2.69797e-08	-1.55242e-08	-0.000459542	6.91889e-09	3.52764e-09	-4.25517e-06
	499	-1.41776e-09	8.57097e-09	0.00025535	9.93437e-09	2.39973e-09	-0.000135866	5.94625e-09	1.87723e-09	-2.74069e-07
	500	6.73324e-10	9.45349e-09	3.20976e-05	1.09668e-08	4.99748e-12	-0.000121676	3.53569e-09	1.17087e-09	-1.10492e-06
	501	4.15255e-09	3.66649e-10	-3.95821e-05	5.06876e-10	-5.06883e-09	-8.39373e-05	2.9555e-10	6.04946e-10	8.97545e-08
	502	1.33956e-09	8.33996e-09	7.4299e-05	9.71938e-09	-9.8699e-10	-6.94551e-05	3.7872e-09	1.39625e-09	-1.92516e-06
	503	-8.54514e-10	-6.80735e-10	1.2002e-05	-9.14273e-10	8.9614e-10	-3.07042e-05	6.46267e-10	1.22117e-09	5.12711e-08
	504	-5.93941e-09	2.83323e-09	-0.000359963	4.23317e-09	7.09343e-09	0.000465603	2.02184e-10	-3.18049e-09	-8.28972e-07
	505	3.62331e-10	-2.04676e-10	5.94502e-05	-4.6997e-10	-3.09953e-10	9.96846e-05	3.45428e-10	6.27221e-10	-3.09972e-07
	506	1.42525e-09	-2.2382e-10	-0.000175916	-8.85619e-11	-1.76718e-09	-1.58781e-05	5.13762e-10	5.40394e-10	-1.54316e-07
	507	2.04824e-09	3.21094e-09	-2.24878e-05	3.93541e-09	-2.17664e-09	-0.000162408	3.11922e-09	1.35102e-09	8.04429e-07
	508	-5.72464e-09	-1.05193e-09	0.000179639	-1.48426e-09	7.04733e-09	0.000258944	1.51629e-09	1.45278e-09	-8.03622e-07
	509	-6.41329e-11	-1.71143e-10	4.64736e-05	-2.08178e-10	2.67449e-11	-2.33685e-05	5.40904e-10	2.21813e-10	2.10469e-07
	510	-1.70736e-12	-8.05753e-12	-3.68796e-07	-1.11923e-11	1.11068e-12	4.87583e-07	-1.26929e-11	2.05552e-12	-4.5896e-09
	511	4.64831e-09	2.26235e-09	-0.000131693	2.79493e-09	-5.46485e-09	-0.000187598	8.98113e-10	6.39557e-10	-1.21468e-07
	512	9.70204e-10	-2.35206e-09	-2.61143e-05	-2.71269e-09	-1.33679e-09	2.88285e-05	-8.54795e-10	-1.05979e-10	-9.1472e-09
	513	-1.20159e-09	-1.3382e-10	4.50384e-05	-2.36282e-10	1.39912e-09	1.14242e-05	3.85094e-10	3.92563e-10	-1.4346e-07
	514	-4.18631e-10	8.66476e-10	-2.5721e-05	9.95474e-10	4.85883e-10	-4.36295e-05	4.30677e-10	2.93056e-10	1.44096e-07
	515	1.80177e-09	5.25641e-10	-7.16454e-05	6.93737e-10	-2.12649e-09	-1.60191e-05	-4.38841e-10	-3.35754e-10	-1.24082e-07
	516	2.68584e-09	1.06179e-09	-0.000108119	1.3761e-09	-3.09075e-09	-3.37924e-05	-1.57761e-10	-1.29836e-10	-1.06095e-07
	517	4.46143e-11	2.60522e-09	3.68467e-05	3.12532e-09	2.92185e-10	9.24417e-05	-7.42964e-11	-5.2069e-10	-1.11524e-06
	518	-3.47177e-09	1.06698e-09	9.20659e-05	1.37383e-09	4.30854e-09	0.000132648	1.82491e-09	-3.55661e-10	-1.60204e-07
	519	8.00339e-10	9.31134e-10	-5.76071e-05	1.11497e-09	-8.71943e-10	2.15801e-05	-3.43752e-10	-2.59679e-10	-1.24801e-07
	520	-1.31218e-10	-3.04915e-09	-1.47717e-05	-3.57291e-09	-6.88123e-11	9.4199e-05	-1.14494e-09	-2.17005e-10	-1.55664e-07
	521	7.84045e-10	6.57042e-10	3.23613e-05	7.80239e-10	-7.89134e-10	2.98997e-05	5.94262e-10	4.49161e-10	-4.60392e-07
	522	-1.54159e-09	-2.83776e-09	4.23865e-05	-3.29892e-09	1.7339e-09	0.000126814	-3.95929e-10	-3.4197e-10	1.44856e-07
	523	3.37963e-09	1.29013e-08	0.000449352	1.41054e-08	-3.50311e-09	-0.000146827	1.14233e-08	1.03335e-08	-8.68341e-06
	524	1.16687e-09	1.78179e-09	-3.64956e-06	2.06417e-09	-1.2813e-09	1.3118e-05	-2.05156e-11	2.55798e-10	-7.17786e-07
	525	4.67743e-10	3.61975e-10	-2.05113e-05	4.56939e-10	-5.05201e-10	1.14197e-05	-2.18332e-10	-2.62301e-10	-1.15513e-07
	526	1.79413e-09	3.68914e-09	-6.53068e-05	4.41337e-09	-1.87182e-09	-7.42502e-05	7.40254e-10	1.19923e-10	-1.16961e-07
	527	-1.63606e-09	2.19941e-09	4.64285e-05	2.49863e-09	2.3078e-09	8.43167e-05	1.86982e-10	8.27497e-10	-1.92926e-06
	528	-2.20169e-09	-4.00793e-09	3.47759e-05	-4.77216e-09	2.28651e-09	0.000182693	-9.65015e-10	2.14805e-10	-5.2776e-07
	529	1.99249e-09	1.79465e-09	9.28127e-06	2.19832e-09	-2.31596e-09	-6.62346e-05	1.15461e-09	3.62964e-10	-5.96941e-08
	530	-1.19203e-09	4.95802e-09	6.65631e-05	5.77238e-09	1.8426e-09	7.20177e-06	2.05419e-09	3.69262e-10	-1.02417e-06
	531	-8.04988e-10	-7.16479e-10	8.54003e-06	-6.93294e-10	9.51993e-10	2.6848e-05	1.87692e-10	-6.18112e-10	6.20471e-07
	532	3.37706e-09	6.80412e-09	-3.36596e-06	8.18167e-09	-3.48237e-09	-3.74201e-05	1.77208e-09	-5.935e-10	-1.10763e-06
	533	-3.57033e-09	2.9563e-09	0.000286836	3.3046e-09	3.48225e-09	-0.000489149	1.23065e-08	9.37454e-09	2.04282e-06
	534	-5.26584e-10	-4.92769e-10	1.82217e-05	-5.96785e-10	5.92932e-10	1.22705e-05	6.13037e-11	5.13132e-11	1.08755e-07
	535	2.66633e-09	1.50543e-09	5.05357e-05	1.69592e-09	-3.40783e-09	-0.000137373	2.29377e-09	2.30936e-09	-1.22723e-06
	536	5.90564e-10	-8.12157e-10	2.32393e-05	-1.15698e-09	-7.4309e-10	8.10566e-05	-8.82011e-10	8.10099e-10	-1.38343e-06
	537	-1.20701e-09	-1.04699e-09	0.000124353	-1.38767e-09	1.36841e-09	-9.46119e-06	1.02985e-09	1.14087e-09	-8.56942e-08
	538	1.71729e-08	1.44383e-08	-8.26179e-05	1.67184e-08	-1.92418e-08	-0.000168665	4.2252e-09	2.93649e-09	-4.43483e-06
	539	3.76735e-09	4.85544e-09	-0.000109343	5.76738e-09	-4.2766e-09	-0.000160423	1.18401e-09	4.46065e-10	-6.91817e-07
	540	1.15655e-09	3.91328e-09	-0.000151622	4.54438e-09	-6.8225e-10	0.000476383	-2.44878e-09	-1.04528e-09	-5.22826e-06
	541	-1.17539e-11	5.7451e-10	8.13415e-06	6.71688e-10	6.41159e-11	-7.49619e-06	1.75972e-10	-1.97764e-11	-5.22124e-08
	542	2.31512e-11	6.46735e-09	0.000291214	7.64683e-09	4.47274e-10	0.000282557	5.19554e-09	1.48283e-10	-1.46415e-06
	543	1.81871e-09	1.91757e-09	-4.88461e-05	2.34616e-09	-1.99768e-09	1.35365e-05	-2.40931e-10	-3.32994e-10	-7.25633e-07
	544	1.12492e-09	-3.23193e-10	5.69382e-05	-1.69605e-10	-1.17456e-09	0.000205835	-1.10215e-09	-2.13973e-09	-1.10616e-06
	545	-3.65305e-10	-2.09222e-10	-1.67798e-05	-2.95724e-10	4.53293e-10	7.12021e-05	-8.39281e-10	-3.73195e-10	-8.00549e-07
	546	3.68243e-09	2.08266e-10	-0.000216215	5.41065e-10	-4.39019e-09	1.68543e-05	-1.32822e-09	-1.15304e-09	-3.21446e-08
	547	7.49497e-10	2.00736e-09	-4.5682e-05	2.12162e-09	-7.85602e-10	8.33677e-06	1.50548e-09	2.72423e-09	-1.41414e-06
	548	1.69869e-09	2.89177e-09	2.86594e-05	3.27218e-09	-1.80012e-09	-0.000103721	1.57048e-09	1.40808e-09	-6.64333e-07
	549	-3.74816e-09	-8.7463e-10	6.23116e-05	-1.21667e-09	4.44589e-09	4.65358e-05	2.96283e-09	2.54381e-09	-6.12549e-07
	550	5.58546e-09	4.9015e-09	-0.000156476	6.18654e-09	-6.24806e-09	-5.2778e-05	-5.89243e-11	-1.77365e-09	1.54769e-07
	551	4.95283e-09	4.46298e-09	4.10574e-05	5.11778e-09	-5.89834e-09	-8.10138e-05	1.93155e-09	3.3155e-09	-3.3078e-06
	552	-3.24768e-09	4.52097e-09	0.000177854	5.04644e-09	4.212e-09	-9.76242e-05	5.211e-09	2.59825e-09	-1.0801e-06
	553	2.38631e-11	-1.42974e-11	-1.0538e-07	-2.42078e-11	-3.34983e-11	9.26952e-07	-1.32337e-11	2.90313e-11	-4.07695e-08
	554	-8.66013e-10	-2.01645e-09	2.16926e-05	-2.45529e-09	7.4292e-10	8.488e-06	3.676e-10	2.37425e-09	-1.26258e-06
	555	1.11303e-09	-4.81832e-10	-4.43855e-05	-3.93005e-10	-1.46354e-09	-1.08531e-05	-4.90553e-11	-1.08371e-10	1.85633e-07
	556	-4.71343e-09	6.15194e-09	0.000445126	6.49811e-09	6.24369e-09	-6.24141e-05	7.60773e-09	5.46016e-09	-2.44684e-06
	557	1.24721e-09	2.51761e-09	-1.75709e-05	3.02981e-09	-1.17144e-09	1.68634e-05	2.70335e-09	1.35716e-09	-9.80876e-07
	558	1.71957e-09	3.26453e-09	5.97717e-05	3.63001e-09	-2.06452e-09	-0.000152489	5.23452e-09	4.90577e-09	-3.20739e-06
	559	2.07155e-08	1.12131e-08	-0.000268132	1.34627e-08	-2.37339e-08	0.000785374	-7.29397e-10	3.23542e-09	-1.37588e-05
	560	-9.42084e-10	1.23097e-11	-1.0006e-05	-9.61454e-12	1.09588e-09	-5.92741e-06	1.85972e-10	5.03359e-10	-2.8616e-07
	561	4.19873e-08	4.52757e-08	-0.00150579	5.66423e-08	-4.62843e-08	2.66193e-05	4.16657e-09	-9.80228e-09	-9.31063e-06
	562	1.76603e-08	1.96259e-08	-0.000269359	2.38011e-08	-1.99929e-08	-0.000408796	8.74314e-09	1.04563e-09	-8.22965e-07
	563	1.23966e-09	4.32213e-10	2.11606e-05	-2.34241e-10	-1.50881e-09	0.000280836	-5.71557e-10	3.22743e-09	-4.04098e-06
	564	3.46471e-09	4.83246e-09	-1.83537e-05	5.84236e-09	-3.76896e-09	-0.000114454	2.70361e-09	7.57344e-10	-2.53815e-07
	565	-2.0823e-10	1.47994e-10	9.14319e-06	1.42186e-10	2.45254e-10	-4.53523e-06	1.28607e-10	1.89005e-10	3.41622e-09
	566	-1.69908e-10	1.33974e-10	-1.76648e-06	2.18154e-10	2.5304e-10	1.73296e-05	-9.83947e-11	-3.78529e-10	-6.79876e-09
	567	5.63475e-10	2.84002e-09	-3.20967e-05	3.29899e-09	-3.27075e-10	-6.26715e-06	4.94958e-10	-1.40453e-11	-4.66343e-07
	568	4.56007e-09	3.02393e-09	-0.000201751	3.78017e-09	-5.35587e-09	6.07253e-05	-6.08069e-10	-1.48622e-09	-1.13401e-06
	569	6.69134e-10	2.87026e-09	-0.000122102	3.26384e-09	-3.02445e-10	0.000133494	-6.93575e-10	7.13992e-10	-2.66094e-06
	570	1.43772e-10	-4.77446e-11	-9.71431e-07	-5.33668e-11	-1.7272e-10	-3.95613e-06	-6.89275e-12	4.9849e-12	1.74553e-08
	571	4.53669e-10	-1.61471e-09	9.69738e-05	-1.9987e-09	-7.278e-10	-2.04825e-05	7.2028e-10	6.25093e-10	4.575e-07
	572	1.43403e-09	5.25124e-09	-1.18858e-05	6.13697e-09	-1.53368e-09	-0.000176721	3.26451e-09	1.97139e-09	2.04427e-08
	573	1.57883e-10	-1.85964e-09	0.000260505	-2.27583e-09	-3.99128e-10	-8.35237e-05	2.68919e-09	2.30613e-09	-2.10364e-07
	574	-5.4082e-10	1.27311e-08	0.000337497	1.5326e-08	1.20223e-09	-0.000137302	9.87794e-09	6.13094e-10	1.45117e-06
	575	4.27055e-09	4.58273e-09	-0.000156216	5.60679e-09	-4.58074e-09	8.54107e-05	-1.09955e-09	-1.29508e-09	-2.26043e-06
	576	1.439e-08	2.66208e-08	-0.000675249	3.21537e-08	-1.43127e-08	0.000222515	1.00949e-09	-5.54895e-09	-5.5636e-06
	577	-1.44093e-09	2.25969e-09	-0.000106612	2.55812e-09	2.0843e-09	9.23508e-05	8.67947e-10	1.42721e-09	-2.04001e-06
	578	-7.62801e-10	-2.62348e-09	-6.25327e-05	-3.04217e-09	9.89492e-10	0.000169137	-1.38167e-09	-3.79685e-10	-6.32251e-07
	579	-2.83069e-09	3.1373e-09	9.22444e-05	3.70221e-09	3.69188e-09	6.13769e-05	2.00757e-09	1.76098e-10	-9.21165e-08
	580	1.78458e-10	-1.91812e-09	1.8303e-05	-2.3071e-09	-4.27895e-10	-6.51783e-05	1.17125e-09	1.84123e-09	6.10491e-08
	581	-1.40382e-09	9.91018e-09	-0.000162789	1.1413e-08	2.61611e-09	0.000207918	4.09185e-09	3.20872e-09	-4.17948e-06
	582	2.60088e-09	9.32664e-09	-0.000109426	1.09475e-08	-2.42544e-09	-4.48141e-05	2.23651e-09	8.09287e-10	-2.25328e-06
	583	2.50063e-09	7.04992e-09	4.13515e-05	8.42146e-09	-2.41013e-09	0.000165071	1.72416e-09	9.56935e-10	-5.08717e-06
	584	7.49199e-10	3.03448e-10	-2.27035e-05	3.77696e-10	-9.40392e-10	-2.44298e-05	1.63733e-10	1.17658e-10	1.68086e-07
	585	-7.69961e-09	1.63091e-08	1.59233e-05	1.89475e-08	1.09443e-08	0.000263019	5.80843e-09	3.18083e-09	-4.84298e-06
	586	2.59452e-10	2.73496e-10	-3.63201e-06	3.40216e-10	-2.81804e-10	-5.33579e-06	9.46079e-11	-1.00928e-10	4.50393e-08
	587	4.96826e-09	7.85644e-09	-9.88963e-05	9.3438e-09	-5.46764e-09	-0.000122747	2.75335e-09	7.69395e-10	-1.25484e-06
	588	2.61204e-09	3.2143e-09	2.02755e-05	3.73398e-09	-2.89534e-09	-7.39496e-05	1.18311e-09	-9.4941e-11	1.96247e-07
	589	-2.13795e-09	-7.72543e-09	8.09328e-05	-9.39622e-09	1.73649e-09	0.000132712	-1.26303e-09	2.72705e-09	-4.27844e-07
	590	-7.50655e-10	-5.23399e-10	0.000179624	-5.63944e-10	6.49954e-10	-0.000227039	3.64569e-09	2.08882e-09	1.38861e-06
	591	2.89009e-09	6.145e-09	-0.000158192	7.4099e-09	-2.91469e-09	7.83198e-05	1.55712e-10	-6.8409e-10	-1.92637e-06
	592	1.36383e-09	1.02818e-09	-9.49587e-05	1.39473e-09	-1.60778e-09	4.49861e-06	-8.84226e-10	-5.07595e-10	-8.84684e-07
	593	-4.93846e-10	1.80063e-08	0.00035875	2.15717e-08	1.5948e-09	0.000154648	1.30612e-08	5.90841e-09	-6.72271e-06
	594	1.84045e-08	3.10308e-08	-0.000231084	3.76437e-08	-1.97978e-08	9.51959e-05	1.41851e-08	3.18283e-09	-7.57531e-06
	595	-1.45683e-08	4.99873e-09	0.00071937	4.79309e-09	1.66799e-08	-0.000227924	1.70511e-08	1.21766e-08	-3.71448e-06
	596	1.83443e-09	8.72015e-09	-2.93374e-06	1.03937e-08	-1.34708e-09	-4.22051e-05	2.50416e-09	-5.50114e-10	-1.54557e-06
	597	-3.56946e-10	-5.49934e-10	-5.93775e-05	-5.51594e-10	4.59107e-10	7.6092e-05	-4.62341e-10	-9.83212e-11	-1.09191e-06
	598	-1.92348e-11	-1.77722e-11	-8.25529e-07	-2.14376e-11	2.13481e-11	1.6752e-07	-9.67211e-12	-1.36026e-11	1.02935e-08
	599	3.64483e-10	5.10367e-10	-9.3632e-06	6.14537e-10	-3.69643e-10	-2.26702e-07	1.82281e-10	-1.62751e-10	4.49262e-08
	600	-2.01381e-09	-2.84151e-10	0.000103431	-5.38405e-10	2.50952e-09	8.69479e-06	1.41997e-09	1.32373e-09	-3.31036e-07
	601	1.04494e-09	4.43248e-10	-7.74496e-07	6.07226e-10	-1.26542e-09	-6.54202e-05	1.00168e-09	4.38568e-10	2.7236e-07
	602	4.3696e-10	3.72875e-09	-0.000148296	4.40622e-09	-1.45544e-10	0.000160026	-1.71768e-09	-5.72331e-10	-2.3903e-06
	603	5.23088e-10	8.65848e-09	-5.008e-05	1.07907e-08	-5.35014e-10	-0.000143554	6.8573e-09	5.83387e-09	-2.6736e-06
	604	3.74107e-08	3.95008e-08	0.000189782	4.63144e-08	-4.39825e-08	-0.00141285	3.35427e-08	3.0969e-08	-9.83189e-06
	605	5.30494e-09	7.66515e-09	-0.000209608	9.2073e-09	-5.53358e-09	0.000201306	-2.42118e-09	-2.231e-09	-3.08018e-06
	606	7.85816e-09	7.79846e-09	-8.88924e-05	9.53041e-09	-8.87058e-09	-0.000159962	3.26183e-09	-7.17997e-10	-3.36069e-07
	607	-7.92489e-10	3.02738e-09	-1.54063e-05	3.5313e-09	1.24014e-09	4.11237e-05	9.10579e-10	-1.78727e-10	-2.14236e-07
	608	1.91633e-09	-7.69237e-10	7.26107e-06	-7.56709e-10	-2.45477e-09	-0.000112409	1.2886e-09	1.40315e-09	-1.3102e-07
	609	6.39264e-11	-1.03241e-09	-2.63382e-05	-1.13779e-09	-1.28181e-10	5.74046e-05	-6.78023e-10	1.29535e-10	-2.7883e-07
	610	6.68031e-11	2.98126e-11	1.297e-05	2.9339e-11	-8.75399e-11	-1.58539e-05	2.20563e-10	1.63122e-10	-2.6156e-09
	611	2.60751e-09	2.71034e-08	0.000243693	3.15224e-08	-1.96121e-09	-0.000281174	1.816e-08	1.00442e-08	-7.29612e-06
	612	-3.36229e-09	-4.06247e-09	0.000240681	-5.00147e-09	3.62621e-09	-4.19577e-05	3.36007e-09	3.19356e-09	8.67161e-07
	613	-2.34541e-10	-4.44585e-10	1.98704e-05	-5.34427e-10	2.58379e-10	1.50429e-05	-5.91398e-11	-1.45984e-12	-1.91627e-08
	614	4.09744e-09	8.42746e-09	-8.74358e-05	9.92366e-09	-4.23161e-09	-7.27731e-05	1.92461e-09	6.88134e-10	-2.52597e-06
	615	1.78119e-08	4.73517e-08	-0.000622748	5.62295e-08	-1.77803e-08	0.000776848	1.0261e-08	6.04921e-09	-2.18104e-05
	616	-6.77139e-10	-6.15568e-10	-4.9504e-05	-6.67538e-10	6.39057e-10	-2.1303e-05	-9.47694e-11	1.89622e-10	-6.38365e-07
	617	1.49169e-10	-5.59912e-10	2.83398e-05	-6.61826e-10	-2.41549e-10	-1.47743e-05	2.67775e-10	3.31616e-10	1.68902e-07
	618	-5.91054e-09	3.57698e-08	0.000583513	4.15222e-08	1.02705e-08	3.50346e-05	1.79794e-08	4.36684e-09	-5.44816e-06
	619	2.70758e-09	4.06998e-09	0.000329451	4.87274e-09	-4.06434e-09	-2.26471e-05	7.12974e-09	7.93229e-09	-7.59377e-06
	620	1.04586e-09	7.10235e-09	9.69701e-05	8.37827e-09	-4.56635e-10	1.90152e-06	2.90674e-09	-8.00116e-10	-9.48641e-07
	621	2.841e-10	1.60303e-10	-8.709e-06	2.03215e-10	-3.48437e-10	-5.72691e-06	-6.66223e-11	-4.22251e-11	4.79445e-08
	622	1.00443e-08	7.14185e-09	-0.000263787	9.09175e-09	-1.19258e-08	-0.000136169	-6.39441e-10	-2.37706e-09	-1.90449e-06
	623	5.63285e-10	1.36867e-09	-3.76691e-05	1.67158e-09	-5.00874e-10	1.51401e-05	-2.19009e-10	-6.03312e-10	-1.4885e-07
	624	7.70183e-10	1.09844e-09	2.4536e-05	1.22762e-09	-8.83049e-10	-4.65297e-05	7.97407e-10	6.51001e-10	4.20629e-08
	625	-3.10191e-09	-3.9555e-09	0.00011503	-4.98604e-09	2.86811e-09	8.76855e-05	4.03467e-09	7.5756e-09	-3.9351e-06
	626	4.64641e-09	3.28795e-09	7.10602e-05	3.93611e-09	-5.57957e-09	-0.000283434	4.03317e-09	2.56913e-09	-4.35685e-07
	627	7.22311e-09	2.73573e-08	-0.000136277	3.18365e-08	-6.53837e-09	0.00017381	5.27637e-09	9.61665e-10	-7.61541e-06
	628	-5.00186e-09	-4.886e-09	0.000210831	-5.85936e-09	5.48579e-09	0.000245765	1.2668e-09	1.23152e-09	-1.44052e-06
	629	1.30911e-08	5.06114e-09	-0.000168503	6.47093e-09	-1.56032e-08	-0.000109883	2.9413e-09	1.93411e-09	-4.76701e-07
	630	2.30693e-09	6.83044e-09	-4.87485e-05	8.27674e-09	-1.85163e-09	0.000272145	8.19824e-10	-1.48068e-09	-1.25821e-06
	631	8.37539e-09	1.39565e-08	-0.000126637	1.69798e-08	-9.14583e-09	-0.000301955	7.57196e-09	3.00639e-09	-1.65448e-06
	632	1.02601e-09	8.39698e-09	8.04339e-05	9.89453e-09	-5.6109e-10	-4.21979e-05	4.48945e-09	9.64664e-10	-1.83689e-06
	633	-2.38588e-09	4.44036e-09	0.000238732	5.00608e-09	2.64018e-09	-3.70132e-05	5.7288e-09	5.57965e-09	-4.11709e-06
	634	6.50995e-09	1.90932e-08	0.00021343	2.23639e-08	-7.17915e-09	-0.000579007	1.25683e-08	8.5172e-09	-5.08438e-06
	635	8.83086e-09	1.52877e-08	-1.26561e-06	1.77903e-08	-9.24594e-09	-0.000238807	6.60267e-09	5.58672e-09	-3.40779e-06
	636	-1.59778e-09	3.05719e-09	7.25399e-05	3.84054e-09	2.17681e-09	0.00012197	-1.86026e-10	-2.78042e-09	5.51059e-07
	637	-2.72642e-09	2.26579e-09	0.000296179	2.98368e-09	3.58206e-09	-7.45311e-05	7.59122e-09	2.24221e-09	-2.21428e-07
	638	-1.32424e-08	4.19948e-08	0.00054512	4.86418e-08	1.90116e-08	0.000503904	2.09344e-08	8.52842e-09	-1.62221e-05
	639	-2.87265e-09	-2.25952e-09	0.000208679	-2.68172e-09	2.97417e-09	-0.0001428	4.66011e-09	3.71626e-09	1.25507e-06
	640	5.17204e-10	8.65767e-09	8.90013e-05	9.85784e-09	-6.8319e-10	-0.000226764	5.84721e-09	5.68102e-09	-3.07359e-06
	641	1.85863e-09	4.34999e-09	7.31035e-05	5.52384e-09	-2.21379e-09	-0.000121988	4.12567e-09	1.77302e-09	-3.65777e-07
	642	-1.42781e-11	-1.03727e-11	8.37485e-07	-1.33316e-11	1.57743e-11	3.46122e-07	1.214e-11	1.36287e-11	8.03231e-09
	643	3.13445e-09	1.06185e-08	1.54369e-05	1.27468e-08	-2.92575e-09	-6.77349e-05	4.77285e-09	-2.30768e-10	-4.69829e-07
	644	-2.00988e-09	-1.16779e-09	2.85689e-05	-1.44196e-09	2.27719e-09	5.59001e-07	3.6182e-11	2.17011e-10	1.50696e-08
	645	-8.05686e-11	3.76327e-10	3.29176e-07	4.65017e-10	1.40861e-10	5.16516e-06	3.70813e-11	-2.86221e-10	-4.73343e-08
	646	-6.75283e-09	2.27185e-08	0.000132952	2.60636e-08	9.75882e-09	9.37695e-05	1.02307e-08	6.06076e-09	-7.99248e-06
	647	-2.2266e-09	5.47413e-10	0.00018392	5.96251e-10	2.72952e-09	-5.59866e-06	4.03546e-09	1.43814e-09	-8.04769e-07
	648	1.79125e-09	2.03614e-09	-0.000125159	2.46849e-09	-2.01936e-09	-7.09755e-05	-9.10756e-11	4.18201e-10	-5.51221e-07
	649	-1.97844e-09	-1.43654e-09	3.78262e-05	-1.74706e-09	2.36857e-09	7.92198e-05	-9.79153e-11	2.50136e-10	5.40487e-09
	650	8.0295e-09	1.37575e-08	-9.06435e-05	1.62411e-08	-9.67021e-09	-0.00078218	1.11647e-08	8.2571e-09	-9.19488e-07
	651	2.87981e-09	4.51605e-09	3.82296e-05	5.47852e-09	-3.52118e-09	-0.000244687	1.44066e-09	8.70923e-10	3.27964e-07
	652	-5.57934e-09	3.44141e-09	0.000262005	3.8117e-09	6.73146e-09	-9.7696e-05	5.41304e-09	3.04917e-09	-3.96555e-07
	653	1.43295e-09	4.65459e-09	-1.28262e-05	5.04657e-09	-2.42015e-09	-0.000526372	1.0677e-08	1.1533e-08	-2.56505e-06
	654	1.95391e-08	1.82716e-08	-0.000305998	2.22986e-08	-2.16174e-08	-1.32717e-05	8.15617e-09	5.52474e-10	-3.99693e-06
	655	-5.11474e-09	2.10639e-08	0.000390593	2.48322e-08	7.53909e-09	-0.00028862	1.47167e-08	5.81444e-09	-4.72151e-06
	656	-2.89686e-09	2.96289e-08	0.000675293	3.44438e-08	6.34792e-09	-1.95847e-05	2.14283e-08	7.23335e-09	-4.28324e-06
	657	3.318e-10	6.65872e-09	5.80086e-05	8.02987e-09	2.04746e-10	-0.00013879	4.34373e-09	1.81457e-09	2.47927e-07
	658	1.12564e-08	5.37786e-09	-0.000305898	6.89334e-09	-1.32189e-08	-0.000195504	3.57221e-09	2.54051e-09	-1.86181e-06
	659	1.10742e-08	2.32203e-08	0.000575138	2.70099e-08	-1.10795e-08	0.000154277	2.58979e-08	2.01044e-08	-1.7435e-05
	660	-1.59516e-09	-4.18264e-11	3.25231e-05	-2.23769e-10	1.91411e-09	6.11496e-05	-1.51685e-10	5.81026e-10	-7.09885e-07
	661	1.87311e-09	5.8281e-10	4.01262e-05	1.07988e-09	-1.85813e-09	6.77665e-05	3.73911e-10	-2.25607e-09	1.01136e-06
	662	-2.68982e-09	1.20491e-09	-5.4919e-05	1.33455e-09	3.4384e-09	5.33386e-05	1.67131e-10	5.1787e-10	-1.01618e-06
	663	2.00635e-08	1.41105e-08	2.5145e-05	1.7153e-08	-2.3151e-08	-7.69268e-05	7.03768e-09	3.16337e-09	-5.65535e-06
	664	-3.65937e-10	4.79919e-09	3.6925e-05	5.63829e-09	6.55914e-10	7.59091e-05	4.35033e-09	2.29546e-09	-1.70231e-06
	665	1.59933e-09	4.89349e-09	4.94682e-05	5.83242e-09	-1.87263e-09	-0.000100719	3.9627e-09	1.55936e-09	-1.17095e-06
	666	3.3754e-10	1.9842e-10	3.52194e-05	1.64846e-10	-4.25014e-10	-2.17856e-05	5.07819e-10	5.6573e-10	-1.58494e-07
	667	3.6057e-09	7.5455e-09	-0.000255251	8.27993e-09	-4.81471e-09	-7.84723e-05	4.45417e-09	7.03981e-09	-8.41495e-06
	668	9.33428e-09	1.691e-08	0.000531674	2.12866e-08	-1.06603e-08	-0.000177243	1.86196e-08	1.90167e-09	-1.8287e-06
	669	-6.28061e-10	-1.39711e-10	0.000179763	-3.86001e-10	6.36765e-10	-4.59827e-05	1.95262e-09	1.98245e-09	-5.01825e-07
	670	2.62618e-10	-5.94745e-11	-1.46845e-05	-7.09619e-11	-3.51376e-10	-3.86938e-05	1.99385e-10	1.02e-10	3.36248e-07
	671	8.89221e-10	3.23018e-10	3.29469e-05	3.68707e-10	-1.10945e-09	-5.21646e-06	4.68917e-10	1.85469e-10	-6.80923e-08
	672	1.31154e-08	1.40046e-08	-0.000394042	1.66077e-08	-1.49431e-08	-0.000146737	2.85479e-09	3.81656e-09	-6.724e-06
	673	-1.98483e-10	-5.0866e-11	3.83351e-06	-6.29917e-12	2.32296e-10	-5.07651e-06	9.73469e-11	-2.34696e-10	2.3508e-07
	674	2.42505e-08	3.18522e-08	-4.96753e-06	3.841e-08	-2.7379e-08	-0.000188885	1.91048e-08	6.39529e-09	-9.77162e-06
	675	2.78562e-09	1.88144e-09	-0.000130753	2.12392e-09	-3.21096e-09	-3.34185e-06	-4.92419e-10	1.01839e-09	-1.42466e-06
	676	-2.00661e-10	8.36727e-11	1.16124e-05	9.98595e-11	2.20674e-10	-2.86394e-05	5.86848e-10	3.0482e-10	-1.61951e-07
	677	8.07628e-10	8.5885e-09	9.61555e-05	1.02161e-08	-3.57471e-10	-0.000233869	5.88881e-09	2.20371e-09	-2.0728e-06
	678	3.96598e-10	3.53389e-09	-3.97003e-05	4.27991e-09	-3.66498e-10	-7.43867e-05	1.11542e-09	-2.75341e-10	-2.60484e-07
	679	-1.95842e-08	-2.40203e-09	0.000613297	-3.73224e-09	2.22727e-08	0.00015123	5.35591e-09	7.41445e-09	-3.07187e-06
	680	-1.96646e-10	3.61396e-11	3.15818e-06	6.49838e-12	2.24823e-10	-5.8387e-06	4.97771e-11	1.68448e-10	-9.64112e-08
	681	-2.06775e-09	-9.01683e-10	-3.44727e-05	-8.38055e-10	2.45327e-09	0.000184206	-2.40564e-10	6.9941e-10	-1.83676e-06
	682	1.7793e-09	2.03867e-09	-6.46969e-05	2.81238e-09	-2.51312e-09	0.000132916	3.45972e-09	6.44898e-10	-1.89285e-06
	683	-7.68275e-10	2.35827e-10	2.45273e-05	2.88164e-10	9.47919e-10	-9.5676e-06	4.59369e-10	3.8081e-11	1.72219e-07
	684	1.959e-09	-8.3105e-10	9.90389e-05	-9.25575e-10	-2.72682e-09	-0.000106933	1.8718e-09	1.22197e-09	4.04058e-07
	685	-3.45016e-10	-5.81108e-10	2.30359e-05	-6.94076e-10	3.31363e-10	-5.63382e-06	1.93201e-10	1.51342e-10	1.49311e-07
	686	-7.99537e-10	1.29411e-09	0.000107053	1.43392e-09	1.01563e-09	8.75729e-05	2.44149e-09	3.06482e-09	-1.54751e-06
	687	-2.87584e-09	6.30426e-09	4.40236e-05	7.10871e-09	4.06368e-09	3.99738e-05	2.26854e-09	1.37138e-09	-2.70648e-06
	688	-1.32479e-09	1.28866e-09	-2.73518e-07	1.50202e-09	1.71097e-09	3.1739e-05	6.64193e-11	-3.89261e-10	-4.22505e-07
	689	-4.00109e-09	-6.14122e-09	0.000284897	-7.10955e-09	4.14157e-09	-1.35618e-05	2.41884e-09	4.3869e-10	2.08012e-06
	690	-2.8977e-11	-7.15897e-10	-2.32828e-06	-8.4441e-10	-6.08659e-11	8.81238e-07	-2.97981e-10	2.34163e-10	-1.05759e-07
	691	5.87386e-09	1.18567e-08	8.71274e-05	1.35757e-08	-6.57833e-09	-0.000209629	9.20684e-09	8.45441e-09	-3.49765e-06
	692	4.26626e-09	1.48539e-09	-8.10429e-05	2.13188e-09	-5.06338e-09	6.01738e-05	-4.09542e-10	-1.01864e-09	-9.23875e-07
	693	-2.60122e-09	4.54687e-09	6.3729e-05	5.15939e-09	3.35148e-09	4.38373e-05	3.45331e-09	2.92006e-09	-1.09801e-06
	694	9.62426e-09	1.51168e-08	-2.84001e-05	1.87732e-08	-9.62754e-09	8.00778e-05	6.87256e-09	-2.63024e-09	-4.39386e-07
	695	-7.92484e-09	3.28064e-09	-2.6985e-05	4.1408e-09	8.6479e-09	0.000304864	5.59161e-09	8.65222e-09	-3.50055e-06
	696	2.15868e-09	4.34396e-09	5.75771e-05	5.00347e-09	-2.13988e-09	-8.41604e-05	2.27895e-09	8.3202e-10	-4.54449e-07
	697	4.85084e-09	-1.72483e-10	0.000179628	1.10489e-10	-6.16095e-09	-2.79908e-05	2.41405e-09	1.32631e-09	1.86375e-07
	698	-7.11806e-09	3.19355e-09	0.00010091	3.71141e-09	8.74681e-09	-1.50832e-05	4.31129e-09	2.94625e-09	-1.99082e-06
	699	-6.6568e-11	-3.29812e-10	-4.76524e-05	-3.9093e-10	-2.8261e-12	-1.03064e-05	-2.15327e-11	5.04667e-10	-2.16272e-07
	700	-2.45528e-10	1.18662e-11	-1.20055e-05	1.01395e-10	3.32892e-10	4.79472e-06	1.84662e-10	-2.10645e-10	1.16737e-07
	701	2.30114e-09	2.63706e-09	-3.30542e-05	3.22385e-09	-2.49547e-09	-3.30913e-05	5.5996e-10	-5.08943e-10	-9.79284e-08
	702	1.36253e-09	8.37265e-09	9.84491e-05	9.47661e-09	-1.06204e-09	-0.000230719	4.55471e-09	3.46372e-09	-1.21336e-06
	703	-1.94158e-09	2.03059e-09	-1.83263e-05	2.02988e-09	2.31257e-09	3.71069e-05	4.88429e-11	2.25575e-09	-2.79063e-06
	704	-4.16666e-09	5.56914e-09	0.000329362	5.87287e-09	5.45078e-09	-0.000196668	1.24169e-08	7.36097e-09	-2.98947e-07
	705	7.13648e-09	1.03518e-08	-0.000243464	1.23324e-08	-7.65844e-09	0.000432561	-1.52352e-09	1.33813e-09	-7.56755e-06
	706	1.29446e-09	5.99518e-10	-4.09855e-05	6.40476e-10	-1.56426e-09	2.1547e-05	-4.86457e-10	1.2536e-10	-6.37722e-07
	707	-9.27717e-10	1.08428e-09	-4.45413e-05	1.21318e-09	1.30157e-09	0.000117492	5.06306e-10	3.44308e-11	-3.0014e-07
	708	8.22985e-11	3.45075e-10	-7.06946e-06	4.12223e-10	-6.4103e-11	8.36717e-07	4.11106e-11	-7.5073e-11	-1.60871e-07
	709	1.99975e-09	1.22615e-08	-0.000376492	1.40164e-08	-1.53094e-09	2.3362e-05	1.48538e-09	2.53091e-09	-5.27916e-06
	710	-3.56334e-10	3.61102e-09	0.000126375	3.76275e-09	6.4796e-10	0.000350067	-4.83503e-10	1.90522e-09	-4.33203e-06
	711	-2.04765e-09	-9.04127e-10	0.000103151	-9.9391e-10	2.32662e-09	-4.88682e-05	2.61489e-09	4.34915e-10	4.62654e-07
	712	1.66692e-10	3.89991e-10	-9.16688e-06	4.49014e-10	-1.79298e-10	2.41948e-06	-1.04447e-10	-4.72742e-11	-1.91801e-07
	713	4.91499e-09	2.99351e-08	0.000264414	3.45935e-08	-3.46755e-09	-0.000113936	1.00852e-08	6.32193e-09	-8.75021e-06
	714	3.36794e-09	1.53857e-09	0.000265343	1.57944e-09	-3.9376e-09	-1.16921e-07	4.43211e-09	2.89036e-09	2.26399e-07
	715	3.4262e-11	2.89416e-11	-5.05871e-06	3.91296e-11	-4.18774e-11	1.69343e-06	-1.02792e-10	-2.22127e-11	-9.0104e-11
	716	-1.04744e-09	5.79488e-09	-0.000122033	6.82191e-09	1.1945e-09	-3.89345e-05	6.22404e-10	2.0476e-09	-3.44804e-06
	717	-2.09796e-10	3.34564e-10	-1.31876e-06	3.41916e-10	2.62852e-10	1.95526e-05	-3.63767e-10	2.64492e-11	-2.5311e-07
	718	-1.07231e-10	5.50507e-09	0.000128441	5.53166e-09	1.62034e-10	-0.000180515	5.12167e-09	8.51277e-09	-2.59634e-06
	719	-3.32706e-10	5.26454e-10	1.52044e-05	6.58615e-10	3.74702e-10	2.88902e-05	-1.19597e-10	-2.82617e-10	-5.91883e-07
	720	-1.47722e-09	-3.03493e-09	6.29e-05	-3.66534e-09	1.50935e-09	3.29463e-05	2.7289e-10	6.97957e-10	4.62783e-07
	721	7.90999e-09	2.08663e-08	-0.000478278	2.57798e-08	-7.61549e-09	-0.000125856	4.45091e-09	-4.46433e-09	-3.74836e-06
	722	1.14002e-09	1.07258e-08	-1.76878e-06	1.29901e-08	-6.21619e-10	-3.10303e-05	2.38836e-09	-8.65631e-10	-3.54361e-06
	723	8.52703e-10	8.31054e-10	-5.93359e-06	1.0875e-09	-9.80251e-10	2.06396e-05	1.65785e-10	-3.53546e-10	-2.56402e-07
	724	4.29704e-09	1.99355e-08	-0.000183751	2.41252e-08	-3.23052e-09	-4.6067e-05	1.01086e-08	3.3601e-09	-4.98476e-06
	725	-1.30896e-09	-1.43016e-09	4.08892e-05	-1.68622e-09	1.38555e-09	2.11273e-05	5.81123e-11	8.26716e-12	3.68496e-07
	726	-2.88183e-10	2.1542e-10	-5.46539e-05	2.34281e-10	3.50333e-10	-1.50719e-05	-1.65404e-11	4.87088e-11	-1.97588e-07
	727	6.69977e-10	1.19214e-09	-1.90152e-05	1.49058e-09	-6.74357e-10	1.45893e-05	1.44617e-11	-7.28454e-10	3.79037e-08
	728	-4.51228e-09	-1.98292e-09	0.000117522	-2.18434e-09	5.15986e-09	5.97285e-05	1.04703e-09	-1.71822e-12	-4.3052e-07
	729	-7.33922e-10	-1.80095e-09	4.79697e-05	-2.19581e-09	8.07015e-10	5.20158e-05	-1.58417e-10	3.02941e-10	3.02875e-07
	730	4.51276e-09	2.33743e-08	0.000169901	2.71548e-08	-3.74152e-09	9.99163e-05	4.35282e-09	2.75237e-09	-7.83199e-06
	731	-1.20921e-11	-1.00214e-11	-2.02428e-05	4.85751e-12	4.21214e-11	-2.29037e-05	9.54973e-11	2.01001e-10	-1.89556e-07
	732	4.08291e-10	6.1712e-10	3.51204e-06	7.47232e-10	-4.67221e-10	-4.6012e-06	1.34087e-10	2.48357e-11	-1.27952e-07
	733	-4.78801e-09	9.25831e-09	0.00042711	1.04278e-08	5.99061e-09	0.000194047	7.31607e-09	6.02091e-09	-3.04282e-06
	734	2.18042e-09	2.94795e-09	-8.64197e-05	3.97595e-09	-2.32968e-09	8.13061e-05	2.7497e-10	-1.26026e-09	-1.33775e-06
	735	-4.94362e-10	-4.2648e-10	-9.0019e-05	-4.45832e-10	4.46423e-10	-7.94538e-06	3.42501e-10	8.12323e-10	-6.92226e-07
	736	5.85471e-10	4.05579e-10	-2.70547e-05	5.13774e-10	-7.30224e-10	4.32354e-05	-2.51689e-10	1.23258e-10	-6.60635e-07
	737	9.47318e-10	3.95749e-09	-2.92513e-05	4.63801e-09	-9.48211e-10	-0.000108794	3.78843e-09	1.24715e-09	-6.35866e-07
	738	4.98364e-10	3.00496e-10	-1.39647e-05	4.40574e-10	-5.46568e-10	-8.65042e-06	9.342e-11	-3.20861e-10	1.69028e-08
	739	-1.96037e-09	-6.70705e-10	0.000105592	-5.36186e-10	1.89726e-09	0.000139105	1.10767e-09	3.13196e-09	-1.49116e-06
	740	9.71563e-11	3.21261e-09	0.000203984	4.04409e-09	5.47871e-12	-7.80063e-05	4.24236e-09	1.84251e-09	2.10435e-07
	741	-8.01287e-11	3.99223e-11	3.52341e-06	3.23189e-11	9.5449e-11	7.0392e-06	8.51661e-12	-2.47071e-11	-3.0438e-08
	742	-3.72404e-09	4.35641e-09	0.000190282	5.32496e-09	4.52683e-09	4.32135e-05	5.89373e-09	3.71249e-09	-2.65448e-06
	743	-1.43376e-09	-2.45656e-10	2.68225e-05	-4.37173e-10	1.69245e-09	8.08736e-06	1.01277e-09	1.00342e-09	1.63455e-07
	744	1.17114e-09	4.28056e-08	0.000106138	5.0165e-08	4.1718e-10	-0.000172812	2.27063e-08	1.26688e-08	-1.69571e-05
	745	-2.40801e-09	6.86606e-09	0.000196691	7.95175e-09	3.09236e-09	-4.20416e-05	4.71402e-09	3.21669e-09	-2.16085e-06
	746	3.29608e-09	4.52093e-09	-0.000166721	5.51883e-09	-3.57625e-09	4.62728e-05	-4.31606e-10	-8.09921e-10	-2.54258e-06
	747	-8.12713e-10	-3.79433e-09	2.28816e-05	-4.46462e-09	5.74863e-10	-8.39105e-06	9.54995e-10	1.78217e-09	9.03381e-07
	748	-3.31232e-10	-1.85929e-10	-7.43539e-06	-2.14548e-10	3.93179e-10	4.72991e-06	9.39782e-11	-1.44963e-10	3.11099e-08
	749	-1.03434e-09	-6.77634e-10	6.31598e-05	-8.21394e-10	1.15022e-09	1.19525e-06	5.2729e-10	8.28826e-10	2.39639e-07
	750	-7.55751e-10	1.56285e-08	0.000428802	1.90713e-08	2.30682e-09	6.86679e-05	1.50161e-08	8.11544e-09	-5.78862e-06
	751	3.8644e-09	2.63284e-09	-0.000178994	3.20782e-09	-4.59689e-09	0.000207358	6.0498e-10	1.14139e-09	-3.96319e-06
	752	2.95376e-09	7.17943e-09	-2.86605e-05	8.66653e-09	-2.82036e-09	-4.31901e-05	2.03154e-09	3.48688e-10	-2.53184e-06
	753	1.5015e-09	2.03032e-10	0.0002081	7.66823e-10	-2.151e-09	-7.14129e-05	6.75762e-09	5.38744e-09	6.47498e-07
	754	1.68726e-09	4.72283e-10	-6.5001e-05	5.64246e-10	-2.17843e-09	1.94717e-06	4.80832e-10	1.91549e-09	7.72337e-09
	755	-2.50449e-09	1.03283e-09	-2.13455e-06	1.06057e-09	3.05691e-09	0.000103072	-3.0337e-10	2.61876e-10	-1.35812e-06
	756	1.553e-09	1.32674e-09	-2.7037e-05	1.59268e-09	-1.77943e-09	-2.30874e-05	-4.96e-11	7.0383e-11	2.30118e-08
	757	1.05418e-09	6.04827e-10	1.33274e-05	6.95101e-10	-1.23757e-09	8.5588e-06	5.407e-10	-9.02713e-12	6.20558e-09
	758	5.22932e-09	-4.94097e-09	0.000165543	-4.99554e-09	-7.36833e-09	-5.53215e-05	3.22351e-09	5.77909e-09	-1.32059e-06
	759	-1.22715e-08	2.47234e-08	0.000568888	2.81302e-08	1.62155e-08	0.000871321	1.00757e-08	6.57759e-09	-1.66906e-05
	760	-2.95024e-10	-2.66509e-10	9.8268e-06	-3.60352e-10	3.07077e-10	8.41042e-06	-1.67175e-11	1.87228e-10	-5.23225e-08
	761	-8.58137e-10	-4.08587e-10	5.49495e-05	-4.87321e-10	9.95614e-10	1.23815e-05	7.88781e-11	1.27077e-10	2.50339e-08
	762	-2.64803e-09	-4.59751e-11	0.000104568	-1.96536e-10	3.11465e-09	0.000167244	-4.17897e-10	2.93073e-10	-1.63262e-06
	763	2.46795e-10	1.2142e-09	6.31611e-06	1.43753e-09	-2.42187e-10	3.22744e-05	3.92766e-10	-6.25918e-11	-5.0491e-07
	764	1.354e-09	4.0977e-08	0.00118254	4.84648e-08	-7.75623e-10	-0.000468497	3.34721e-08	2.60457e-08	-1.8829e-05
	765	2.21659e-09	5.59791e-09	-0.000133108	6.93568e-09	-2.06245e-09	-1.54338e-05	7.00953e-10	-1.30532e-09	-1.14669e-06
	766	-5.28972e-09	2.28567e-08	0.000639008	2.58452e-08	6.78431e-09	0.000227249	1.17059e-08	1.39409e-08	-1.42741e-05
	767	-4.48045e-10	2.0564e-10	7.63168e-05	1.76552e-10	5.26239e-10	9.14043e-05	-1.4397e-10	1.23561e-09	-1.1236e-06
	768	-1.02023e-08	3.07277e-08	-5.70421e-06	3.54858e-08	1.43506e-08	0.000457441	7.43519e-09	2.72098e-09	-1.18821e-05
	769	-6.97616e-09	9.78582e-09	0.000279811	1.09029e-08	8.86542e-09	0.000254134	3.58011e-09	4.11089e-09	-6.04337e-06
	770	-3.46403e-09	7.22569e-08	0.000952421	8.53338e-08	7.99489e-09	-0.000772842	4.42216e-08	3.09862e-08	-2.3273e-05
	771	-1.28614e-09	2.16737e-09	6.0785e-05	2.56301e-09	1.71728e-09	-3.10286e-05	1.2953e-09	1.71183e-10	-6.13782e-07
	772	-2.54925e-09	1.66599e-09	0.000113042	1.54505e-09	2.93939e-09	-1.57254e-05	7.31054e-10	3.49592e-09	-1.81917e-06
	773	3.99431e-09	1.19909e-09	-0.000116577	1.70425e-09	-4.57139e-09	-5.65122e-05	2.36709e-10	-9.21403e-10	-1.35172e-07
	774	1.26473e-09	9.37613e-10	-4.36477e-05	1.22952e-09	-1.39471e-09	5.57929e-06	-4.79726e-11	-4.2799e-10	-6.73666e-08
	775	-6.71763e-10	1.49431e-10	1.36897e-06	1.01541e-11	8.02269e-10	4.16446e-05	-1.51451e-10	6.40805e-11	-1.58092e-07
	776	8.32371e-09	9.38049e-09	0.000100631	1.17925e-08	-9.31852e-09	-0.000214534	7.89647e-09	2.75109e-09	-2.39947e-06
	777	1.11329e-08	1.44805e-08	-0.000295158	1.79461e-08	-1.203e-08	0.000140537	4.5826e-09	-3.90341e-10	-4.30358e-06
	778	8.97213e-10	9.8237e-09	-3.83893e-05	1.14162e-08	-8.95838e-10	-0.000392638	7.63257e-09	8.77637e-09	-2.97035e-06
	779	6.8945e-10	7.98723e-09	-7.91496e-05	8.75309e-09	-5.54067e-10	-0.00020924	5.93939e-09	7.08691e-09	-5.01959e-06
	780	3.62363e-08	6.43325e-08	-0.00108442	7.71187e-08	-3.85635e-08	0.000640613	1.66056e-08	9.00394e-09	-2.96357e-05
	781	-5.97414e-10	3.14604e-10	6.46685e-05	3.83488e-10	7.12169e-10	1.43198e-05	3.83259e-10	2.86092e-10	1.52698e-07
	782	-3.60948e-09	1.58292e-09	3.00177e-05	1.65908e-09	4.25524e-09	-4.82771e-05	6.72553e-10	1.0322e-09	-3.92896e-07
	783	-2.58245e-09	2.41119e-08	0.000662746	2.70096e-08	4.36499e-09	0.000438474	8.60257e-09	1.21591e-08	-1.28688e-05
	784	1.61213e-08	4.14588e-08	-0.000152827	4.92973e-08	-1.71449e-08	-0.000249093	2.13598e-08	1.4845e-08	-1.22167e-05
	785	1.90336e-09	3.76752e-09	-0.000185184	4.68198e-09	-1.89612e-09	4.15378e-05	1.466e-10	-2.04707e-09	-1.76071e-06
	786	3.60036e-10	1.67915e-09	-5.21756e-05	2.19916e-09	-3.57024e-10	-7.23985e-05	1.37149e-09	9.57674e-10	7.30277e-08
	787	5.88042e-09	1.54267e-08	0.000370235	1.90777e-08	-6.50654e-09	-0.000670181	1.73648e-08	1.23652e-08	-1.70375e-06
	788	8.0711e-09	3.51827e-08	-0.00085844	4.18877e-08	-7.86578e-09	-3.04838e-05	6.98502e-09	3.74085e-09	-1.03773e-05
	789	-3.16554e-10	4.50269e-09	-0.000176078	5.11688e-09	5.52107e-10	7.84111e-07	3.54043e-10	4.51456e-10	-6.90024e-07
	790	2.13632e-08	1.06966e-07	-0.00109423	1.27806e-07	-2.03536e-08	-0.000197451	3.81053e-08	2.05692e-08	-3.58133e-05
	791	7.43585e-09	3.41838e-08	-0.000839357	4.01428e-08	-7.26063e-09	-6.26271e-05	5.56969e-09	4.27748e-09	-1.15628e-05
	792	8.2955e-10	9.66643e-09	-0.000401745	1.14618e-08	-4.5352e-10	8.75734e-05	-1.06199e-09	-1.66455e-09	-3.40949e-06
	793	-4.97196e-11	2.24857e-08	-0.000596609	2.65731e-08	1.2844e-09	9.38187e-05	-2.7318e-09	-2.71289e-09	-7.42395e-06
	794	1.40604e-08	1.66771e-08	0.000789556	2.02052e-08	-1.59202e-08	-3.88168e-05	2.41013e-08	1.39476e-08	-7.44626e-06
	795	1.05865e-09	-4.48925e-11	9.82188e-05	-2.25479e-12	-1.27518e-09	-5.68084e-05	1.28507e-09	1.47177e-09	4.20753e-07
	796	4.71008e-08	1.18922e-07	-0.000236853	1.43033e-07	-4.94578e-08	0.000703975	4.65406e-08	2.2816e-08	-5.49586e-05
	797	4.93699e-10	6.48248e-10	0.000125899	7.79976e-10	-7.40978e-10	-7.41708e-05	2.10295e-09	2.18999e-09	-2.55517e-07
	798	-3.62933e-11	5.07145e-11	3.35263e-06	5.24039e-11	3.5426e-11	-5.90617e-06	1.08621e-10	1.35731e-10	4.04168e-09
	799	1.36158e-09	3.16743e-09	0.000358927	3.96012e-09	-1.78484e-09	-0.000232816	6.89996e-09	5.88338e-09	-1.73399e-06
	800	9.2664e-09	1.33263e-08	-9.90505e-06	1.59517e-08	-9.9047e-09	0.000275451	5.04716e-09	-1.55753e-10	-6.4362e-06
	801	1.07675e-09	2.70901e-10	0.000144998	3.67813e-10	-1.43324e-09	-0.000117141	2.62061e-09	3.22228e-09	-2.92804e-07
	802	8.27704e-09	3.84748e-09	-0.000111369	4.95722e-09	-9.42041e-09	0.000413146	2.49206e-10	-2.20712e-09	-5.13293e-06
	803	2.0493e-08	4.05725e-08	-0.000268074	4.83438e-08	-2.08776e-08	0.00110913	1.17252e-08	-1.95314e-09	-2.35654e-05
	804	7.85358e-10	2.64461e-10	-2.15254e-05	3.2212e-10	-8.62127e-10	3.98993e-05	-2.53545e-10	-4.31855e-10	-2.17641e-07
	805	8.85647e-10	5.98069e-09	7.07669e-05	7.21768e-09	-1.24238e-09	-0.00026313	4.89703e-09	3.97897e-09	-1.73229e-07
	806	1.34835e-08	2.31942e-08	-0.000225499	2.73879e-08	-1.47959e-08	0.000317383	9.26799e-09	6.89511e-09	-1.37081e-05
	807	-2.21349e-10	7.02126e-10	-3.75047e-05	7.89417e-10	3.25293e-10	7.15066e-06	-5.26929e-11	-6.80885e-11	-3.36551e-07
	808	-7.77559e-11	1.15303e-09	6.32287e-05	1.32685e-09	9.54843e-11	-3.95061e-05	1.11456e-09	9.37436e-10	9.02975e-08
	809	4.82052e-09	6.61824e-09	-0.000255715	7.74728e-09	-5.11126e-09	0.000277918	-1.11863e-09	-1.09784e-09	-3.8036e-06
	810	1.03447e-11	-9.58201e-12	-5.816e-07	-1.06355e-11	-1.21387e-11	4.8146e-08	-1.40267e-11	-4.61176e-12	-1.51907e-09
	811	-4.93722e-11	3.92311e-11	-8.71945e-07	3.81107e-11	4.83369e-11	4.60632e-06	4.69687e-12	2.85278e-11	-7.19379e-08
	812	-1.18704e-11	6.7195e-11	-2.2138e-06	9.34726e-11	4.02795e-11	-1.04118e-05	5.70682e-12	-4.52358e-11	9.3536e-08
	813	-4.92646e-10	2.04882e-09	2.18899e-05	2.44544e-09	3.70857e-10	7.5044e-05	2.69414e-09	2.53498e-09	-3.0921e-06
	814	-2.68231e-10	6.08424e-10	2.90936e-06	7.1907e-10	3.32102e-10	1.43681e-05	2.82326e-10	1.6772e-10	-4.78922e-07
	815	-6.81268e-09	3.51695e-09	7.80179e-05	3.97304e-09	7.6134e-09	0.000247008	2.72633e-09	4.21303e-09	-8.11169e-06
	816	1.3771e-08	2.55796e-08	-0.000118058	3.10611e-08	-1.36747e-08	2.03204e-05	7.2438e-09	-5.27195e-09	-9.23281e-07
	817	3.27503e-10	3.78992e-09	-6.2696e-07	4.57317e-09	-2.17184e-10	7.9002e-05	1.45643e-09	2.87936e-10	-2.2399e-06
	818	-7.36271e-10	-1.82795e-10	8.93666e-06	-2.50955e-10	8.34985e-10	4.11645e-06	-1.16001e-10	3.94963e-10	-6.79898e-07
	819	-1.56828e-09	2.01981e-09	4.90653e-06	2.30163e-09	1.99084e-09	3.20735e-05	6.83204e-10	7.85228e-10	-2.29282e-06
	820	-5.11807e-09	-2.37567e-09	5.20261e-05	-3.12657e-09	5.59786e-09	5.43455e-05	-5.72308e-10	2.61153e-09	-3.49994e-06
	821	2.88123e-08	4.39633e-08	-0.000153624	5.41617e-08	-3.06954e-08	0.000416735	1.52373e-08	-9.72125e-09	-1.87374e-06
	822	1.99096e-08	8.48129e-08	9.91419e-05	1.03043e-07	-1.81558e-08	0.00106088	3.53292e-08	-3.04527e-09	-2.90868e-05
	823	-3.52108e-08	1.82008e-07	0.00222505	2.17385e-07	4.49381e-08	0.00319381	1.13584e-07	4.11255e-08	-0.000104428
	824	1.37465e-08	7.4793e-08	-0.000940085	9.18171e-08	-9.13281e-09	0.00135972	1.47051e-08	-1.06095e-08	-5.14692e-05
	825	-4.18938e-10	7.93282e-09	0.000103063	9.53541e-09	8.78152e-10	-9.98364e-05	3.64739e-09	5.14481e-10	-1.37093e-06
	826	-1.14832e-09	5.35295e-09	0.000105357	6.40624e-09	1.46037e-09	1.38274e-05	3.46484e-09	1.54898e-09	-2.94282e-06
	827	-1.01195e-09	6.91952e-09	8.95086e-05	8.29619e-09	1.42201e-09	2.9694e-05	3.8837e-09	1.37722e-09	-3.35612e-06
	828	5.73757e-10	1.84048e-08	0.00040974	2.32572e-08	2.31056e-09	0.000293323	1.21332e-09	-6.22739e-09	-1.1675e-05
	829	1.60496e-09	1.13698e-09	2.26239e-05	1.59308e-09	-1.49073e-09	5.41515e-05	-9.46117e-10	-1.54594e-09	-5.81286e-07
	830	-1.32899e-10	2.83181e-09	0.000101554	3.52357e-09	4.97807e-10	3.31355e-05	1.0071e-09	-4.67624e-10	-1.12234e-06
	831	-4.35797e-10	-1.53243e-10	1.85897e-05	-1.68412e-10	5.30217e-10	-7.66152e-06	6.22655e-11	-2.52519e-11	3.34054e-08
	832	1.95498e-08	2.18446e-08	3.62778e-05	2.8072e-08	-1.95552e-08	0.000659474	1.706e-09	-1.0799e-08	-8.3684e-06
	833	7.70916e-10	1.00418e-08	7.57724e-05	1.24076e-08	1.65538e-10	0.00019418	3.69433e-09	-1.79997e-09	-5.45621e-06
	834	-3.33221e-09	3.55117e-09	0.000132461	4.30766e-09	4.23687e-09	9.56406e-05	2.73656e-09	7.91598e-10	-3.70575e-06
	835	1.07567e-08	3.8724e-08	0.000323115	4.83606e-08	-8.08826e-09	0.000747924	1.21391e-08	-1.23262e-08	-1.60521e-05
	836	9.44756e-09	6.66079e-09	-9.55649e-05	8.50802e-09	-1.04032e-08	0.000157181	4.36092e-10	-2.05263e-09	-2.30314e-06
	837	4.31062e-11	-3.05103e-10	-1.19644e-05	-5.94454e-10	-2.98043e-10	-0.000108222	-1.47408e-09	3.01312e-09	-1.19191e-06
	838	-9.99488e-11	-1.75229e-10	1.69361e-05	-1.84362e-10	1.80253e-10	3.59923e-05	1.91885e-10	-2.11356e-10	-8.05346e-09
	839	5.18992e-09	4.35627e-09	-0.000130854	5.37528e-09	-5.78797e-09	6.81951e-05	-3.09234e-09	-5.67602e-10	-3.43758e-06
	840	1.23238e-09	1.19658e-09	-3.04817e-05	1.49244e-09	-1.34283e-09	3.72295e-05	-6.60583e-10	-2.0441e-10	-1.04475e-06
	841	1.44532e-09	7.63706e-10	-4.05241e-05	9.25021e-10	-1.68174e-09	1.65219e-05	-1.47632e-09	3.97646e-10	-1.15629e-06
	842	3.33091e-09	3.09701e-09	-0.000104312	3.75582e-09	-3.82026e-09	4.25048e-05	-2.21377e-09	6.76243e-10	-3.13608e-06
	843	2.01385e-09	1.23691e-09	-4.98805e-05	1.52922e-09	-2.30446e-09	2.69987e-05	-1.13755e-09	1.48318e-11	-1.16874e-06
	844	-2.34306e-10	-2.73554e-10	4.79204e-05	-3.23154e-10	1.93124e-10	9.99072e-06	-2.86334e-10	7.85857e-10	-6.65312e-07
	845	3.05139e-10	1.2855e-09	-3.55527e-06	1.56537e-09	-2.94302e-10	1.69643e-06	4.33622e-10	1.2049e-10	-5.70571e-07
	846	1.42161e-10	5.35856e-10	8.48739e-06	6.69717e-10	-1.06349e-10	1.16328e-05	4.23277e-10	-2.06821e-10	-1.83499e-07
	847	4.14024e-10	2.48138e-09	-0.000120908	2.74818e-09	-1.02789e-09	-6.26994e-05	-5.70997e-10	4.85835e-09	-3.75789e-06
	848	4.11838e-09	4.50671e-09	-0.00035958	4.67885e-09	-6.6114e-09	-0.000113667	-5.31299e-09	1.42595e-08	-1.03175e-05
	849	5.6814e-11	1.3392e-10	1.53004e-06	1.67235e-10	-5.40271e-11	1.83054e-06	9.42562e-11	-7.04936e-12	-4.40022e-08
	850	-2.73166e-09	2.12403e-09	5.32125e-05	2.61186e-09	3.3537e-09	2.13123e-05	2.88502e-09	4.8213e-10	-1.19884e-06
	851	6.17128e-09	2.35985e-09	-1.06151e-05	2.84918e-09	-7.32238e-09	2.31973e-07	-1.14044e-09	2.09112e-09	-1.76017e-06
	852	1.87989e-09	1.29801e-09	-6.35333e-06	1.47321e-09	-2.39897e-09	2.39156e-05	-3.1216e-10	2.66565e-09	-2.01008e-06
	853	-2.38868e-10	1.04984e-10	3.68526e-06	1.32696e-10	2.87989e-10	2.42662e-06	1.8337e-10	-2.47052e-12	-8.50796e-08
	854	5.68553e-10	5.63242e-10	-8.4264e-06	6.78235e-10	-6.44314e-10	1.07058e-05	-1.47438e-10	2.06522e-10	-4.02897e-07
	855	1.79593e-08	-6.72581e-10	-0.00026168	-9.55719e-10	-2.13336e-08	-1.25689e-05	-9.65699e-09	1.89043e-09	-7.21344e-09
	856	-2.48277e-08	6.95968e-08	0.00119416	8.75689e-08	3.64482e-08	0.000741647	8.53869e-08	2.3986e-09	-1.50106e-05
	857	-1.34616e-10	-6.24468e-11	-7.34774e-07	-5.28582e-11	1.64763e-10	-7.98516e-06	1.96528e-10	-6.53887e-11	1.15928e-07
	858	2.5638e-09	2.75933e-09	0.00019724	3.01733e-09	-2.40629e-09	-4.53342e-05	3.77964e-09	1.3611e-09	2.37597e-06
	859	-2.20707e-09	2.07536e-09	6.24287e-05	2.59432e-09	2.81525e-09	2.06832e-05	3.17395e-09	-3.80192e-10	-6.75008e-09
	860	4.66286e-10	5.38011e-10	-1.31865e-06	6.34348e-10	-5.29413e-10	-2.26894e-06	3.00714e-10	1.14457e-10	-3.83027e-08
	861	1.10659e-09	4.22454e-10	-6.27391e-06	4.84165e-10	-1.28697e-09	-1.79027e-05	-9.55175e-11	2.13798e-10	1.3598e-07
	862	-2.02682e-10	-5.68387e-11	1.72871e-06	-6.22962e-11	2.39127e-10	3.10905e-06	5.24219e-11	-5.22142e-11	-4.93868e-09
	863	-4.94765e-11	-8.77032e-12	1.11433e-07	-7.89217e-12	5.78024e-11	1.50168e-06	8.11322e-12	-1.20762e-11	-1.65521e-08
	864	3.02868e-13	-5.12402e-11	-5.76379e-07	-6.06269e-11	-3.16729e-12	2.02462e-06	-4.17855e-11	-1.13328e-11	4.10408e-10
	865	-4.3949e-11	1.8519e-12	-4.99813e-07	6.70656e-12	5.49192e-11	1.99375e-06	-3.12212e-11	-2.01812e-11	-3.63117e-08
	866	-3.92745e-11	5.92133e-11	1.29331e-06	7.1663e-11	4.89505e-11	-3.73771e-07	5.66294e-11	9.26876e-12	-1.8721e-08
	867	1.69067e-11	-2.64518e-11	-4.46837e-07	-3.2067e-11	-2.16313e-11	2.20119e-07	-2.57341e-11	6.54913e-13	3.59356e-09
	868	1.28331e-10	8.64673e-11	-1.1123e-06	9.85789e-11	-1.49358e-10	-3.7046e-06	3.75931e-11	5.75847e-11	-7.93262e-10
	869	2.30977e-09	1.5728e-09	-1.71396e-05	1.76748e-09	-2.69623e-09	-7.90642e-05	7.37593e-10	1.26472e-09	1.19201e-07
	870	-2.46195e-10	-9.92173e-11	9.52767e-07	-1.12725e-10	2.91535e-10	9.10171e-06	-2.29802e-11	-8.20914e-11	-7.81003e-08
	871	-6.93155e-10	-4.25716e-10	5.08973e-06	-4.94457e-10	8.18975e-10	2.52003e-05	-1.34e-10	-2.2868e-10	-1.25687e-07
	872	-7.03968e-10	-2.48123e-10	9.42324e-06	-3.19335e-10	7.98776e-10	9.02912e-06	6.56938e-10	2.42127e-10	2.65461e-07
	873	7.81646e-12	-1.74109e-11	-3.04691e-07	-2.07378e-11	-1.08763e-11	-7.28635e-08	-1.66002e-11	3.52183e-13	-7.83008e-10
	874	-9.69393e-12	-7.13804e-12	7.12188e-08	-8.14786e-12	1.1659e-11	5.57103e-07	-3.8179e-12	-5.61706e-12	-1.83938e-09
	875	-1.65949e-11	-6.92701e-12	8.07947e-07	-8.64765e-12	1.81538e-11	-9.8163e-07	1.36319e-11	2.26203e-11	2.70306e-09
	876	-1.50003e-10	3.22741e-10	8.72426e-06	3.7296e-10	2.00441e-10	-2.35041e-05	4.93093e-10	1.65771e-10	1.27788e-07
	877	-1.34841e-09	-1.81493e-09	2.36588e-05	-2.12301e-09	1.534e-09	6.04062e-05	-4.79833e-10	-7.59823e-11	1.03193e-07
	878	-2.89251e-09	-1.04141e-09	4.89524e-05	-1.35292e-09	3.22992e-09	-2.03985e-05	1.15243e-09	1.71557e-09	-3.72481e-08
	879	2.27826e-11	5.63665e-12	1.36843e-07	9.1951e-12	-2.33616e-11	1.27092e-06	-9.17646e-12	-2.60949e-11	-3.5091e-09
	880	-2.8961e-09	1.30316e-10	7.39538e-05	9.26645e-11	3.19105e-09	0.000110469	9.21183e-10	1.91831e-09	-1.64073e-06
	881	-8.93977e-11	-4.51752e-11	2.02176e-06	-5.46482e-11	9.80546e-11	4.25916e-06	-5.90251e-12	5.24306e-11	-4.8815e-08
	882	3.62762e-11	8.9933e-11	-1.79581e-06	1.14763e-10	-3.70839e-11	8.6199e-07	1.28906e-11	-4.12105e-11	-4.48221e-08
	883	-2.75858e-10	-1.38358e-10	9.68095e-06	-1.76965e-10	3.25298e-10	4.12511e-05	1.73997e-10	8.45607e-11	-3.47841e-07
	884	3.2605e-11	-1.69411e-10	-7.8209e-07	-1.96911e-10	-3.80008e-11	8.91704e-06	-1.57425e-10	-9.23046e-11	1.66227e-08
	885	-5.72629e-09	-7.39442e-09	0.000155171	-8.77711e-09	6.61885e-09	0.000495804	-3.97948e-09	5.35726e-10	-1.8123e-06
	886	6.91495e-10	2.08104e-09	1.63343e-06	2.50638e-09	-7.12107e-10	-1.22441e-05	7.04518e-10	2.81861e-10	-6.79448e-07
	887	-1.73017e-08	-3.57135e-08	0.000465424	-4.26881e-08	1.93724e-08	0.00152506	-1.6947e-08	4.26354e-10	5.66203e-07
	888	-9.022e-12	3.5851e-11	9.73355e-07	4.20066e-11	1.16147e-11	1.9926e-06	1.86744e-11	1.57553e-11	-3.07739e-08
	889	-1.16468e-11	-1.55826e-10	1.60823e-06	-1.86711e-10	-9.70444e-13	5.7618e-06	-9.453e-11	3.26998e-11	-4.83777e-08
	890	-6.37238e-11	-3.26722e-10	8.09972e-07	-3.92467e-10	6.25359e-11	1.10156e-05	-1.80567e-10	-1.66268e-11	3.48608e-08
	891	-1.34131e-12	-8.14282e-12	2.58035e-07	-9.10205e-12	-2.1082e-13	1.59861e-06	-1.122e-11	4.39701e-12	-1.83757e-08
	892	-3.9154e-11	-9.84728e-11	5.67112e-06	-1.21106e-10	2.79262e-11	1.06991e-05	-4.68996e-11	7.29592e-11	-9.13463e-08
	893	-3.36835e-10	3.85933e-09	4.82767e-05	4.60984e-09	4.8382e-10	4.35882e-05	1.87219e-09	6.40787e-10	-1.55614e-06
	894	-9.66246e-10	-1.15588e-09	7.79465e-05	-1.44791e-09	9.92725e-10	9.93813e-05	-1.34896e-10	1.02251e-09	-8.46882e-07
	895	2.22044e-12	2.96192e-12	2.21046e-08	3.53071e-12	-2.8193e-12	-5.84008e-08	1.12514e-12	1.18271e-12	-1.55899e-09
	896	-1.14317e-12	1.08756e-13	-5.18931e-08	1.0401e-13	1.03844e-12	1.44183e-07	9.52915e-14	-5.77393e-13	-2.11584e-09
	897	2.76713e-11	-4.31999e-10	2.29726e-06	-5.16403e-10	-3.84204e-11	1.49898e-05	-2.6005e-10	-1.46945e-12	7.24235e-08
	898	-4.78838e-10	4.72589e-10	5.09227e-05	5.38485e-10	5.2911e-10	6.08977e-05	4.1979e-10	6.52345e-10	-8.38718e-07
	899	-5.8401e-10	6.76213e-10	3.18204e-05	7.44579e-10	6.30484e-10	-2.38668e-05	1.07511e-09	1.19047e-09	-2.98998e-07
	900	-2.769e-12	7.33088e-13	-2.34815e-07	-4.66814e-13	3.51821e-12	-8.97211e-07	1.96431e-12	9.84671e-12	-2.22033e-09
	901	-3.57445e-12	3.29902e-11	1.02898e-06	3.99243e-11	3.23441e-12	-2.86256e-07	2.31473e-11	2.22057e-11	-3.6819e-08
	902	-5.57767e-10	1.52968e-10	3.21731e-05	1.57937e-10	6.59405e-10	1.96468e-05	4.66323e-10	3.81405e-10	-1.68202e-07
	903	-1.3787e-09	5.98152e-10	7.70911e-05	6.44643e-10	1.60943e-09	4.1326e-05	1.26103e-09	9.90248e-10	-4.84719e-07
	904	-1.86417e-11	1.3451e-11	1.37368e-06	1.5175e-11	2.14345e-11	8.25272e-07	2.02041e-11	1.82117e-11	-1.42404e-08
	905	-2.74389e-10	1.70723e-10	1.77947e-05	1.85493e-10	3.17564e-10	6.7483e-06	3.0634e-10	2.59594e-10	-1.43008e-07
	906	-9.79216e-11	1.2545e-10	6.33495e-06	1.46407e-10	1.17059e-10	1.6217e-06	1.37953e-10	9.21242e-11	-6.98045e-08
	907	-2.8666e-11	2.80731e-11	2.3215e-06	3.28435e-11	3.29818e-11	2.70604e-07	4.32306e-11	2.85378e-11	-1.78114e-08
	908	-8.65496e-09	9.65092e-09	0.000686482	1.09706e-08	9.95178e-09	0.000257928	1.26073e-08	1.01752e-08	-7.75886e-06
	909	-1.41507e-09	6.66621e-10	0.00011901	6.56461e-10	1.52307e-09	1.00309e-05	2.14906e-09	2.17378e-09	-1.25585e-06
	910	-9.33774e-08	8.23116e-08	0.00715083	9.16958e-08	1.06064e-07	0.00190335	1.31793e-07	1.09978e-07	-7.34346e-05
	911	-1.17703e-11	1.03123e-11	7.92762e-07	1.18994e-11	1.41256e-11	1.42825e-07	1.39503e-11	8.58715e-12	-4.7242e-09
	912	-2.4882e-09	2.68519e-09	0.00022315	3.01067e-09	2.76551e-09	4.60271e-05	4.13424e-09	3.6155e-09	-2.69701e-06
	913	-3.01286e-09	2.29876e-09	0.000190718	2.53654e-09	3.51115e-09	3.94504e-05	3.99108e-09	2.99582e-09	-1.6966e-06
	914	-4.94328e-12	3.19128e-12	2.1211e-07	3.05325e-12	5.12918e-12	-2.27222e-07	8.42497e-12	7.91424e-12	-6.98954e-09
	915	-4.67531e-13	1.5258e-13	8.41748e-09	1.56605e-13	5.06673e-13	-1.93651e-08	3.92994e-13	2.77721e-13	-3.25171e-10
	916	-3.70625e-12	2.89632e-12	1.52757e-07	3.55087e-12	4.74537e-12	9.48964e-08	1.61593e-12	5.77073e-13	5.26961e-10
	917	-9.72066e-11	-1.82453e-10	4.40801e-06	-2.26137e-10	7.98289e-11	1.80591e-06	3.98054e-11	1.64988e-10	-1.66868e-07
	918	-1.11045e-09	4.23621e-09	0.000195748	4.77768e-09	1.22043e-09	-4.90682e-06	4.51104e-09	3.93156e-09	-2.96006e-06
	919	-1.42642e-11	4.58271e-11	2.51945e-06	5.27956e-11	1.52943e-11	2.45063e-06	3.33518e-11	1.76303e-11	-1.39512e-08
	920	-2.66262e-10	7.37637e-10	3.56962e-05	8.29454e-10	3.37628e-10	3.19257e-08	8.06079e-10	5.84621e-10	-4.38343e-07
	921	-6.55164e-11	3.65615e-10	1.50022e-05	4.11371e-10	8.56168e-11	-2.04855e-06	3.70023e-10	3.01174e-10	-2.29056e-07
	922	3.08119e-09	7.39834e-09	7.33479e-05	8.33278e-09	-3.89842e-09	-0.000616509	1.0054e-08	9.64339e-09	-8.09681e-06
	923	1.31669e-12	1.48307e-11	1.80247e-07	1.58446e-11	-4.1722e-13	5.53675e-07	6.15291e-12	6.18961e-12	3.03195e-09
	924	1.20171e-09	4.68635e-09	2.20088e-05	5.09171e-09	-1.54819e-09	-0.000534961	8.28687e-09	7.88709e-09	-5.66101e-06
	925	-1.33408e-09	-2.39231e-10	-2.45239e-05	-5.03917e-10	1.58762e-09	-0.000182032	2.36937e-09	2.33862e-09	-8.0954e-07
	926	-1.68259e-09	3.17733e-10	-4.26881e-05	9.16088e-11	2.08537e-09	-0.000231185	3.40472e-09	2.93916e-09	-1.02175e-06
	927	-3.65246e-10	8.68074e-10	-5.76118e-05	8.8185e-10	5.55449e-10	-0.000180731	2.24692e-09	1.82228e-09	-8.81846e-07
	928	3.90081e-12	-2.06876e-11	9.04735e-07	-2.69315e-11	-6.1924e-12	7.80726e-07	1.34459e-11	2.88052e-11	-1.43234e-08
	929	3.26648e-12	9.49807e-12	7.9779e-09	1.04431e-11	-4.75443e-12	-7.11884e-07	1.23202e-11	1.86652e-11	-7.56081e-11
	930	3.26394e-10	1.60635e-10	5.56608e-07	1.98275e-10	-3.94209e-10	1.84606e-06	-1.10993e-10	-2.94825e-11	-1.10651e-07
	931	-4.95422e-10	3.06676e-10	-3.79841e-06	3.11358e-10	6.45485e-10	-4.74855e-05	7.77493e-10	4.99283e-10	-3.73407e-08
	932	-2.99204e-11	2.90861e-11	3.25371e-07	3.33978e-11	3.92391e-11	-1.36175e-06	3.16559e-11	1.44422e-11	-8.22632e-09
	933	1.96781e-11	2.69836e-11	3.6462e-07	3.1881e-11	-2.22185e-11	-6.94775e-07	4.21899e-12	4.35478e-12	-1.05136e-08
	934	-1.08415e-10	9.49053e-11	1.5263e-06	1.03691e-10	1.4028e-10	-2.55545e-06	1.18038e-10	6.63431e-11	-3.20429e-08
	935	-3.06956e-10	6.60028e-12	7.25174e-06	-1.76197e-11	3.64423e-10	1.70495e-05	2.75771e-11	1.18897e-10	-8.564e-08
	936	-1.5096e-10	1.06965e-10	5.64053e-06	1.36072e-10	1.92007e-10	5.57654e-07	7.8571e-11	1.58752e-11	3.10433e-08
	937	8.85392e-12	4.04991e-12	-3.54964e-07	4.21636e-12	-1.05924e-11	-3.58991e-07	1.2236e-12	3.52659e-12	2.36589e-09
	938	1.57274e-10	2.40374e-10	-5.05951e-06	2.82178e-10	-1.73424e-10	-7.14713e-06	1.01972e-10	4.72915e-11	1.82354e-08
	939	4.19888e-12	8.54704e-13	-2.05924e-07	4.94196e-13	-5.11639e-12	-1.532e-07	2.48048e-13	1.9348e-12	1.41314e-09
	940	-9.61393e-12	-3.41082e-12	4.01026e-07	-3.87034e-12	1.1279e-11	2.98911e-07	5.39286e-13	-3.26044e-13	-4.642e-09
	941	-2.15152e-08	2.01493e-08	0.00081503	2.5482e-08	2.79897e-08	0.000265313	1.2579e-08	5.65204e-10	-1.45676e-06
	942	-2.23855e-10	2.72817e-10	9.61573e-06	3.28533e-10	2.93219e-10	2.8707e-06	1.88278e-10	4.26572e-11	-4.21309e-08
	943	-6.43997e-10	1.51589e-09	1.54218e-05	1.81979e-09	9.05475e-10	-9.43967e-06	8.74639e-10	2.80942e-10	-6.23632e-08
	944	-6.69604e-10	4.22096e-10	2.81154e-05	5.52678e-10	8.41815e-10	9.42339e-06	3.43716e-10	-6.39322e-12	-1.40877e-07
	945	9.5894e-12	1.20746e-13	-3.31018e-07	-7.60932e-14	-1.14644e-11	-1.14975e-07	-4.1903e-12	-7.61668e-13	1.2633e-09
	946	-2.61184e-09	1.33593e-08	4.47154e-05	1.633e-08	4.36997e-09	-0.000140279	6.6406e-09	2.10817e-09	3.0196e-06
	947	-2.00916e-09	7.06778e-09	3.40637e-05	8.64621e-09	3.08044e-09	-4.57625e-05	3.44679e-09	8.33851e-10	1.18431e-06
	948	1.59777e-11	5.59406e-11	4.75472e-07	7.08102e-11	-1.51226e-11	-1.4348e-07	4.37845e-12	-1.86301e-12	-6.83431e-09
	949	1.71623e-10	1.0148e-09	-4.2192e-06	1.23674e-09	-1.08125e-10	1.4645e-06	3.54542e-10	9.85842e-11	-1.45528e-07
	950	-1.48795e-11	9.25715e-12	8.262e-07	1.22829e-11	1.72675e-11	-1.23088e-07	1.80001e-11	5.28761e-12	-5.37297e-09
	951	8.93186e-10	5.76732e-10	-6.80202e-06	7.53585e-10	-1.04191e-09	-3.32716e-06	-3.7132e-10	-1.49564e-10	-2.64258e-07
	952	-1.2402e-10	-6.30956e-11	-2.46278e-06	-8.95534e-11	1.45848e-10	9.31536e-06	-6.11609e-11	-3.4227e-11	-1.64795e-08
	953	-8.98965e-11	-1.75706e-11	-2.99148e-06	-3.31542e-11	1.10155e-10	5.06902e-06	-1.43814e-11	-4.27097e-12	-7.14126e-09
	954	3.56661e-10	1.97783e-10	-1.04673e-05	2.31337e-10	-4.02267e-10	-1.83315e-05	1.48864e-10	1.69371e-10	1.09394e-07
	955	-5.84327e-09	8.38657e-09	0.000182347	1.02637e-08	7.78802e-09	1.82078e-05	5.66004e-09	1.40798e-09	4.3085e-08
	956	-2.43807e-10	8.26138e-09	0.000108872	1.03628e-08	9.41281e-10	8.54431e-06	2.04095e-09	9.91274e-11	-1.43637e-06
	957	1.55814e-12	2.62727e-10	8.53834e-06	3.42222e-10	1.75542e-11	1.83577e-06	5.05194e-11	-1.39812e-11	-9.31664e-08
	958	3.8279e-09	1.19454e-08	-0.000114471	1.4483e-08	-3.66788e-09	-0.000134159	4.63666e-09	1.4351e-09	1.32503e-06
	959	5.46593e-10	1.85977e-09	-3.96892e-06	2.23097e-09	-4.78235e-10	3.65219e-05	1.8425e-10	-3.15974e-10	-6.64433e-07
	960	7.66466e-12	8.97093e-12	-1.2244e-07	1.06311e-11	-8.47798e-12	4.30656e-07	-4.06044e-12	-2.34007e-12	-7.61423e-09
	961	2.2979e-10	3.74067e-10	-9.12901e-06	4.43136e-10	-2.38797e-10	-5.18641e-06	1.39083e-10	7.48319e-11	-4.51365e-08
	962	5.26614e-13	-2.79449e-12	1.91723e-08	-3.69908e-12	-6.73231e-13	8.61918e-08	-2.10586e-12	6.39605e-13	-4.14451e-09
	963	-2.34633e-12	-5.62239e-13	-7.32582e-08	-1.14938e-12	2.93953e-12	-1.35329e-07	2.72494e-12	1.97847e-12	1.05769e-09
	964	4.21206e-13	1.34541e-12	-4.07687e-08	1.53625e-12	-3.70202e-13	-6.9972e-08	9.56142e-13	4.99973e-13	2.19779e-10
	965	5.27645e-08	6.84356e-08	-0.00187018	7.59807e-08	-5.43716e-08	0.00117328	2.69916e-09	1.46555e-08	-4.62909e-05
	966	9.82024e-11	1.59236e-10	-1.92371e-06	1.89809e-10	-9.81479e-11	2.81637e-06	3.9465e-11	-2.95741e-11	-5.6666e-08
	967	1.49685e-12	3.76602e-12	-9.63293e-08	4.22666e-12	-1.50706e-12	1.04379e-07	-1.54531e-13	1.34808e-14	-1.07088e-09
	968	-4.3446e-14	7.67379e-12	-9.16771e-08	9.38554e-12	7.98791e-13	2.99651e-07	1.24175e-12	-3.31375e-12	-1.40206e-09
	969	1.4923e-10	1.95686e-10	-6.08901e-06	2.4161e-10	-1.61325e-10	-4.41231e-06	7.61936e-11	-1.71289e-12	4.86469e-08
	970	4.91647e-12	3.63747e-12	-1.64135e-07	4.70284e-12	-5.5777e-12	2.52782e-07	-4.03824e-12	-1.41159e-12	-4.74973e-09
	971	-2.43175e-12	6.82716e-12	2.59115e-07	8.28869e-12	3.30058e-12	1.31823e-07	7.945e-12	7.80708e-14	3.94024e-10
	972	1.01436e-11	6.98814e-12	-4.56061e-07	8.42739e-12	-1.18802e-11	7.72004e-07	-1.07669e-11	-4.79727e-12	-8.81321e-09
	973	2.05507e-11	1.21851e-11	-6.68372e-07	1.67093e-11	-2.36432e-11	1.1815e-07	-6.76598e-12	-5.20765e-12	-9.6758e-09
	974	5.4452e-09	7.23306e-09	-0.000359727	1.25246e-08	-5.35701e-09	-0.00091364	1.98273e-08	-1.72278e-09	6.0908e-06
	975	-3.01767e-13	-1.57542e-13	1.02064e-08	-7.30824e-14	3.94783e-13	-8.17402e-08	1.19342e-12	4.36907e-13	5.65242e-10
	976	2.10699e-08	1.85273e-08	-0.000700197	2.09662e-08	-2.46249e-08	0.000627043	-1.1198e-08	-2.89751e-09	-7.71046e-06
	977	2.65408e-11	6.52119e-12	-6.46528e-07	8.94381e-12	-3.20461e-11	5.1257e-07	-1.32388e-11	-6.11298e-12	-7.60981e-09
	978	1.48192e-12	1.13855e-12	-2.99206e-08	1.33989e-12	-1.69756e-12	-4.4778e-08	3.06413e-14	6.58771e-14	3.73001e-10
	979	-4.24883e-09	1.17505e-08	0.000102978	1.42682e-08	7.49598e-09	-0.000146844	2.00655e-08	-6.82623e-09	7.59447e-06
	980	4.69102e-13	1.44865e-12	-5.56853e-09	1.82741e-12	-4.38444e-13	-2.44573e-08	1.62023e-12	-5.90498e-13	5.89906e-10
	981	4.19488e-08	2.77588e-08	-0.00132841	3.77797e-08	-4.82639e-08	7.59282e-05	-5.58987e-10	-2.71203e-08	-4.09952e-06
	982	5.015e-08	3.31652e-08	-0.00187141	4.63072e-08	-5.73088e-08	0.000468161	-1.37687e-09	-4.47521e-08	-5.9894e-06
	983	1.58507e-07	1.3455e-07	-0.00425041	1.7019e-07	-1.76675e-07	0.01023	-1.41859e-07	-7.34497e-08	-0.000137207
	984	3.43686e-07	2.72731e-07	-0.00321889	3.23865e-07	-3.93224e-07	-0.0112043	1.08217e-07	1.46965e-07	3.47653e-05
	985	5.30301e-08	2.46756e-09	0.0014348	7.11601e-09	-6.51575e-08	0.00051929	2.85975e-08	8.98996e-09	7.31545e-06
	986	-1.51426e-08	2.90726e-07	0.00696791	3.40818e-07	3.3377e-08	0.000306406	2.19919e-07	1.00247e-07	7.25026e-05
	987	4.89656e-08	2.02323e-07	-0.000718948	2.39926e-07	-3.79759e-08	0.00126543	7.14198e-08	1.36895e-09	-2.20328e-05
	988	-1.55132e-07	-6.04483e-10	0.00232735	-3.72602e-09	1.83287e-07	0.000717382	7.4522e-08	2.58479e-08	3.43062e-05
	989	-8.36723e-08	-4.57246e-08	0.00150924	-6.04195e-08	9.76697e-08	0.000331788	8.67091e-09	4.09572e-08	-7.87421e-06
	990	-5.22761e-08	7.4268e-09	8.9904e-05	7.10452e-09	6.63844e-08	-0.000183244	1.9816e-08	1.19173e-08	9.58132e-06
	991	-1.03772e-08	4.42053e-08	0.000126981	5.1202e-08	1.58725e-08	-0.000150148	1.53699e-08	8.71012e-11	-1.21684e-06
	992	-3.36318e-09	5.75078e-08	8.77605e-06	6.69898e-08	9.86945e-09	-0.000769097	2.48251e-08	3.09999e-09	3.47587e-06
	993	6.30816e-09	1.55469e-09	-5.2644e-05	2.76359e-09	-7.32646e-09	-2.57771e-05	-7.75868e-10	-4.41993e-09	-2.00511e-06
	994	5.87956e-10	-1.19813e-10	8.68384e-06	-9.09673e-11	-7.1661e-10	3.44839e-06	9.71887e-11	5.71287e-11	6.38607e-08
	995	3.87608e-08	1.51858e-08	-0.00026569	1.97067e-08	-4.8047e-08	-0.00013982	-5.49359e-09	2.57018e-09	-1.06965e-06
	996	-1.08491e-08	-9.2406e-09	-0.000168382	-1.11301e-08	1.11398e-08	0.000588687	-3.36705e-09	-1.9214e-09	-3.76622e-06
	997	1.80781e-08	1.31935e-08	-0.000198913	1.75192e-08	-2.04164e-08	0.000508085	-2.38073e-09	3.62643e-09	-1.17434e-05
	998	-2.23009e-10	-4.81056e-11	-6.39963e-06	-5.10119e-11	2.37969e-10	1.30006e-05	-8.87297e-11	-1.68665e-10	-1.10722e-07
	999	2.34071e-10	1.67103e-10	7.00213e-07	2.04559e-10	-2.66855e-10	-5.04849e-06	6.37972e-11	8.4406e-11	2.68665e-08
	1000	4.46897e-11	3.88274e-12	3.75189e-07	7.37931e-12	-5.28454e-11	5.72089e-08	-2.25377e-13	1.15342e-11	-1.53255e-09
	1001	-3.82264e-11	-1.27909e-11	2.30575e-06	-2.03919e-11	4.99389e-11	-6.09493e-07	3.13513e-11	5.90675e-11	1.19135e-08
	1002	5.96193e-10	2.04033e-11	1.27915e-05	4.59086e-11	-6.99704e-10	-7.05781e-06	1.98527e-10	2.29427e-10	1.14196e-07
	1003	-1.90509e-12	-1.60055e-12	1.51831e-07	-2.13457e-12	2.75668e-12	-1.71355e-07	2.85618e-12	-1.56456e-12	4.13172e-09
	1004	1.2271e-09	5.61388e-10	-2.37201e-05	7.33132e-10	-1.5907e-09	3.03751e-05	-4.87992e-10	2.44996e-10	-5.20816e-07
	1005	-5.3825e-10	-4.27401e-10	8.03009e-06	-5.5056e-10	6.45171e-10	4.67344e-06	5.52108e-13	7.14415e-11	-7.75534e-09
	1006	-1.28249e-09	-5.25755e-10	1.98999e-05	-6.9517e-10	1.41872e-09	-4.23882e-06	2.67635e-10	4.05372e-10	2.85813e-07
	1007	-6.83962e-12	-7.6521e-12	9.43384e-08	-9.50633e-12	7.89395e-12	1.19818e-07	-9.45959e-13	-1.03625e-12	-4.84543e-10
	1008	5.64962e-11	-1.50529e-10	3.27567e-06	-1.72529e-10	-5.4573e-11	4.05849e-06	-6.73368e-11	-3.1463e-11	-6.36516e-08
	1009	1.26627e-09	2.18052e-09	-2.94235e-05	2.66993e-09	-1.63181e-09	3.44647e-05	-3.90571e-10	2.22667e-10	-5.34762e-07
	1010	1.08954e-10	7.3486e-11	-4.02388e-06	9.04851e-11	-1.37209e-10	-7.10012e-07	-8.41699e-11	2.53944e-11	-3.25146e-08
	1011	2.41246e-10	-1.7514e-11	-1.59984e-06	-1.61957e-11	-2.71372e-10	5.55081e-06	-8.72141e-11	-3.65263e-11	-9.79205e-08
	1012	2.34621e-10	2.10097e-10	-4.04287e-06	2.6792e-10	-2.62233e-10	1.92117e-06	-4.83196e-11	-8.52247e-11	-7.30255e-08
	1013	4.57081e-11	1.7624e-12	-1.63004e-06	4.64194e-12	-5.3315e-11	-8.6436e-07	-2.23194e-11	-9.13432e-13	-1.70423e-08
	1014	2.38999e-10	1.53158e-10	-3.40281e-06	2.00831e-10	-2.91232e-10	1.35619e-07	7.78811e-12	-8.57812e-11	9.98637e-09
	1015	-2.42379e-09	3.49933e-09	4.5916e-05	4.16937e-09	2.78252e-09	2.45324e-05	1.65048e-09	1.7259e-09	-6.54985e-08
	1016	2.3039e-11	1.1696e-10	2.51328e-06	1.43205e-10	8.23026e-11	-1.50825e-06	2.88623e-10	-1.89034e-10	1.55864e-08
	1017	-6.66042e-11	1.59495e-10	1.38967e-06	1.9065e-10	1.81601e-11	2.3579e-06	1.74991e-11	1.29523e-10	3.92169e-08
	1018	-1.95378e-10	2.08993e-10	3.72405e-06	2.49112e-10	1.8014e-10	-1.60919e-07	7.42003e-11	1.90931e-10	4.62985e-08
	1019	8.27856e-11	-2.38263e-10	2.66855e-06	-2.81993e-10	-8.35459e-11	-3.70736e-06	3.27896e-11	-8.15762e-11	7.29185e-08
	1020	-1.59451e-12	2.11468e-11	-2.23182e-07	2.34865e-11	4.02749e-12	1.5506e-06	-2.01389e-12	1.38209e-11	-1.53296e-08
	1021	1.01577e-09	-2.58635e-09	4.36445e-05	-3.13918e-09	-1.10892e-09	-3.7438e-06	3.28865e-10	-4.37221e-10	4.93251e-07
	1022	3.04594e-11	-4.72185e-10	3.10938e-06	-5.61164e-10	-1.73798e-11	-3.30574e-06	3.93578e-12	-7.66912e-11	3.9712e-08
	1023	6.04001e-11	5.33865e-11	1.37392e-06	6.49531e-11	-7.24773e-11	-7.21106e-07	3.20034e-11	6.17978e-12	3.09908e-08
	1024	8.49292e-09	3.5703e-09	2.20729e-06	4.49908e-09	-1.02337e-08	-5.70239e-06	-7.14e-10	4.37827e-11	-5.42436e-07
	1025	1.74344e-09	4.75798e-10	1.39365e-06	6.2625e-10	-2.08879e-09	1.38001e-06	-2.07252e-10	-1.28807e-10	-1.54602e-07
	1026	3.18072e-08	1.83766e-08	-7.30759e-05	2.28637e-08	-3.76906e-08	5.8612e-05	-1.14765e-09	-2.80477e-09	-1.15119e-06
	1027	9.04197e-13	5.71944e-13	-2.4091e-09	7.08254e-13	-1.04963e-12	1.79096e-09	-4.26847e-14	-1.03635e-13	-5.2937e-12
	1028	1.23361e-12	5.39836e-13	-5.15851e-09	6.40212e-13	-1.45355e-12	-3.07666e-08	-1.88844e-13	1.80212e-13	-6.41599e-11
	1029	5.95429e-10	3.79185e-10	-5.31619e-06	4.64328e-10	-7.05265e-10	-3.55997e-06	-1.16032e-10	3.84733e-11	-7.06985e-08
	1030	4.68733e-15	3.86062e-15	-8.07382e-11	4.90094e-15	-5.3031e-15	3.77987e-11	-5.68596e-16	-3.30808e-15	-1.15148e-13
	1031	-2.24862e-16	-5.08203e-16	9.31684e-13	-6.15699e-16	2.79119e-16	-1.6331e-11	-5.65737e-17	1.42685e-18	8.56893e-14
	1032	-4.46459e-15	5.54796e-15	8.91111e-11	6.42991e-15	5.33676e-15	5.86142e-11	5.15797e-15	9.88117e-16	1.97747e-12
	1033	7.05161e-13	8.5764e-13	-1.28742e-08	1.02761e-12	-8.90865e-13	2.07593e-08	-1.40965e-13	-1.0583e-13	-2.32631e-10
	1034	-2.35294e-13	5.02344e-14	2.19083e-09	5.34676e-14	2.98951e-13	2.16954e-09	1.06122e-13	5.45875e-14	-3.99613e-11
	1035	-5.32128e-17	-1.5195e-16	-4.62879e-12	-1.95013e-16	5.3351e-17	-1.06273e-11	-1.88653e-16	1.48592e-16	-8.57033e-14
	1036	2.90098e-13	4.20412e-13	-2.16895e-09	5.06065e-13	-3.40494e-13	3.97853e-09	6.37748e-14	-3.35282e-14	-3.27142e-11
	1037	2.53382e-12	1.49323e-12	-1.33078e-08	1.84969e-12	-2.87711e-12	2.39179e-08	-2.64044e-13	-8.58383e-13	-8.3124e-11
	1038	-2.38336e-12	5.77556e-12	5.38543e-10	6.31304e-12	2.94605e-12	-1.17966e-07	5.16415e-12	4.5544e-12	2.12187e-09
	1039	-1.23228e-12	-2.35011e-13	8.00865e-09	-3.70935e-13	1.43808e-12	-7.51141e-09	4.3857e-13	6.53878e-13	2.67329e-10
	1040	3.28221e-15	4.82323e-15	-3.06546e-11	5.90798e-15	-3.72638e-15	5.38626e-12	1.03121e-15	-7.17055e-16	8.57963e-13
	1041	-2.93509e-15	3.54434e-16	2.16233e-11	2.62587e-16	3.41142e-15	-1.06525e-10	3.57191e-16	1.90949e-15	5.37783e-13
	1042	1.5012e-14	2.24117e-14	6.10164e-11	2.64751e-14	-1.90732e-14	-6.60079e-10	7.67867e-15	3.85916e-15	1.20628e-11
	1043	4.50687e-14	2.49627e-14	3.5584e-09	2.25715e-14	-9.88421e-14	1.52172e-09	1.02828e-13	2.10221e-13	-1.32345e-10
	1044	9.56119e-14	8.60777e-14	6.95978e-10	1.02814e-13	-1.13671e-13	1.73996e-09	2.72361e-15	9.02491e-15	-4.95441e-12
	1045	1.54451e-12	-9.04248e-15	2.73349e-08	-1.66791e-13	-1.96101e-12	1.13909e-07	-1.395e-13	3.46292e-13	-1.11259e-09
	1046	-1.93852e-15	2.12147e-16	3.00833e-11	9.70998e-17	2.06244e-15	-7.11791e-11	1.12551e-15	3.18828e-15	-1.47773e-12
	1047	-4.41705e-14	6.45324e-13	-4.09274e-09	7.54665e-13	1.06029e-13	-2.02246e-08	5.02804e-13	1.80089e-13	1.82779e-10
	1048	-5.01641e-14	4.43598e-14	-2.02751e-09	4.68652e-14	6.0215e-14	1.14927e-09	3.88362e-15	-3.36648e-15	-8.22462e-12
	1049	-5.29017e-14	1.13019e-13	-7.96036e-10	1.40445e-13	5.11379e-14	-3.08985e-11	2.4654e-14	3.43902e-14	-5.01868e-11
	1050	7.37504e-12	8.89329e-12	-9.78863e-08	1.0983e-11	-8.4159e-12	3.47861e-08	1.0899e-12	-1.98661e-12	3.33955e-10
	1051	2.27029e-13	1.09808e-13	-1.56211e-10	1.37597e-13	-2.64922e-13	1.57774e-09	-9.05995e-15	-4.8473e-14	-2.81461e-11
	1052	1.21022e-13	4.96234e-14	-1.97443e-09	6.3028e-14	-1.3943e-13	-1.4389e-09	-5.67348e-14	-7.50796e-15	-1.61866e-11
	1053	-5.68478e-14	-3.14756e-15	1.04207e-09	-5.63425e-15	6.57657e-14	1.27982e-09	2.64003e-14	4.28303e-15	-3.76358e-13
	1054	-5.953e-14	1.4529e-14	1.76798e-09	7.91348e-15	6.98454e-14	-3.1929e-09	8.47921e-14	8.60701e-14	4.17745e-11
	1055	7.81428e-12	1.1565e-11	-1.37562e-07	1.43154e-11	-8.77105e-12	6.30779e-08	1.49484e-12	-3.05669e-12	2.28315e-10
	1056	2.46529e-13	2.94442e-13	-3.13006e-09	3.67795e-13	-2.97226e-13	5.38611e-10	2.8863e-14	-3.99864e-14	-2.97556e-11
	1057	-8.19262e-14	-5.5239e-15	1.65755e-10	-1.27479e-14	1.30237e-13	3.66391e-09	3.50789e-14	-2.79774e-14	-3.78221e-11
	1058	1.61479e-12	2.41101e-12	2.57233e-08	2.74792e-12	-1.90944e-12	-5.97042e-08	1.74257e-12	2.01677e-12	7.84707e-10
	1059	2.31051e-12	2.27884e-12	1.29685e-08	2.65713e-12	-2.73331e-12	-4.53128e-08	1.03167e-12	1.54145e-12	3.93407e-10
	1060	3.88022e-14	-1.02976e-14	-2.18549e-09	-1.32146e-14	-3.85674e-14	-3.35846e-09	-2.89393e-14	-2.79486e-14	2.11312e-11
	1061	4.97818e-13	2.41874e-13	-4.15048e-09	3.21772e-13	-5.96294e-13	2.50724e-10	-4.08047e-14	-8.85295e-14	-8.99234e-11
	1062	1.0114e-12	6.27277e-13	-1.65781e-09	7.59771e-13	-1.19256e-12	-3.98097e-09	-3.94815e-14	2.3824e-13	-7.21488e-11
	1063	1.91736e-14	6.7875e-15	-2.44904e-10	1.00583e-14	-2.27839e-14	-1.86377e-10	-3.6293e-15	-8.34523e-15	-4.39257e-12
	1064	1.05409e-12	1.36717e-14	7.24802e-09	-3.18832e-14	-1.28257e-12	6.0703e-08	-2.98346e-13	-7.9694e-15	-4.75889e-10
	1065	4.60984e-14	-8.29954e-14	1.14471e-09	-1.25243e-13	-6.32646e-14	8.89209e-09	3.19115e-14	2.43895e-14	-1.86732e-11
	1066	6.83498e-13	1.22326e-12	-9.65944e-09	1.45921e-12	-7.94393e-13	3.89505e-08	1.63901e-13	-3.06143e-13	-8.80283e-11
	1067	-1.29907e-13	-2.53625e-13	1.14048e-08	-3.49828e-13	1.06486e-13	2.73615e-08	-1.63788e-14	9.15452e-14	-2.77684e-10
	1068	9.40555e-14	7.95308e-15	-1.04907e-09	1.08949e-14	-1.10024e-13	-2.62071e-11	-4.78039e-14	-6.12424e-15	-2.18179e-11
	1069	6.61272e-14	3.22426e-14	-7.99759e-10	3.75774e-14	-7.57498e-14	-2.2642e-10	-2.00784e-14	1.64349e-15	-8.95431e-12
	1070	1.03983e-12	3.07157e-12	-2.89292e-08	3.64522e-12	-1.05572e-12	-3.75118e-08	1.39124e-12	-7.48543e-14	5.69297e-10
	1071	1.51012e-11	2.44963e-11	-2.76529e-07	2.99643e-11	-1.65859e-11	1.49919e-07	3.96833e-12	-6.12184e-12	7.99727e-11
	1072	9.64138e-12	1.73443e-11	-1.26111e-07	2.0696e-11	-1.03265e-11	-5.05208e-08	5.17888e-12	-1.18174e-12	1.61717e-09
	1073	1.89925e-11	1.46899e-11	-2.28224e-07	1.84919e-11	-2.19591e-11	4.24694e-07	-3.4106e-12	-9.33241e-12	-1.41576e-09
	1074	-3.49944e-13	-1.05599e-13	7.61836e-09	-1.40007e-13	3.99967e-13	1.14913e-08	1.97496e-13	1.93142e-14	4.04112e-11
	1075	-2.99196e-14	7.07319e-14	3.39711e-09	6.68506e-14	2.64991e-14	3.1184e-09	6.41672e-14	3.95842e-14	1.20476e-11
	1076	-6.62394e-14	7.02742e-14	9.62074e-10	8.30687e-14	8.13059e-14	-1.79373e-09	5.49312e-14	3.86465e-14	4.22666e-11
	1077	-1.60086e-12	-1.29862e-13	4.15434e-08	-2.52606e-13	1.82083e-12	4.12085e-08	1.11363e-12	4.79652e-13	1.63287e-10
	1078	-1.00354e-12	3.51291e-12	4.10558e-07	2.32547e-12	1.50541e-13	-6.66523e-07	1.35113e-11	2.31724e-11	6.88113e-09
	1079	-3.45252e-14	5.741e-14	9.03428e-10	6.50833e-14	4.10856e-14	-1.09259e-09	4.05087e-14	3.54638e-14	2.47035e-11
	1080	-2.54492e-12	4.60696e-12	4.80865e-08	5.68863e-12	3.07105e-12	-1.84684e-08	2.76566e-12	9.12777e-13	5.09471e-10
	1081	6.14831e-12	-3.39184e-12	6.57397e-08	-4.55565e-12	-7.7231e-12	4.99487e-07	-3.22887e-12	-2.97069e-13	-4.79807e-09
	1082	5.41279e-11	2.89229e-11	-1.84378e-07	3.42489e-11	-6.36719e-11	2.00194e-06	-6.54015e-12	-1.05096e-11	-1.6277e-08
	1083	2.4926e-10	3.2632e-10	-4.24199e-06	4.04878e-10	-2.77478e-10	3.56673e-06	1.91224e-11	-1.1685e-10	-1.13476e-08
	1084	1.68003e-11	1.86754e-11	-2.20571e-07	2.25667e-11	-1.89547e-11	2.67503e-07	3.53757e-13	-4.71516e-12	-5.12882e-10
	1085	6.55432e-13	7.75034e-13	-1.03998e-09	9.2948e-13	-7.48819e-13	2.49058e-08	-3.91627e-14	-2.16157e-13	-1.44698e-10
	1086	-2.80908e-13	3.44216e-13	8.13871e-10	4.17469e-13	2.95641e-13	-9.72798e-09	1.38956e-13	1.20231e-13	2.08383e-10
	1087	-4.95715e-13	-2.44141e-13	9.68215e-09	-3.40555e-13	5.35622e-13	1.59152e-08	1.23619e-13	2.31253e-13	-8.40271e-11
	1088	4.13253e-13	6.68576e-13	-1.02568e-08	8.16391e-13	-4.40841e-13	6.41551e-09	2.68103e-14	-2.63485e-13	-2.89819e-12
	1089	2.43323e-14	-9.59027e-14	8.08113e-10	-1.12852e-13	-3.74296e-14	1.72296e-09	-2.52517e-14	2.31115e-14	-2.24328e-11
	1090	-5.38203e-13	2.06405e-13	6.00827e-09	2.37956e-13	6.21141e-13	-6.11671e-09	2.16899e-13	1.97634e-13	7.30838e-11
	1091	-5.29282e-13	-2.74538e-15	-2.78676e-08	-8.94973e-14	5.86325e-13	1.83723e-08	-5.58074e-13	-1.18779e-14	-2.27651e-10
	1092	9.08758e-12	1.10209e-11	-1.82117e-07	1.36928e-11	-9.99795e-12	1.86616e-07	-4.00252e-13	-5.45897e-12	-1.30023e-09
	1093	-1.03783e-13	4.84736e-15	5.14705e-09	1.72459e-14	1.09968e-13	-1.55803e-09	1.15993e-13	5.39403e-14	-5.05518e-12
	1094	5.92559e-14	-4.11682e-14	-3.10111e-10	-5.87526e-14	-7.08743e-14	5.99664e-09	-1.21829e-14	-3.80105e-14	1.52806e-11
	1095	1.03766e-12	3.64191e-13	-4.38146e-09	4.73275e-13	-1.21534e-12	8.26199e-09	-1.89126e-13	-2.15507e-13	-1.19303e-10
	1096	-6.89091e-13	1.6257e-13	8.84056e-09	1.78253e-13	7.89362e-13	-3.99275e-09	3.15883e-13	2.43748e-13	1.19028e-10
	1097	3.53688e-12	-1.42202e-12	2.79593e-08	-2.06379e-12	-4.44994e-12	2.66028e-07	-1.67234e-12	5.07177e-13	-2.31746e-09
	1098	-2.71787e-12	1.42426e-12	6.31611e-08	1.46223e-12	3.00429e-12	1.00399e-07	2.05727e-12	1.40504e-12	-1.06132e-10
	1099	7.98962e-14	2.5035e-15	-8.98484e-10	7.46631e-15	-9.20459e-14	2.59402e-10	-2.76303e-14	-2.91444e-14	-5.89097e-12
	1100	1.69612e-11	6.96499e-13	-3.48368e-08	6.06486e-13	-2.03126e-11	6.2504e-07	-4.58896e-12	-2.51447e-12	-6.05278e-09
	1101	7.22077e-12	6.42947e-14	4.05455e-08	-3.09385e-13	-9.14416e-12	4.59556e-07	-1.6976e-12	2.77507e-13	-4.65809e-09
	1102	-1.51303e-14	7.15946e-14	3.10501e-09	7.39213e-14	1.33653e-14	5.87021e-09	1.27313e-13	1.9911e-14	3.0347e-12
	1103	3.97655e-11	3.90596e-12	-1.07871e-07	4.5314e-12	-4.79723e-11	1.33933e-06	-1.06024e-11	-5.60149e-12	-1.42596e-08
	1104	1.8296e-12	-2.1364e-13	-1.21116e-08	-2.71163e-13	-2.20165e-12	5.95362e-08	-7.74756e-13	-2.19228e-13	-6.37364e-10
	1105	1.29779e-12	2.25438e-13	3.754e-09	2.44885e-13	-1.6393e-12	6.49619e-08	-2.92817e-13	5.33419e-14	-7.04228e-10
	1106	2.89999e-10	1.54417e-11	-8.37475e-07	1.61564e-11	-3.50845e-10	1.05829e-05	-8.562e-11	-3.76331e-11	-1.10873e-07
	1107	7.17362e-13	-5.71761e-13	-5.82081e-09	-5.83847e-13	-8.8258e-13	6.37612e-08	-9.86338e-13	-9.44355e-13	-4.95371e-10
	1108	6.87182e-12	1.39212e-12	-2.40413e-08	1.43222e-12	-8.36161e-12	3.14643e-07	-1.26579e-12	-3.34113e-13	-2.95314e-09
	1109	5.35213e-12	2.05134e-12	-5.84875e-08	2.72932e-12	-6.23393e-12	1.06595e-07	-1.21152e-12	-2.13003e-12	-1.50456e-09
	1110	4.21245e-12	1.61272e-13	-1.80822e-08	1.5051e-13	-5.11317e-12	1.22105e-07	-1.27501e-12	-4.9139e-13	-1.68312e-09
	1111	3.66825e-12	-2.76406e-14	-2.57721e-08	-1.98571e-14	-4.37492e-12	1.08585e-07	-1.22212e-12	-8.28338e-13	-1.22364e-09
	1112	4.51434e-13	1.44056e-13	-2.29455e-10	1.44658e-13	-5.62389e-13	2.21433e-08	4.68639e-15	5.93677e-14	-2.41331e-10
	1113	4.04731e-09	3.55558e-10	-2.64134e-05	4.57059e-10	-4.8574e-09	0.000110467	-1.24889e-09	-7.24997e-10	-1.26643e-06
	1114	2.42104e-09	1.97395e-10	-1.60056e-05	2.59848e-10	-2.90289e-09	6.38305e-05	-7.57899e-10	-4.47006e-10	-7.42764e-07
	1115	7.43778e-12	3.66467e-12	-3.90638e-08	4.5693e-12	-8.91913e-12	1.97731e-07	-1.0534e-12	-1.52295e-12	-1.85865e-09
	1116	2.34664e-10	5.36271e-11	-3.35564e-07	6.59145e-11	-2.88682e-10	8.05674e-06	-5.28362e-11	-2.10918e-11	-7.94945e-08
	1117	-2.8216e-14	-1.19307e-14	-1.31185e-10	-1.9176e-14	2.98968e-14	-5.34769e-10	6.89407e-15	3.09199e-14	1.10018e-12
	1118	7.33604e-11	1.153e-11	-6.76518e-07	1.55244e-11	-8.71952e-11	1.36229e-06	-2.09042e-11	-1.61948e-11	-1.72329e-08
	1119	-2.53657e-12	1.45922e-12	1.29943e-08	1.65918e-12	3.14714e-12	-7.09322e-08	1.71741e-12	6.40472e-13	1.02071e-09
	1120	9.99445e-11	2.26463e-11	-1.22401e-06	3.12211e-11	-1.17849e-10	1.90348e-06	-3.5038e-11	-3.60411e-11	-2.25311e-08
	1121	2.85577e-10	1.83014e-11	-2.6494e-06	2.69684e-11	-3.43137e-10	5.99273e-06	-9.43631e-11	-5.42891e-11	-7.70201e-08
	1122	4.81223e-16	5.87049e-15	-8.27146e-11	7.53575e-15	7.65049e-16	6.26524e-10	-3.94447e-15	-8.60447e-15	-2.19493e-12
	1123	1.47423e-09	1.68887e-10	-1.49626e-05	2.38116e-10	-1.75295e-09	2.47454e-05	-4.83425e-10	-3.39937e-10	-3.29525e-07
	1124	4.20067e-10	4.8222e-11	-4.65511e-06	7.01334e-11	-4.98837e-10	6.03771e-06	-1.41782e-10	-1.03874e-10	-8.69905e-08
	1125	3.74439e-12	2.63971e-13	-4.66564e-08	3.95296e-13	-4.40335e-12	4.40826e-08	-1.29423e-12	-8.95729e-13	-5.59479e-10
	1126	-1.06901e-11	1.41086e-11	1.04488e-07	1.4769e-11	1.23276e-11	-3.34287e-07	1.28286e-11	1.74669e-11	5.55481e-09
	1127	-3.471e-12	5.81365e-12	4.60502e-08	6.51186e-12	4.42623e-12	-1.73479e-07	5.00509e-12	2.67974e-12	1.25971e-09
	1128	-1.66702e-12	1.13327e-11	2.79996e-07	1.20768e-11	1.47585e-12	-1.91024e-07	1.30815e-11	1.56271e-11	3.31186e-09
	1129	7.09796e-11	7.50927e-10	1.34443e-05	8.15912e-10	-1.0235e-10	-2.24438e-05	7.80446e-10	9.5793e-10	3.14495e-07
	1130	-6.74498e-13	3.56817e-11	7.42505e-07	3.83274e-11	-3.79573e-13	-8.69841e-07	3.8256e-11	4.70039e-11	1.35993e-08
	1131	6.06913e-14	2.98144e-14	-5.81784e-10	3.77233e-14	-7.05375e-14	-1.5488e-09	9.27046e-15	5.95868e-15	8.59102e-12
	1132	-1.63348e-12	-6.31895e-13	2.10447e-08	-8.08707e-13	1.84968e-12	9.38181e-09	3.36198e-13	4.31902e-13	-2.71196e-11
	1133	1.64613e-14	3.72233e-14	-5.40445e-10	4.45226e-14	-1.61074e-14	-1.27905e-09	1.11495e-14	5.4985e-15	1.35072e-11
	1134	-4.92044e-13	-3.07355e-13	6.40463e-09	-3.58983e-13	5.61525e-13	1.82047e-08	-8.1565e-14	-1.41328e-13	-1.59067e-10
	1135	1.13214e-12	4.71281e-13	-1.60566e-08	6.61571e-13	-1.30605e-12	-1.29116e-08	-1.59838e-13	-3.23495e-13	1.8409e-11
	1136	-6.6988e-15	-2.72508e-15	4.94882e-11	-3.46957e-15	7.80887e-15	-4.67386e-11	6.42576e-16	1.26944e-15	-9.68568e-13
	1137	-1.41703e-11	-7.63223e-13	2.7839e-07	-1.56175e-12	1.61592e-11	1.31788e-07	6.11271e-12	5.18417e-12	-7.46466e-10
	1138	-2.93344e-11	1.0938e-11	5.7962e-07	1.01456e-11	3.49146e-11	-6.53537e-08	2.32811e-11	1.71904e-11	1.74868e-09
	1139	-4.27257e-12	-6.90279e-13	8.59009e-08	-9.99213e-13	4.8096e-12	6.67261e-08	1.27547e-12	1.48767e-12	-5.06146e-10
	1140	-1.17954e-11	-2.83147e-12	2.26153e-07	-3.97603e-12	1.32136e-11	4.04288e-08	4.16219e-12	5.68038e-12	-2.2814e-10
	1141	-4.38889e-11	-2.28122e-12	8.13752e-07	-4.53095e-12	5.00034e-11	3.01508e-07	1.73288e-11	1.70239e-11	-3.05027e-09
	1142	-1.36329e-08	-1.87647e-09	0.000257015	-2.89573e-09	1.55066e-08	8.26987e-05	5.27363e-09	5.46294e-09	-6.02141e-07
	1143	-5.0075e-11	-1.04474e-11	8.84554e-07	-1.33923e-11	5.68531e-11	7.19271e-07	1.49533e-11	1.49963e-11	-1.91082e-09
	1144	-1.76337e-09	-2.82067e-10	3.47601e-05	-4.31219e-10	1.98132e-09	1.12567e-05	6.83346e-10	8.24376e-10	-1.12553e-07
	1145	-2.42795e-12	9.65456e-13	1.3589e-07	9.9958e-13	2.51508e-12	1.94678e-08	2.68709e-12	3.04465e-12	-7.32143e-10
	1146	-2.89018e-11	5.05543e-12	4.18498e-06	3.23504e-12	2.6663e-11	-8.01802e-07	9.00743e-11	8.34274e-11	-4.30984e-09
	1147	4.77646e-10	5.37813e-10	-9.178e-06	6.21349e-10	-5.06512e-10	-1.6946e-05	2.11326e-10	3.2937e-11	7.44008e-08
	1148	-2.2224e-12	-5.16989e-13	3.54645e-08	-6.38063e-13	2.53909e-12	8.92566e-09	7.07463e-13	4.61173e-13	5.46466e-11
	1149	-8.76212e-14	-2.22254e-14	1.68062e-09	-3.31313e-14	9.97716e-14	-6.63993e-10	3.29293e-14	5.12346e-14	5.30984e-12
	1150	2.58612e-09	6.99009e-09	-7.41505e-05	9.30979e-09	-2.49657e-09	0.000195523	3.38334e-10	-6.29434e-09	-3.17529e-06
	1151	-1.68196e-11	5.08714e-13	2.30647e-07	2.86503e-13	1.96786e-11	6.3867e-08	6.31557e-12	3.97683e-12	-9.7313e-10
	1152	2.13238e-12	8.25751e-12	-7.94824e-08	1.10204e-11	-1.61058e-12	2.9269e-07	2.61813e-13	-8.90811e-12	-3.76044e-09
	1153	-4.65731e-11	-1.05833e-12	6.69336e-07	-3.12823e-12	5.38881e-11	-6.21722e-08	1.83171e-11	1.87143e-11	2.87018e-09
	1154	1.16529e-14	-4.37626e-13	8.96248e-10	-6.26339e-13	-5.40685e-14	-2.01335e-08	9.16392e-14	6.2361e-13	3.25729e-10
	1155	-5.8817e-15	-7.02197e-15	-1.21599e-11	-9.10574e-15	6.54973e-15	-6.09624e-11	2.45364e-16	3.58391e-15	1.64481e-12
	1156	2.56318e-11	2.23718e-11	6.04257e-07	2.14695e-11	-2.84033e-11	-4.45497e-08	1.53862e-11	2.75963e-11	5.88523e-09
	1157	-3.70086e-12	-1.43226e-11	-4.51484e-08	-2.03637e-11	3.86567e-12	-1.5074e-07	2.26997e-12	1.4502e-11	1.01879e-08
	1158	-2.92755e-13	-2.94381e-13	4.80635e-09	-4.26518e-13	3.24695e-13	6.24673e-10	1.25483e-13	3.71278e-13	1.2272e-10
	1159	-5.39651e-12	-1.41137e-12	7.51195e-08	-2.04711e-12	6.27407e-12	-8.15579e-09	2.04798e-12	2.40226e-12	1.63171e-09
	1160	-1.27176e-11	-3.72931e-13	1.59162e-07	-2.74112e-12	1.38667e-11	-3.5443e-07	1.44028e-11	1.87554e-11	7.0801e-09
	1161	-5.32005e-10	1.10006e-10	1.54154e-05	-3.31199e-11	5.91509e-10	-2.52864e-05	9.51007e-10	1.28542e-09	4.23014e-07
	1162	-6.40554e-11	-1.37966e-11	8.07292e-07	-1.83877e-11	7.4191e-11	2.82774e-07	1.21001e-11	1.72356e-11	1.17138e-09
	1163	3.47603e-10	2.28184e-08	4.58359e-05	2.61709e-08	-1.12296e-11	-0.000420024	1.76167e-08	1.37902e-08	4.52424e-06
	1164	5.97102e-12	1.93158e-11	-1.18534e-07	2.4806e-11	-6.69001e-12	8.18465e-08	2.74413e-12	-1.15586e-12	4.44074e-10
	1165	-6.09861e-09	-1.24038e-08	0.000126209	-1.54145e-08	6.09271e-09	6.69969e-05	-7.5289e-10	4.65361e-09	-1.11696e-07
	1166	1.75747e-09	9.21487e-09	4.50034e-06	1.12341e-08	-1.80326e-09	4.73835e-06	2.12972e-09	-3.01849e-10	-6.33754e-07
	1167	-3.96918e-08	5.94901e-08	0.00095838	8.25301e-08	2.6829e-08	0.000614733	2.16763e-08	3.42319e-08	-9.5382e-06
	1168	-2.50606e-08	3.86235e-08	0.0010998	4.09586e-08	2.7772e-08	-0.00139471	5.51394e-08	5.75307e-08	2.12249e-05
	1169	-3.05576e-08	2.47741e-08	0.000421793	3.05129e-08	3.45433e-08	2.13385e-05	1.89372e-08	1.77201e-08	4.02263e-06
	1170	1.48849e-08	3.25781e-08	0.000316617	4.04807e-08	-1.48102e-08	-7.96886e-05	5.13184e-09	-1.85242e-09	-1.65819e-06
	1171	1.71711e-09	-1.47245e-10	2.7932e-05	2.01143e-11	-1.89236e-09	8.53437e-05	-6.99231e-10	-1.74212e-09	-7.65391e-07
	1172	-7.16821e-10	-3.70055e-10	1.70084e-05	-4.64579e-10	8.52285e-10	2.50634e-05	1.57712e-10	1.98755e-11	8.48073e-08
	1173	-8.90738e-08	8.77484e-08	0.000656471	8.72749e-08	1.02931e-07	-0.00279186	1.21247e-07	1.34527e-07	4.38506e-05
	1174	7.24768e-08	2.27832e-08	-0.00105514	3.03961e-08	-8.61655e-08	0.000881296	-2.82091e-08	-1.78802e-08	-9.57713e-06
	1175	-4.01771e-08	8.41612e-08	-0.000234901	9.54444e-08	5.11115e-08	-0.0018719	5.51842e-08	4.40433e-08	4.05187e-05
	1176	-1.08557e-07	-2.88193e-08	0.00120793	-4.2141e-08	1.27679e-07	0.000789876	3.26129e-08	2.27777e-08	1.74998e-05
	1177	6.98865e-11	1.32588e-09	2.93464e-05	1.44394e-09	-5.57134e-11	-2.52695e-05	4.73235e-10	9.80544e-10	5.19478e-07
	1178	1.15549e-08	1.64776e-08	-0.000130686	1.98592e-08	-1.21676e-08	-6.37142e-05	4.7939e-09	-1.72739e-09	4.21421e-06
	1179	-2.10101e-08	4.02408e-08	6.91292e-05	4.41133e-08	2.67764e-08	-0.000568591	3.84306e-08	3.0651e-08	2.20065e-05
	1180	8.41432e-09	7.285e-09	-8.02132e-05	9.50808e-09	-1.00192e-08	-1.1134e-05	-3.63601e-09	-1.74423e-09	1.15322e-06
	1181	1.54021e-08	1.10019e-08	-0.000203708	1.40494e-08	-1.64976e-08	-7.28366e-05	9.2782e-10	-9.21531e-09	-1.96678e-06
	1182	-2.32529e-10	7.4299e-10	-2.93902e-05	6.01257e-10	7.21455e-10	-3.30876e-05	-1.45262e-09	1.18665e-09	-6.86367e-07
	1183	-6.06612e-09	-6.12617e-09	0.000147326	-7.78074e-09	6.24342e-09	-3.12406e-05	2.25617e-09	5.43458e-09	4.15886e-06
	1184	-7.35603e-08	4.41588e-09	0.000470377	-3.48708e-09	8.55658e-08	-0.00110519	4.24447e-08	4.88739e-08	1.85456e-05
	1185	-3.35998e-09	-1.08042e-09	2.83738e-05	-1.41756e-09	3.80809e-09	-1.2745e-05	7.0799e-10	8.11191e-10	1.79698e-07
	1186	1.44251e-08	-4.89194e-08	0.000186409	-6.10116e-08	-1.8378e-08	0.00183377	3.81745e-09	-9.978e-10	1.034e-05
	1187	-5.42072e-08	2.66144e-08	-0.000188682	2.76851e-08	6.30526e-08	-0.000135443	1.63096e-08	2.33299e-08	2.3708e-05
	1188	-2.55311e-09	-1.4957e-09	-2.06822e-05	-1.88413e-09	3.00273e-09	2.39461e-05	5.50578e-10	4.69218e-10	1.45736e-07
	1189	-5.84141e-09	-1.6053e-09	-6.9916e-05	-2.29901e-09	6.81119e-09	-2.28367e-05	1.38879e-09	2.56557e-09	1.93843e-06
	1190	3.55492e-13	-4.75326e-14	1.53804e-08	-6.19945e-14	-3.19826e-13	1.65018e-08	5.77602e-14	-2.7425e-13	-6.39671e-10
	1191	2.21247e-09	3.49826e-09	3.93466e-05	4.00232e-09	-2.34007e-09	-5.8471e-06	1.99191e-09	1.60067e-09	2.50543e-06
	1192	5.39075e-09	-2.15286e-08	-0.000209972	-2.77138e-08	-7.76729e-09	0.000398129	-1.11239e-08	1.00798e-08	-6.45754e-06
	1193	1.17919e-09	-1.12065e-08	-0.000393234	-1.19844e-08	-2.35762e-09	-2.21161e-05	-2.46305e-09	-6.82581e-09	-1.92428e-06
	1194	-8.15103e-09	3.12461e-09	-0.000193858	2.3508e-09	9.32663e-09	0.000425901	-4.66023e-09	2.79287e-09	-6.92739e-06
	1195	3.931e-08	2.13046e-07	-0.00391212	2.56941e-07	-2.97149e-08	0.000395506	2.82131e-08	-5.72814e-08	-9.42586e-07
	1196	-2.20638e-08	1.34659e-09	-0.000623288	-3.60888e-09	2.53288e-08	0.000832009	-9.44672e-09	1.46366e-08	-3.24879e-06
	1197	-4.12294e-09	7.70477e-08	-0.00230814	9.23949e-08	9.33538e-09	0.000711927	2.3485e-08	-2.42481e-08	-8.54907e-07
	1198	-2.24617e-10	-1.01422e-08	-0.000101699	-1.18963e-08	-4.93884e-10	1.91492e-06	6.42665e-10	2.61947e-09	4.77517e-06
	1199	3.53159e-08	3.26801e-08	-0.00060942	3.85558e-08	-3.92781e-08	0.000818484	-8.54148e-09	-2.4184e-09	-2.86645e-06
	1200	-5.40428e-09	-6.60755e-10	-9.72685e-05	4.54898e-10	5.70034e-09	-0.000287902	-1.63776e-09	-6.5581e-10	-1.056e-05
	1201	-2.11704e-09	-6.06193e-09	-0.000261736	-6.65824e-09	2.47324e-09	7.56041e-05	-2.75751e-09	-7.14641e-09	2.59043e-06
	1202	-2.15968e-13	9.73841e-13	-4.96552e-08	1.20534e-12	2.3854e-13	-1.60423e-08	-1.31858e-12	-1.41945e-13	-2.15524e-09
	1203	1.05323e-11	3.28544e-11	-1.20553e-07	4.15093e-11	-1.17913e-11	-2.4604e-07	-9.64071e-12	-7.7549e-12	-1.76253e-08
	1204	5.07116e-08	2.8548e-07	-7.10974e-05	3.55513e-07	-5.41306e-08	-0.000749955	-4.98451e-08	-5.62559e-08	-0.000128495
	1205	-8.9377e-13	7.69681e-11	1.03214e-07	9.64347e-11	-8.59288e-13	-3.47152e-07	-1.85711e-11	-1.16924e-11	-3.87721e-08
	1206	-1.1397e-10	1.47192e-10	3.33395e-07	1.75989e-10	1.30585e-10	-8.71493e-07	-1.22463e-11	8.15861e-12	-2.49479e-08
	1207	1.17879e-10	4.08595e-11	-1.3246e-07	5.86437e-11	-1.37036e-10	-1.12563e-06	-3.49704e-11	-2.69898e-11	-5.88679e-08
	1208	3.77617e-11	2.30215e-10	1.00197e-07	2.85438e-10	-3.95657e-11	-1.27359e-09	-3.1095e-11	-4.49216e-11	-7.63506e-08
	1209	-8.11298e-10	7.8341e-10	2.68795e-06	9.20261e-10	9.27887e-10	-3.40179e-06	-3.926e-11	9.00341e-11	-1.16969e-07
	1210	-1.07354e-10	6.45013e-12	-9.2829e-08	2.59228e-12	1.21559e-10	-9.57491e-09	2.80917e-12	2.06118e-11	9.96623e-09
	1211	4.9974e-11	2.68047e-12	6.72444e-08	6.3727e-12	-5.80184e-11	-2.14261e-07	-7.07944e-12	-9.61317e-12	-1.09638e-08
	1212	-4.48472e-11	1.07975e-09	5.75605e-06	1.32932e-09	4.19472e-11	-1.02676e-05	-1.439e-10	-7.4417e-11	-3.14956e-07
	1213	-2.75804e-10	1.34381e-10	1.39147e-06	1.46268e-10	3.15029e-10	-1.51603e-06	2.64322e-11	6.32962e-11	4.53964e-08
	1214	-1.1133e-10	1.27561e-10	5.05475e-07	1.4907e-10	1.27572e-10	-1.06702e-06	-9.86329e-12	1.95704e-11	-2.07183e-08
	1215	1.92672e-10	9.63266e-11	5.63028e-07	1.29413e-10	-2.20399e-10	-9.47899e-07	-2.98682e-11	-4.92185e-11	-6.92069e-08
	1216	-7.13909e-10	1.98085e-10	2.55797e-07	2.0067e-10	8.17774e-10	-9.90911e-07	3.83095e-11	1.39713e-10	8.84845e-08
	1217	-7.1554e-11	-1.28568e-10	5.70208e-07	-1.61854e-10	7.01389e-11	-2.69923e-06	-5.45239e-12	6.0803e-11	5.57602e-08
	1218	-3.95734e-11	1.70952e-11	-2.48035e-07	1.85462e-11	4.6348e-11	2.23974e-07	-1.8289e-12	3.50816e-12	-1.43719e-09
	1219	-1.26011e-11	7.58179e-12	2.79362e-07	8.49355e-12	1.3977e-11	-1.59881e-07	2.33496e-12	4.36085e-12	1.62499e-09
	1220	4.15401e-11	-4.71891e-12	5.29342e-08	-3.11029e-12	-4.8517e-11	-2.59828e-07	-6.04549e-12	-6.75101e-12	-8.70896e-09
	1221	2.44506e-10	3.04483e-11	2.14073e-07	5.20648e-11	-2.81065e-10	-7.92724e-07	-2.78889e-11	-5.28887e-11	-5.643e-08
	1222	1.30072e-11	3.17536e-12	-1.98814e-07	4.82418e-12	-1.54622e-11	-2.09629e-07	-6.86905e-12	-2.3784e-12	-6.41121e-09
	1223	-3.5862e-10	-2.77144e-11	-2.30706e-07	-5.4235e-11	4.01287e-10	-3.16823e-06	-3.78556e-12	1.10539e-10	6.72984e-08
	1224	-6.60878e-10	4.13827e-10	2.81465e-06	4.64738e-10	7.66727e-10	8.31949e-07	8.90989e-11	9.52303e-11	9.34007e-08
	1225	2.01518e-09	2.72185e-10	2.56806e-06	4.59371e-10	-2.3317e-09	-1.02485e-05	-2.90671e-10	-4.1688e-10	-4.98791e-07
	1226	3.73142e-09	5.56424e-10	5.79593e-06	9.11513e-10	-4.31494e-09	-1.55291e-05	-5.05552e-10	-7.92002e-10	-8.8681e-07
	1227	9.75304e-10	8.43957e-10	1.84873e-05	1.10878e-09	-1.25861e-09	-4.79827e-05	-4.90544e-10	8.45065e-11	-3.22011e-07
	1228	2.00801e-07	3.04562e-08	0.000517793	4.97113e-08	-2.33896e-07	-0.00130732	-3.09926e-08	-3.75169e-08	-4.66699e-05
	1229	-3.19752e-08	-2.33432e-09	4.19386e-05	-4.69753e-09	3.58714e-08	-0.000200274	1.11598e-09	9.4084e-09	6.937e-06
	1230	1.52217e-09	2.59331e-10	2.6246e-06	4.08284e-10	-1.74868e-09	-2.39969e-06	-1.64152e-10	-3.51059e-10	-3.50057e-07
	1231	-2.20119e-08	-1.94874e-09	-7.73424e-06	-3.70906e-09	2.51415e-08	-2.56573e-05	2.03274e-09	5.45874e-09	5.01713e-06
	1232	-4.55634e-08	-3.99506e-09	-8.81601e-06	-7.58597e-09	5.18387e-08	-0.000113913	3.52469e-09	1.17797e-08	9.91096e-06
	1233	7.55421e-11	2.60308e-11	3.73111e-07	3.56306e-11	-8.48132e-11	3.38435e-07	2.73031e-12	-2.12982e-11	-8.72832e-09
	1234	5.75573e-10	2.37425e-10	4.42852e-06	3.25368e-10	-6.57592e-10	-4.78669e-07	-2.05472e-11	-1.47746e-10	-1.25062e-07
	1235	1.08455e-11	7.4489e-13	5.89435e-08	1.55779e-12	-1.25158e-11	1.37955e-08	-1.36774e-13	-2.14315e-12	-1.34859e-09
	1236	-5.49671e-12	-1.05371e-12	1.50096e-07	-1.89866e-12	5.98901e-12	-3.80921e-08	3.06549e-12	3.02883e-12	6.12331e-09
	1237	4.88221e-10	3.35797e-11	-7.54442e-07	7.08719e-11	-5.63147e-10	-5.46182e-07	-8.00541e-11	-1.1395e-10	-1.1656e-07
	1238	1.00196e-10	7.21433e-10	1.39495e-05	8.77893e-10	-1.18723e-10	-8.01294e-06	1.20585e-10	3.38653e-12	9.49106e-08
	1239	2.57284e-10	1.45879e-10	1.65809e-06	1.92338e-10	-2.94971e-10	-8.50936e-07	-2.12003e-11	-6.54592e-11	-4.32624e-08
	1240	2.89456e-10	1.55575e-10	3.74392e-06	2.03676e-10	-3.26437e-10	3.15291e-07	4.19595e-11	-7.16485e-11	-1.04946e-08
	1241	1.48958e-10	7.09193e-10	1.65256e-05	8.6093e-10	-1.46349e-10	2.88405e-06	2.92229e-10	-7.62733e-11	1.66747e-07
	1242	2.34008e-10	5.27575e-11	1.49652e-06	7.65739e-11	-2.67373e-10	2.3896e-07	4.91671e-13	-5.25197e-11	-2.56036e-08
	1243	2.21523e-09	4.11929e-09	9.68045e-05	5.07868e-09	-2.41872e-09	8.42772e-06	1.43821e-09	-6.86117e-10	7.96487e-07
	1244	1.79448e-10	8.22148e-11	1.71852e-06	1.08819e-10	-2.02666e-10	5.52509e-07	1.8173e-11	-4.49715e-11	-7.52046e-09
	1245	3.38482e-11	1.70466e-11	3.84737e-07	2.2484e-11	-3.81592e-11	1.97242e-07	4.16891e-12	-9.71122e-12	-5.71074e-10
	1246	-2.04153e-10	-8.18016e-11	5.59674e-06	-1.25906e-10	2.37944e-10	3.44795e-06	1.87556e-10	7.65186e-11	2.76951e-07
	1247	-7.29629e-10	5.20235e-12	-2.71868e-07	-3.94778e-11	8.36698e-10	-4.279e-06	9.20505e-11	2.01412e-10	1.64009e-07
	1248	2.18763e-09	8.51093e-10	2.17832e-05	1.14537e-09	-2.48318e-09	1.2204e-05	1.30668e-10	-6.01489e-10	-8.19618e-08
	1249	-9.29637e-12	3.64613e-11	6.39817e-07	4.31118e-11	1.20884e-11	2.15228e-08	1.51748e-11	-6.39174e-13	1.35889e-08
	1250	3.42697e-10	7.25362e-10	9.56941e-06	8.90431e-10	-3.76869e-10	5.56717e-08	1.67716e-10	-1.19121e-10	1.48315e-07
	1251	1.50344e-09	8.27875e-10	1.39762e-05	1.07793e-09	-1.70796e-09	3.49104e-06	1.1389e-10	-3.96893e-10	-3.99707e-09
	1252	5.21586e-11	1.58889e-11	1.74364e-07	2.23006e-11	-6.047e-11	-5.3687e-07	-2.99247e-12	-8.56597e-12	-3.05314e-09
	1253	4.57891e-08	4.86075e-08	0.00124086	5.99594e-08	-5.09942e-08	0.000323794	2.37675e-08	-1.2e-08	2.48188e-05
	1254	8.04924e-10	5.01056e-10	1.30365e-05	6.38906e-10	-9.09301e-10	5.549e-06	2.03555e-10	-2.15505e-10	2.02648e-07
	1255	7.85423e-08	7.6551e-08	0.00185253	9.47759e-08	-8.78252e-08	0.000501659	3.52028e-08	-2.05705e-08	3.79437e-05
	1256	2.38244e-10	2.79291e-10	1.69524e-05	3.15381e-10	-2.58689e-10	7.63746e-06	4.3962e-10	-2.45875e-11	6.21546e-07
	1257	-1.2747e-12	-7.22256e-13	4.00474e-09	-9.39242e-13	1.44781e-12	1.94983e-09	-5.42418e-14	2.32747e-13	3.15768e-10
	1258	-1.04623e-16	3.21708e-14	4.06433e-10	3.85849e-14	1.85489e-15	3.58832e-10	1.21195e-14	-5.09556e-15	6.26475e-12
	1259	2.72549e-12	1.53039e-12	1.80433e-08	2.0288e-12	-3.08287e-12	-1.19649e-08	-3.01495e-15	-6.72872e-13	-1.15951e-09
	1260	2.97767e-14	6.53185e-14	1.47132e-10	7.87334e-14	-3.21251e-14	2.16214e-12	1.44596e-14	-1.61348e-15	9.13353e-12
	1261	1.05026e-12	1.197e-12	-1.00986e-09	1.51306e-12	-1.18286e-12	-7.69184e-09	-1.10394e-14	-3.77902e-13	-6.24298e-10
	1262	-1.77194e-13	-4.57764e-14	9.68605e-10	-6.71286e-14	2.03765e-13	5.75531e-10	5.09793e-14	4.01249e-14	9.07464e-11
	1263	-4.33684e-14	-4.18081e-14	-1.93965e-09	-5.64621e-14	4.6309e-14	4.83353e-10	-1.47074e-14	1.2655e-14	6.1312e-11
	1264	7.60477e-14	2.15615e-14	9.86348e-11	3.11347e-14	-8.71475e-14	1.39519e-09	-1.76011e-14	-2.46401e-14	-5.15468e-11
	1265	4.59114e-13	-3.74178e-14	-7.16678e-10	-1.55203e-14	-5.32357e-13	4.02738e-09	-1.28484e-13	-1.04362e-13	-2.10079e-10
	1266	-2.67076e-13	-1.30075e-13	-5.49162e-09	-1.80912e-13	3.11879e-13	-3.49899e-09	7.93858e-14	4.4632e-14	2.11573e-10
	1267	4.46335e-14	1.42252e-13	2.43374e-09	1.71806e-13	-4.22775e-14	3.77735e-09	7.18965e-14	-4.11361e-14	5.75457e-11
	1268	2.98891e-14	-7.18526e-14	-1.2592e-09	-8.30043e-14	-3.85186e-14	-1.9169e-10	-4.90187e-14	-6.42626e-16	-6.2526e-11
	1269	5.77284e-15	4.34718e-15	-7.86524e-11	5.74946e-15	-6.41465e-15	2.95882e-10	-3.79524e-15	-3.15016e-15	-7.88225e-12
	1270	6.27659e-14	7.25116e-14	1.48034e-09	8.8921e-14	-6.81005e-14	5.47199e-10	3.23382e-14	-1.69329e-14	3.3069e-11
	1271	-4.44298e-15	-2.06303e-14	-4.65102e-10	-2.51582e-14	3.8964e-15	-1.98651e-10	-4.32146e-15	2.25337e-15	6.04257e-12
	1272	1.25853e-12	4.95475e-13	3.34283e-09	6.57111e-13	-1.42565e-12	2.74054e-08	5.40344e-14	-3.95816e-13	4.40343e-12
	1273	-2.25326e-13	-2.82189e-13	-4.56663e-09	-3.53453e-13	2.46477e-13	-7.37279e-09	-1.26783e-13	1.15558e-13	-7.67959e-11
	1274	2.42393e-13	8.66074e-14	8.29835e-10	1.13249e-13	-2.68091e-13	3.05003e-09	-8.89217e-14	-1.4276e-14	-1.90238e-10
	1275	4.67515e-12	1.96815e-12	7.8171e-09	2.59018e-12	-5.31066e-12	7.90398e-08	4.76605e-13	-1.57937e-12	7.13851e-10
	1276	1.10106e-13	-6.22189e-14	2.54815e-10	-7.81992e-14	-1.28114e-13	2.53766e-10	9.15634e-14	-1.86679e-14	1.5921e-10
	1277	3.70019e-12	1.00392e-12	2.12397e-08	1.34514e-12	-4.2183e-12	6.52856e-08	4.51413e-13	-9.66874e-13	5.09447e-10
	1278	2.31671e-12	2.16538e-12	2.44865e-08	2.73524e-12	-2.58937e-12	3.65103e-08	2.90207e-13	-8.28452e-13	-2.16778e-10
	1279	5.61059e-13	3.17383e-13	4.4385e-09	4.08033e-13	-6.35055e-13	6.34697e-10	9.53915e-14	-1.31478e-13	1.23212e-10
	1280	3.69605e-13	-8.00448e-13	5.3876e-09	-9.04914e-13	-4.76601e-13	-2.98283e-08	-3.1947e-13	2.57837e-13	-4.54497e-10
	1281	2.60738e-12	-7.15245e-13	-3.8036e-08	-8.76032e-13	-3.0774e-12	1.08893e-08	3.11998e-14	-4.44356e-13	2.23189e-09
	1282	2.1301e-13	1.93864e-13	3.37181e-09	2.45945e-13	-2.35204e-13	3.15269e-09	5.07876e-14	-7.42832e-14	-1.60336e-11
	1283	7.37787e-15	1.06863e-14	5.37702e-11	1.2898e-14	-8.34938e-15	-2.2453e-11	-1.07562e-16	1.26653e-16	-1.95747e-12
	1284	2.07141e-13	2.72183e-13	3.71272e-09	3.36077e-13	-2.25426e-13	3.18899e-09	8.17352e-14	-7.4836e-14	3.40477e-11
	1285	-2.13243e-12	-1.68314e-12	3.36171e-09	-2.08743e-12	2.41254e-12	-2.99643e-09	6.64001e-14	4.33207e-13	3.83687e-10
	1286	5.78158e-13	-5.82561e-13	-1.44325e-08	-7.20501e-13	-7.07072e-13	4.98275e-09	5.30961e-14	-8.71584e-14	9.32699e-10
	1287	-9.56535e-13	-2.47033e-13	1.39817e-10	-3.4109e-13	1.09114e-12	-8.28643e-09	6.84639e-14	2.55114e-13	-1.30072e-10
	1288	-2.87371e-15	-9.03213e-15	8.00546e-11	-1.07719e-14	2.9697e-15	-7.62801e-11	-2.80823e-15	1.45331e-15	-2.65119e-12
	1289	1.78939e-15	-8.95538e-16	-1.44492e-11	-9.68072e-16	-2.18933e-15	2.28515e-11	-3.01253e-16	-8.81444e-16	8.55837e-13
	1290	2.06267e-14	4.05443e-14	7.57602e-10	5.02402e-14	-2.05521e-14	1.88916e-09	8.70224e-15	-1.71329e-14	-1.72176e-11
	1291	3.5032e-14	-1.09069e-14	9.47009e-10	-1.34865e-14	-3.95794e-14	8.23918e-11	3.21209e-14	1.07057e-15	4.47647e-11
	1292	1.41159e-14	-3.33787e-15	8.7521e-10	-3.96214e-15	-1.53045e-14	2.41471e-10	2.37512e-14	-9.75285e-16	2.98152e-11
	1293	1.93124e-13	-2.27246e-13	-8.32423e-09	-2.84671e-13	-2.33627e-13	4.01821e-11	4.14632e-14	-3.68424e-14	3.91307e-10
	1294	9.74583e-14	1.80568e-14	-4.34135e-10	2.65971e-14	-1.12915e-13	-1.04466e-09	-8.45021e-15	-1.75366e-14	6.00466e-12
	1295	6.37737e-15	-1.21512e-15	-2.03867e-11	-1.02476e-15	-7.49722e-15	-3.03047e-11	-1.13779e-15	-1.24232e-15	-6.8332e-13
	1296	3.75521e-13	-3.91819e-14	-6.06587e-09	-3.58944e-14	-4.3185e-13	3.64903e-09	-1.61403e-14	-1.09819e-13	1.39833e-10
	1297	1.11144e-13	-1.60207e-14	4.78336e-10	-1.47677e-14	-1.30218e-13	-1.16219e-09	-1.27642e-14	9.88664e-15	-8.02497e-12
	1298	1.14493e-13	1.62973e-13	4.51226e-09	2.05869e-13	-1.25966e-13	-1.39866e-10	1.42306e-14	3.06656e-15	-1.29985e-10
	1299	2.35181e-13	1.03794e-13	-7.30586e-10	1.29531e-13	-2.61397e-13	5.71912e-09	7.53271e-14	-1.13087e-13	2.44178e-10
	1300	5.60641e-13	9.93956e-14	-1.44911e-09	1.42949e-13	-6.38451e-13	7.72885e-09	-3.72788e-14	-1.50099e-13	3.49161e-11
	1301	1.96147e-14	-3.23874e-14	-1.13105e-09	-3.98828e-14	-2.316e-14	1.676e-09	-1.07667e-14	-1.11043e-14	3.65259e-11
	1302	2.83071e-13	3.61009e-13	4.18646e-09	4.49428e-13	-2.96312e-13	1.96137e-08	1.42615e-13	-2.40746e-13	6.07503e-11
	1303	1.88902e-12	7.98036e-13	6.68649e-09	1.07645e-12	-2.1643e-12	-3.19876e-09	-5.12082e-15	-4.78975e-13	-2.44584e-10
	1304	1.10956e-12	-6.40907e-13	-1.01109e-08	-7.18295e-13	-1.339e-12	-2.47678e-08	-3.73996e-13	4.08921e-14	-1.61458e-10
	1305	-1.38661e-14	-4.69329e-15	4.78921e-11	-9.23719e-15	1.61944e-14	2.7778e-11	2.99733e-14	7.22717e-15	3.8449e-11
	1306	1.86979e-13	5.14036e-14	-4.01278e-10	7.47328e-14	-2.16152e-13	-9.95819e-10	-3.35603e-14	-3.74845e-14	-4.72343e-11
	1307	1.4035e-14	-5.61608e-14	-9.8068e-10	-6.72599e-14	-1.8604e-14	9.95831e-10	-1.26748e-14	-2.25364e-15	1.87355e-11
	1308	-1.92348e-13	-5.72812e-13	-1.38308e-08	-7.16049e-13	2.01017e-13	-6.18001e-09	1.33664e-14	6.92724e-14	3.85602e-10
	1309	-7.49054e-14	-4.87539e-14	1.07919e-09	-6.7857e-14	8.7213e-14	-2.27376e-10	7.8566e-14	1.83462e-14	1.32876e-10
	1310	1.13267e-13	7.11641e-14	5.94844e-09	9.31233e-14	-1.33507e-13	-2.1698e-09	1.96887e-14	4.51887e-14	-1.47687e-10
	1311	7.7581e-14	-8.69903e-15	-1.5866e-09	-6.2343e-15	-8.98407e-14	9.37127e-10	-3.25191e-14	-2.09792e-14	-1.44344e-11
	1312	1.22462e-12	-9.25303e-14	-5.13823e-09	-4.44976e-14	-1.44345e-12	-2.03001e-08	-2.15065e-13	-1.04188e-13	9.87707e-12
	1313	3.31343e-13	1.49214e-13	1.88593e-09	1.94116e-13	-3.77455e-13	-1.90446e-09	2.22046e-14	-4.51459e-14	3.82966e-12
	1314	8.53705e-13	5.1559e-14	-5.0822e-09	1.02454e-13	-1.01261e-12	-3.46076e-08	-9.37361e-14	3.41743e-14	2.33378e-11
	1315	2.38822e-12	5.66578e-13	-1.46869e-08	8.21892e-13	-2.81617e-12	-6.57238e-08	-3.76145e-13	-2.88902e-13	-2.46677e-10
	1316	-1.72212e-15	-5.06714e-15	8.96474e-11	-6.03372e-15	1.53746e-15	-2.62783e-10	2.75602e-15	1.01526e-15	7.28821e-12
	1317	4.0413e-13	4.06539e-13	1.01184e-08	5.17845e-13	-4.49243e-13	-2.41651e-09	1.44132e-13	-5.2295e-14	-2.32547e-10
	1318	6.73911e-14	-4.39331e-14	-7.12994e-10	-4.90046e-14	-7.79005e-14	2.62596e-10	8.99104e-15	-2.03027e-14	2.86317e-11
	1319	1.62117e-13	1.09593e-14	-1.99484e-09	1.81477e-14	-1.91678e-13	-6.30327e-09	-1.60622e-14	-1.19182e-15	5.84268e-11
	1320	1.33691e-12	4.9268e-13	1.21148e-08	6.84934e-13	-1.55589e-12	-2.70886e-08	2.22206e-13	-2.56012e-13	2.74813e-10
	1321	-1.05395e-13	9.47706e-15	3.94767e-10	5.09853e-15	1.20225e-13	-1.2106e-09	7.73369e-15	4.21698e-14	5.18118e-12
	1322	6.27257e-13	-6.73086e-15	-3.55583e-09	3.12302e-14	-7.31901e-13	-8.5945e-09	-9.45917e-14	-9.88376e-14	-6.41306e-11
	1323	1.75162e-14	9.18709e-15	-3.33569e-10	1.29388e-14	-1.84322e-14	1.52793e-09	2.72111e-15	-2.97272e-14	5.54697e-12
	1324	5.40705e-13	-4.25577e-13	1.08767e-09	-5.08799e-13	-6.41845e-13	-3.38867e-09	1.81029e-13	-3.6369e-14	3.23863e-10
	1325	1.15141e-13	1.37892e-14	4.92152e-10	2.01232e-14	-1.35084e-13	-4.13143e-09	1.57887e-14	7.54852e-15	2.36304e-11
	1326	-4.23354e-14	1.02969e-13	-1.47151e-09	1.20348e-13	5.24397e-14	-6.61538e-10	2.9952e-14	-1.29313e-14	4.8454e-11
	1327	-1.79619e-12	-2.60399e-13	-5.36484e-09	-3.982e-13	2.04832e-12	-3.89106e-08	1.20603e-13	5.3366e-13	1.49233e-10
	1328	-7.72287e-13	-8.1952e-13	-8.28072e-09	-1.03316e-12	8.48791e-13	-1.71393e-08	3.16941e-14	2.97488e-13	3.81128e-10
	1329	-3.54371e-13	-3.03641e-13	-3.19267e-09	-3.8559e-13	3.8936e-13	-1.06559e-08	-5.0104e-14	1.69834e-13	6.67761e-11
	1330	-3.97805e-14	9.31322e-15	6.42769e-10	8.0728e-15	4.63741e-14	-3.50516e-10	2.10764e-14	7.60057e-15	8.14104e-12
	1331	1.45321e-12	-1.8396e-13	-1.67659e-08	-1.02524e-13	-1.75289e-12	-5.10597e-08	-6.75851e-13	-2.38946e-13	-9.08898e-10
	1332	2.19926e-13	1.20337e-14	-2.23074e-10	2.53653e-14	-2.58838e-13	-7.06432e-09	-3.27313e-14	1.28347e-14	-9.67537e-12
	1333	-9.99678e-14	-5.33329e-14	-3.57506e-10	-6.96907e-14	1.12362e-13	-9.06203e-10	4.91474e-15	2.58183e-14	3.34236e-11
	1334	-1.21822e-13	-3.66869e-13	3.40485e-10	-4.63426e-13	1.23333e-13	-8.67289e-09	3.69774e-14	1.62871e-13	7.60104e-11
	1335	-1.27108e-13	1.76368e-14	1.08219e-09	1.15046e-14	1.50749e-13	2.03429e-09	5.79907e-14	8.18229e-15	5.53324e-11
	1336	1.47929e-13	-3.80932e-13	-7.87426e-09	-4.53894e-13	-1.90125e-13	-2.06577e-09	-9.12416e-14	-5.54026e-15	1.51815e-10
	1337	-9.01223e-14	7.06715e-14	7.20967e-10	8.0071e-14	1.04973e-13	-3.58018e-09	2.81448e-14	5.96469e-14	3.10455e-11
	1338	2.14962e-13	7.20074e-15	-1.3791e-09	2.28336e-14	-2.52236e-13	-1.79841e-09	-7.28065e-14	-2.96189e-14	-7.17563e-11
	1339	1.89409e-14	-6.17132e-14	-1.83489e-11	-7.45831e-14	-2.54832e-14	-1.64766e-09	-6.59123e-15	2.34895e-14	1.84648e-11
	1340	1.5252e-13	-1.90777e-14	-4.2996e-09	-1.44428e-14	-1.79176e-13	3.59844e-09	-5.43439e-14	-7.06212e-14	6.48429e-11
	1341	4.61968e-15	-1.4749e-15	-3.00159e-10	-1.9023e-15	-5.2054e-15	2.08388e-10	1.2732e-15	-5.27329e-15	1.61298e-11
	1342	5.36242e-14	-4.32653e-13	-1.20366e-08	-5.1464e-13	-8.98675e-14	-4.30572e-09	-2.32731e-13	2.35087e-14	-5.64172e-11
	1343	1.91649e-13	-7.32015e-14	4.9347e-09	-6.14384e-14	-2.188e-13	1.69262e-08	-7.85148e-14	-2.0676e-13	-2.78583e-10
	1344	4.59992e-14	-3.68159e-14	2.78617e-09	-4.53691e-14	-4.97806e-14	2.35889e-09	6.22342e-14	3.74962e-15	1.55485e-11
	1345	-1.29866e-12	7.75357e-13	-2.6485e-08	8.67112e-13	1.52786e-12	-2.55236e-09	3.36806e-13	-3.30577e-13	4.95487e-10
	1346	-1.18073e-12	3.17436e-13	-1.23531e-08	3.24997e-13	1.37148e-12	-1.11729e-08	1.60353e-13	6.84806e-15	1.15263e-10
	1347	1.38684e-12	-2.17187e-13	-4.10334e-09	-2.14378e-13	-1.61197e-12	4.41304e-09	-4.40642e-15	-2.45488e-13	9.94001e-11
	1348	-2.08735e-13	-2.5073e-14	3.94765e-10	-4.02442e-14	2.40359e-13	-6.77296e-09	5.76068e-14	8.83194e-14	6.93063e-11
	1349	-4.84668e-13	-4.04608e-13	-4.45874e-09	-5.20972e-13	5.38242e-13	-6.44453e-09	-3.90524e-14	1.99939e-13	1.02477e-10
	1350	5.05077e-13	-3.81984e-13	2.05522e-09	-4.50713e-13	-6.0605e-13	-1.60835e-08	5.94369e-14	1.39661e-13	1.82202e-10
	1351	-9.70038e-15	-3.33406e-14	-9.71593e-10	-4.22918e-14	9.96887e-15	3.13899e-10	2.08102e-15	-7.51467e-16	4.60662e-11
	1352	-3.03026e-13	3.37039e-14	1.67561e-10	2.68808e-14	3.5583e-13	6.01309e-09	3.97498e-14	-2.82273e-14	-2.58418e-11
	1353	-2.57882e-13	-1.70418e-13	1.89477e-09	-2.31823e-13	2.8988e-13	-6.02308e-09	8.08513e-14	1.57077e-13	9.59357e-11
	1354	-1.05712e-12	-4.26357e-16	5.0622e-09	-6.8805e-14	1.2314e-12	1.4797e-09	2.46956e-13	1.8451e-13	6.42268e-11
	1355	1.86771e-13	-1.32321e-15	1.38317e-09	6.37563e-15	-2.17429e-13	-1.54993e-09	-1.30898e-14	7.73299e-15	-1.48439e-11
	1356	-1.49747e-12	1.97047e-13	-7.77246e-09	1.74734e-13	1.75822e-12	2.222e-08	1.82543e-13	-1.70845e-13	7.41219e-11
	1357	6.87379e-14	-5.17748e-14	3.05744e-10	-6.37348e-14	-8.23869e-14	-2.70557e-09	2.91705e-14	2.56958e-14	4.81595e-11
	1358	-1.48022e-13	2.57877e-13	3.77747e-09	3.13146e-13	1.95161e-13	2.23891e-08	5.00394e-14	-2.34829e-13	-2.51439e-10
	1359	-3.99767e-13	3.12024e-14	-2.49089e-14	2.09278e-14	4.65467e-13	8.147e-10	5.44629e-14	1.9905e-14	-1.89971e-11
	1360	4.20701e-13	-3.15813e-15	3.49879e-09	8.67597e-15	-4.94937e-13	-1.06786e-08	-2.40705e-14	1.24756e-13	-3.50079e-11
	1361	-7.93775e-14	7.96356e-15	-6.12021e-10	6.68363e-15	9.29345e-14	1.09788e-09	3.90495e-15	-1.20059e-14	-2.66176e-12
	1362	2.30869e-13	5.94371e-13	6.29431e-09	7.48313e-13	-2.21205e-13	4.46184e-08	1.17114e-13	-5.82547e-13	-2.79377e-10
	1363	1.76895e-13	-1.91012e-13	-5.77481e-09	-2.37012e-13	-2.20311e-13	-1.29256e-08	4.6084e-14	9.89051e-14	2.48863e-10
	1364	1.02693e-14	5.70016e-14	1.82063e-09	6.94117e-14	-8.00184e-15	8.73434e-10	4.06458e-14	-1.51476e-14	2.11206e-11
	1365	1.52334e-13	1.01235e-13	5.96623e-09	1.37441e-13	-1.72057e-13	2.72962e-09	1.8114e-15	-5.45277e-14	-2.77035e-10
	1366	-9.22312e-15	6.34608e-16	-1.30627e-10	-1.10752e-17	1.04061e-14	-5.0608e-10	7.51213e-16	5.95285e-15	2.7352e-12
	1367	-1.43023e-14	-8.71226e-14	-1.81135e-09	-1.04014e-13	1.15101e-14	-2.00456e-10	-6.11117e-14	8.67735e-15	-8.2922e-11
	1368	2.85826e-12	-9.99647e-13	-4.83014e-08	-1.15474e-12	-3.36416e-12	7.39438e-09	1.04532e-14	-6.76137e-13	1.61573e-09
	1369	-6.52227e-13	-1.20172e-13	4.88129e-10	-1.85e-13	7.52065e-13	6.89137e-09	1.02697e-13	1.07867e-13	7.60974e-11
	1370	9.40342e-14	6.76521e-14	-1.45493e-09	8.61777e-14	-1.04753e-13	3.3661e-09	-3.48726e-16	-6.80096e-14	1.97871e-11
	1371	-6.66437e-13	6.58938e-13	9.37313e-09	7.61287e-13	8.2255e-13	3.7006e-08	3.53806e-13	-3.08072e-13	-1.45402e-10
	1372	9.43256e-14	-2.4033e-14	4.50251e-10	-2.54193e-14	-1.08882e-13	1.65228e-09	1.88984e-15	-1.16056e-14	2.06507e-11
	1373	-2.45745e-14	-2.67396e-14	1.84644e-11	-3.38588e-14	2.74183e-14	-2.51534e-10	3.57602e-15	1.27038e-14	8.21493e-12
	1374	4.37851e-13	-3.64847e-13	-1.03841e-08	-4.43635e-13	-5.25919e-13	8.64694e-09	-1.95318e-14	-9.25117e-14	4.89217e-10
	1375	-4.40009e-14	1.01187e-14	1.3027e-09	8.39189e-15	5.12071e-14	-1.45779e-09	2.84009e-14	2.90668e-14	-1.75183e-11
	1376	3.8778e-13	-7.35011e-14	-3.54955e-09	-5.92248e-14	-4.51165e-13	-9.52779e-10	-1.23209e-13	-1.39294e-13	-3.83592e-11
	1377	-7.12915e-15	-1.93851e-14	-1.51313e-10	-2.5215e-14	7.55067e-15	2.36443e-11	7.01401e-15	8.45246e-15	1.73576e-11
	1378	-1.26854e-14	-4.10221e-14	-2.71898e-10	-4.89031e-14	1.33228e-14	1.88608e-10	-5.93912e-15	-2.74927e-15	1.6021e-11
	1379	-2.2096e-13	2.11225e-14	3.45137e-11	1.64399e-14	2.6108e-13	6.83927e-09	3.35372e-14	-4.16758e-14	1.00553e-12
	1380	1.37658e-15	1.72589e-15	-3.18171e-11	1.96633e-15	-1.4621e-15	-5.44677e-12	2.79772e-15	-1.42985e-15	8.22911e-12
	1381	1.44698e-14	-7.71301e-15	-3.61733e-10	-9.14945e-15	-1.73205e-14	2.49832e-10	-6.39107e-15	-2.47657e-15	5.13562e-12
	1382	-3.09257e-14	1.24103e-14	-7.37985e-11	1.35662e-14	3.67833e-14	7.60968e-10	6.27394e-15	-6.85989e-15	1.06009e-12
	1383	1.46188e-14	3.46433e-16	6.35526e-10	1.81167e-15	-1.70308e-14	4.00146e-12	-3.30044e-15	5.67303e-16	-1.97741e-11
	1384	3.43542e-16	-6.4251e-16	-4.45497e-11	-8.83871e-16	-5.5305e-16	-2.56326e-10	4.20049e-16	2.28141e-15	2.85805e-12
	1385	-1.9585e-15	-5.82266e-15	-5.02652e-11	-7.02018e-15	1.99383e-15	1.05116e-10	-2.79744e-15	8.39413e-16	-3.67615e-12
	1386	-1.03382e-14	6.08619e-15	1.07644e-10	6.85328e-15	1.20972e-14	-1.67276e-10	6.17482e-15	1.38724e-15	4.52967e-12
	1387	-4.14121e-13	-1.21966e-13	6.89683e-09	-1.79694e-13	4.74007e-13	-7.67043e-09	2.0041e-13	1.92423e-13	-5.02545e-12
	1388	1.07222e-12	8.50435e-13	1.19309e-08	1.07261e-12	-1.21848e-12	-1.87598e-08	-1.88728e-14	-6.88403e-14	-7.4428e-10
	1389	2.76206e-13	9.89519e-14	9.64778e-10	1.31285e-13	-3.13002e-13	5.13222e-09	8.06736e-15	-8.35786e-14	3.12597e-11
	1390	1.3456e-14	3.0886e-14	-1.4575e-10	3.44117e-14	-1.32652e-14	1.18445e-10	3.24047e-14	-3.78738e-15	1.02191e-11
	1391	-3.65276e-13	-7.14994e-13	-3.18236e-09	-8.9673e-13	4.0051e-13	2.83262e-09	7.4467e-14	1.48168e-13	2.82966e-10
	1392	5.62399e-13	8.18836e-14	-1.95168e-09	1.17874e-13	-6.38404e-13	4.98524e-09	6.73637e-14	-1.46781e-13	2.46664e-10
	1393	7.25088e-13	-2.0491e-14	-2.62426e-09	1.89483e-14	-8.48713e-13	-1.24644e-08	-1.69223e-13	-7.30386e-14	-6.33711e-11
	1394	-1.64206e-11	8.93579e-13	4.46096e-07	-5.98279e-13	1.88307e-11	-6.35225e-07	1.25967e-11	1.19486e-11	-4.3521e-09
	1395	1.1761e-13	-1.59924e-12	-3.96329e-08	-1.9302e-12	-2.04138e-13	-5.34141e-09	-1.67442e-13	-3.39322e-13	8.13705e-10
	1396	-2.46139e-12	1.5723e-12	7.29103e-08	1.63289e-12	2.88818e-12	-9.28374e-08	2.13007e-12	1.61158e-12	-5.87693e-10
	1397	2.55161e-13	-4.76331e-14	-3.01272e-09	-3.8699e-14	-2.91906e-13	1.38147e-08	-9.18403e-14	-1.65574e-13	2.13209e-11
	1398	-4.47973e-15	3.48238e-14	1.2618e-10	3.564e-14	5.49051e-15	-2.62322e-09	4.06234e-14	4.16863e-14	3.66287e-11
	1399	-7.76031e-14	4.45913e-13	6.78165e-09	5.00133e-13	9.80255e-14	-1.45804e-08	2.69785e-13	3.14383e-13	-1.06532e-10
	1400	7.1112e-13	-3.89629e-13	1.4269e-09	-4.73815e-13	-8.13024e-13	1.37049e-09	4.02838e-13	-2.50699e-14	9.93963e-10
	1401	-4.22894e-13	1.37404e-12	3.95452e-08	1.57681e-12	5.56656e-13	2.1013e-08	9.29677e-13	1.86645e-13	-5.20962e-10
	1402	1.75004e-14	-1.84062e-14	3.27426e-09	-2.71201e-14	-2.55679e-14	-2.60095e-09	2.19636e-14	9.24763e-14	-9.97556e-11
	1403	3.60841e-13	-4.04339e-13	-3.59743e-08	-4.28323e-13	-4.22176e-13	2.64135e-08	-4.80962e-13	-7.14098e-13	4.14758e-10
	1404	1.25055e-13	-1.54352e-13	-6.4723e-09	-1.76959e-13	-1.53213e-13	-3.86566e-11	-1.0744e-13	-4.37153e-14	9.28911e-11
	1405	-1.83341e-12	2.19576e-12	5.96827e-08	2.40305e-12	2.21476e-12	-4.57279e-09	2.06642e-12	1.06955e-12	-4.2456e-10
	1406	-5.08842e-12	4.11873e-12	1.43638e-07	4.40193e-12	6.03283e-12	-5.45286e-08	3.85886e-12	2.9625e-12	-2.25034e-09
	1407	-4.5628e-13	-1.10674e-12	-2.24186e-09	-1.45726e-12	3.84818e-13	-1.30258e-07	2.36042e-13	1.96581e-12	7.61839e-11
	1408	-6.00685e-14	1.50894e-14	-6.54332e-10	1.51648e-14	7.13684e-14	2.37941e-10	1.79529e-14	-3.22457e-16	5.1469e-11
	1409	-8.64939e-12	5.86377e-12	2.2454e-07	6.34478e-12	1.02931e-11	4.29746e-08	5.12926e-12	3.08121e-12	-3.99413e-09
	1410	6.80311e-13	6.97038e-13	3.70406e-08	8.95217e-13	-7.10529e-13	3.14607e-08	4.15042e-13	-4.21024e-13	-2.88188e-10
	1411	-4.54706e-13	1.47358e-13	4.84742e-09	1.32436e-13	5.26401e-13	-2.13746e-08	2.49069e-13	4.28476e-13	1.24659e-10
	1412	-4.54574e-13	1.18591e-12	-9.22049e-09	1.43493e-12	6.23558e-13	1.11229e-07	1.24695e-13	-1.18745e-12	-3.90015e-10
	1413	2.33953e-13	-3.67509e-13	9.69332e-09	-4.28398e-13	-2.98938e-13	-1.19251e-08	-8.11806e-14	1.88406e-13	-1.32659e-10
	1414	7.13828e-13	-4.79135e-13	1.60826e-09	-5.7763e-13	-8.7774e-13	-4.83992e-08	3.00919e-14	5.06887e-13	8.97749e-10
	1415	6.01653e-14	2.73415e-13	6.18552e-09	3.35497e-13	-4.58038e-14	4.30149e-09	1.52516e-13	-1.06599e-13	8.10927e-11
	1416	4.72476e-13	-2.24439e-13	-7.36982e-09	-2.5502e-13	-5.6225e-13	7.92274e-09	-1.46252e-13	-8.40952e-14	5.50731e-11
	1417	8.92922e-13	8.68715e-13	2.19613e-08	1.05829e-12	-1.00388e-12	-2.86716e-09	3.4885e-13	7.56457e-14	-3.66292e-10
	1418	-1.75335e-11	1.2275e-12	1.3179e-07	3.21884e-13	2.0503e-11	7.36989e-08	5.32329e-12	3.31483e-12	3.62415e-11
	1419	8.01108e-14	-8.071e-14	1.42847e-09	-9.72435e-14	-1.0584e-13	-1.89387e-08	-2.03028e-15	1.8517e-13	5.95065e-11
	1420	-1.63675e-13	-5.51412e-13	9.49206e-09	-6.82179e-13	1.50508e-13	-2.69654e-08	4.1254e-14	4.15597e-13	-3.18786e-11
	1421	-1.48308e-11	3.10706e-12	3.53298e-07	2.42688e-12	1.70768e-11	-4.66008e-07	7.89565e-12	1.03108e-11	-5.36441e-09
	1422	6.6062e-13	6.49346e-12	1.38202e-07	7.69259e-12	-5.03385e-13	-2.98646e-08	3.34275e-12	8.41883e-13	-2.73032e-09
	1423	-4.81375e-12	8.51728e-14	-4.0078e-09	-3.0285e-13	5.51468e-12	-1.22119e-07	1.51419e-12	2.00048e-12	2.5383e-10
	1424	-5.28283e-12	1.60813e-12	4.06844e-08	1.38829e-12	6.06435e-12	-1.43612e-07	2.35041e-12	3.26279e-12	-1.30113e-09
	1425	3.21674e-12	-4.83871e-12	-9.30034e-08	-5.59951e-12	-4.01907e-12	-1.25566e-07	-2.32586e-12	-8.43496e-16	2.1975e-09
	1426	-3.6755e-13	6.72252e-14	8.65933e-09	5.3323e-14	4.09628e-13	-1.30282e-08	8.55186e-14	3.3724e-13	-3.9025e-10
	1427	-2.64471e-12	3.8959e-12	1.2146e-07	4.53119e-12	3.26864e-12	-1.43728e-08	2.33381e-12	1.02359e-12	-1.05358e-09
	1428	-1.4098e-12	6.92919e-13	6.55049e-08	6.75683e-13	1.64064e-12	-4.92486e-08	1.17151e-12	1.49926e-12	-4.20831e-10
	1429	6.21402e-13	-2.03967e-12	-4.025e-09	-2.47926e-12	-8.95541e-13	-1.45141e-07	-3.74456e-13	1.64781e-12	1.24472e-10
	1430	-7.89892e-13	3.8435e-13	7.82642e-09	4.08338e-13	9.25755e-13	5.7994e-09	2.25839e-13	2.50944e-13	-4.44589e-10
	1431	3.62817e-13	8.57498e-13	9.96541e-09	1.01203e-12	-3.79561e-13	-1.3988e-08	4.79265e-13	1.10333e-13	1.74847e-10
	1432	-4.61767e-12	3.36606e-12	8.71614e-08	3.55571e-12	5.37892e-12	-1.90106e-07	3.50225e-12	3.58497e-12	4.64537e-11
	1433	-7.79854e-13	7.09062e-13	2.16191e-08	8.00786e-13	9.62178e-13	3.11928e-08	5.24378e-13	-5.41477e-15	-5.8621e-11
	1434	3.01913e-12	2.01478e-14	-5.92642e-09	1.8853e-13	-3.55305e-12	-5.90699e-08	-4.9322e-13	-3.13717e-14	-3.43821e-10
	1435	-1.20268e-12	1.17032e-12	4.01079e-08	1.22519e-12	1.44788e-12	1.99501e-08	1.34871e-12	6.84519e-13	-2.76168e-10
	1436	-1.33138e-12	-9.9568e-14	2.00282e-09	-2.00836e-13	1.54389e-12	1.98035e-08	2.11526e-13	1.22736e-13	-1.75474e-11
	1437	-7.25959e-12	1.29828e-12	6.48092e-08	1.12289e-12	8.44963e-12	-1.46289e-07	2.3003e-12	2.56033e-12	-1.23306e-09
	1438	4.74969e-14	-2.88666e-14	-1.55481e-09	-3.22203e-14	-5.74532e-14	-1.11082e-09	-2.60872e-14	-7.28437e-15	2.08711e-11
	1439	8.37838e-14	-2.92213e-13	-2.98912e-09	-3.84945e-13	-1.61678e-13	-9.25443e-08	1.1266e-13	8.75299e-13	1.77465e-10
	1440	-2.51204e-12	5.33921e-13	9.37339e-08	4.30053e-13	2.92617e-12	-2.64958e-08	1.41985e-12	1.59188e-12	-8.50744e-10
	1441	2.1812e-12	5.24164e-13	-1.50924e-08	7.54587e-13	-2.50772e-12	2.14419e-08	-3.07117e-13	-6.68592e-13	3.28707e-10
	1442	-3.41912e-12	-5.08147e-13	3.60409e-08	-8.65582e-13	3.87119e-12	-1.38201e-07	9.498e-13	2.09157e-12	-4.53362e-10
	1443	-5.25651e-14	3.30297e-13	8.49742e-09	3.98238e-13	7.94553e-14	5.10866e-09	1.24714e-13	-2.36693e-14	-1.98185e-10
	1444	-1.28243e-12	6.8492e-15	-7.70757e-09	-7.79044e-14	1.49194e-12	1.07699e-08	2.31769e-13	6.69995e-14	3.73544e-10
	1445	5.64192e-13	2.08417e-12	1.23618e-08	2.56515e-12	-5.22669e-13	9.75272e-08	5.42034e-13	-1.51574e-12	-1.40733e-09
	1446	-4.01753e-13	6.45006e-13	2.62367e-08	6.40357e-13	3.03791e-13	-2.89106e-07	1.46691e-12	2.46446e-12	-1.81179e-09
	1447	-1.97132e-12	1.46998e-12	4.89471e-08	1.626e-12	2.28643e-12	-5.77004e-08	8.77057e-13	9.62957e-13	-2.17111e-09
	1448	1.73368e-14	-2.33619e-12	-3.33838e-08	-2.80829e-12	-1.71692e-13	-5.96428e-08	-7.94449e-13	5.58351e-13	6.30296e-10
	1449	1.5563e-12	-2.48262e-14	2.47532e-08	-2.30025e-15	-1.82437e-12	-3.77208e-08	2.02875e-13	6.25771e-13	3.42832e-12
	1450	9.36217e-12	-3.88884e-12	3.80497e-08	-4.41222e-12	-1.14051e-11	-5.65724e-07	-7.82944e-13	4.90726e-12	-1.2006e-10
	1451	-2.12111e-12	-1.91636e-12	-8.40291e-09	-2.40593e-12	2.37041e-12	2.23354e-08	-3.11368e-13	3.34774e-13	8.04512e-11
	1452	5.86725e-14	-8.25146e-14	2.68865e-09	-9.21372e-14	-7.20526e-14	6.37146e-10	-3.16785e-14	2.43964e-14	-7.85814e-12
	1453	4.52396e-13	6.45334e-13	2.0049e-08	8.11429e-13	-4.77353e-13	1.59129e-08	2.76633e-13	-2.76362e-13	-1.6956e-10
	1454	-1.57845e-12	5.65526e-13	5.12726e-08	5.44718e-13	1.84566e-12	-2.78752e-08	9.81459e-13	9.99895e-13	-7.15705e-10
	1455	-1.86902e-12	-1.37729e-12	-1.28138e-08	-1.79263e-12	2.04353e-12	7.46132e-09	-2.1178e-13	4.38297e-13	-1.20505e-09
	1456	5.84485e-12	-2.76563e-12	-1.30839e-07	-2.83529e-12	-7.02475e-12	-2.67474e-07	-3.44051e-12	-8.67434e-13	8.58698e-10
	1457	-5.18061e-14	-1.99687e-12	-6.98778e-08	-2.46023e-12	-1.40529e-13	-1.76605e-07	-7.01232e-13	1.23431e-12	6.00857e-10
	1458	-3.51476e-12	3.55251e-12	1.05852e-07	3.89355e-12	4.22729e-12	-1.2088e-07	3.49074e-12	2.07847e-12	-1.70234e-10
	1459	-2.31403e-14	1.76306e-13	3.44101e-09	2.0722e-13	3.58521e-14	3.29319e-09	8.28115e-14	2.33884e-14	-3.44301e-11
	1460	5.73065e-13	2.6009e-12	2.05348e-07	2.78056e-12	-6.57513e-13	-1.67814e-07	4.15646e-12	3.63761e-12	-2.92952e-09
	1461	1.43905e-12	-3.45198e-13	1.46875e-08	-3.90997e-13	-1.71084e-12	-6.63117e-08	4.46796e-13	6.25463e-13	1.97388e-10
	1462	-6.7458e-12	-9.8438e-13	5.44119e-08	-1.83665e-12	7.71482e-12	-1.26341e-07	2.88765e-12	3.4045e-12	4.38141e-10
	1463	-1.36738e-12	-6.66819e-14	6.15993e-09	-2.03343e-13	1.52043e-12	-1.12015e-07	4.88662e-13	1.34005e-12	7.60582e-11
	1464	-1.74733e-12	-2.29564e-12	-4.89779e-08	-2.78357e-12	1.86591e-12	-1.21559e-07	-9.89155e-13	7.24816e-13	8.09772e-10
	1465	-3.17722e-12	-3.43007e-13	1.33077e-09	-5.57361e-13	3.41274e-12	-5.27095e-07	-1.3864e-13	4.10452e-12	-7.18877e-10
	1466	-1.01953e-12	-5.25506e-13	5.39057e-09	-7.0517e-13	1.12533e-12	-5.87244e-08	1.8045e-13	8.71706e-13	9.49403e-11
	1467	-5.49663e-13	-4.61553e-12	-1.05382e-07	-5.76105e-12	2.25068e-13	-1.22057e-07	-8.41479e-13	1.84328e-12	2.63183e-10
	1468	-6.96594e-12	-5.01736e-12	3.49735e-08	-6.49977e-12	7.5577e-12	-4.89621e-07	9.37273e-13	5.80119e-12	-1.94781e-09
	1469	9.52017e-14	-5.81088e-13	-1.59249e-09	-6.57737e-13	-1.5298e-13	2.70214e-09	-4.19413e-13	-1.3181e-13	-1.7012e-10
	1470	-5.60106e-12	-1.75179e-14	1.74424e-07	-5.7805e-13	6.11949e-12	-4.89643e-07	3.08251e-12	7.15821e-12	-4.43039e-09
	1471	5.31341e-12	1.9714e-13	3.34743e-08	1.14093e-13	-6.21685e-12	2.49688e-08	2.24217e-12	5.40579e-14	1.54933e-09
	1472	1.14243e-12	1.39131e-12	7.40856e-08	1.65514e-12	-1.49094e-12	-2.55877e-07	3.90153e-13	2.0122e-12	-3.07055e-09
	1473	-7.61685e-12	-6.1107e-12	6.15389e-08	-7.99202e-12	8.44765e-12	-2.94674e-07	2.58239e-12	5.29329e-12	1.10828e-09
	1474	-7.30535e-12	-1.84302e-12	1.24665e-08	-2.64443e-12	8.16254e-12	-4.66782e-07	6.46509e-13	4.55865e-12	-7.86097e-10
	1475	2.52373e-12	1.16342e-12	-4.59875e-10	1.54047e-12	-2.88731e-12	-2.39195e-08	-1.41607e-13	-4.19699e-13	-2.44176e-10
	1476	-5.19121e-12	2.05123e-12	1.08731e-07	2.10556e-12	5.99533e-12	-2.25408e-07	2.29559e-12	3.0164e-12	-1.87976e-09
	1477	-2.7735e-12	-4.695e-12	-7.43821e-08	-5.79672e-12	2.99924e-12	-6.41386e-08	-6.48864e-13	7.61961e-13	1.50993e-09
	1478	7.35964e-12	1.53711e-12	3.63842e-09	2.20218e-12	-8.48258e-12	1.01989e-07	3.49183e-14	-2.03329e-12	-1.33516e-09
	1479	-8.48889e-12	5.03597e-12	1.771e-07	5.1523e-12	9.79779e-12	-6.55416e-07	5.98427e-12	7.34253e-12	-2.63186e-09
	1480	5.11551e-12	4.67084e-12	7.40704e-08	5.84372e-12	-5.65901e-12	1.57605e-07	1.10018e-12	-1.82931e-12	-1.54162e-09
	1481	-1.93055e-12	3.46736e-12	4.8876e-08	3.79687e-12	2.26582e-12	-2.7575e-07	2.60325e-12	2.66236e-12	-1.9682e-09
	1482	-2.4385e-12	-2.88151e-13	-1.57491e-08	-4.93777e-13	2.79473e-12	-6.90413e-08	2.28039e-13	6.48768e-13	-4.88172e-10
	1483	3.35678e-12	5.66916e-13	-3.23119e-08	8.38897e-13	-3.87966e-12	1.43205e-08	-5.49825e-13	-6.88749e-13	2.02307e-10
	1484	1.75668e-12	1.8394e-12	4.26649e-08	2.10331e-12	-2.11447e-12	-1.99586e-07	1.16778e-12	2.06036e-12	-9.9289e-10
	1485	-7.94603e-12	8.88735e-13	4.86912e-07	5.71906e-16	8.80318e-12	-8.84527e-07	7.50548e-12	1.35783e-11	-5.50111e-09
	1486	-4.49908e-13	1.97216e-13	4.46011e-08	1.98886e-13	5.68575e-13	1.11776e-08	6.6422e-13	2.89157e-13	-6.77346e-11
	1487	-3.72464e-12	-4.61328e-12	-6.74813e-08	-5.86577e-12	3.94961e-12	-3.04737e-07	-1.29749e-13	3.48145e-12	1.44418e-09
	1488	-3.2671e-12	4.20821e-12	-3.27733e-08	4.36895e-12	3.49779e-12	-7.85253e-07	4.65985e-12	5.96279e-12	-2.49148e-09
	1489	-4.53204e-11	-1.93362e-11	9.47398e-07	-2.79947e-11	4.91625e-11	-4.19009e-06	1.86066e-11	5.3101e-11	-1.28148e-08
	1490	-2.17362e-11	7.85855e-12	6.29022e-07	7.85099e-12	2.51884e-11	-9.2258e-07	1.04472e-11	1.35437e-11	-6.62748e-09
	1491	-1.0773e-11	1.57926e-11	2.26928e-07	1.83966e-11	1.34347e-11	2.92343e-08	7.49754e-12	-1.22608e-12	-4.2614e-09
	1492	-5.31571e-12	-3.56452e-12	6.92496e-08	-4.62881e-12	5.76802e-12	-4.42322e-07	9.42594e-13	5.5435e-12	-5.97968e-10
	1493	-1.93048e-11	1.33115e-11	-3.27643e-08	1.39024e-11	2.12794e-11	-2.38572e-06	9.26173e-12	1.90636e-11	-1.00998e-08
	1494	-3.82494e-11	3.10003e-11	6.14717e-07	3.29049e-11	4.47968e-11	-1.67514e-06	3.50333e-11	1.9798e-11	-8.97373e-09
	1495	-1.50808e-11	3.14405e-12	2.89011e-07	2.65891e-12	1.755e-11	-2.48285e-07	7.14372e-12	6.49976e-12	-3.45132e-09
	1496	-4.02091e-12	1.00998e-12	5.15876e-08	9.53636e-13	4.62887e-12	-1.47972e-07	1.01729e-12	2.09229e-12	-1.03979e-09
	1497	-3.21768e-11	-8.65523e-12	1.63082e-07	-1.2324e-11	3.66035e-11	-4.15621e-07	3.30015e-12	1.03656e-11	-8.05762e-09
	1498	-2.637e-11	-6.61913e-13	3.87878e-07	-2.92076e-12	3.01002e-11	-1.06591e-06	9.14461e-12	1.6966e-11	-4.10951e-09
	1499	-6.90363e-12	-2.97113e-13	-5.50862e-08	-8.75474e-13	7.69409e-12	-3.67904e-07	9.98063e-13	3.34266e-12	-8.86388e-10
	1500	-4.61459e-11	-2.80279e-11	-2.85965e-07	-3.80986e-11	5.08248e-11	-2.32027e-06	9.94207e-12	2.93419e-11	2.81654e-09
	1501	-4.22889e-13	2.24262e-12	6.44769e-08	2.54449e-12	7.24908e-13	3.54378e-08	3.05938e-12	-2.74658e-13	1.57453e-09
	1502	-9.19947e-12	8.85485e-12	3.46739e-08	9.73639e-12	1.07679e-11	-6.79383e-07	5.00847e-12	5.63435e-12	-9.85153e-10
	1503	2.80784e-13	4.46333e-14	-5.92239e-09	8.29042e-14	-3.24264e-13	2.8826e-08	-2.27915e-13	-2.63231e-13	-1.07752e-10
	1504	-2.22494e-11	-5.56417e-12	9.58752e-08	-8.36485e-12	2.50786e-11	-6.91541e-07	4.38732e-12	1.09503e-11	-1.56175e-09
	1505	-5.17398e-12	2.19006e-12	3.99117e-08	2.31415e-12	5.97838e-12	-2.37598e-07	1.30375e-12	2.58799e-12	-1.17699e-09
	1506	-1.38861e-11	1.75718e-12	4.02582e-07	1.18646e-12	1.62611e-11	-2.56261e-07	7.29634e-12	6.91678e-12	-1.82793e-09
	1507	1.45503e-12	2.06545e-13	2.53172e-08	3.20355e-13	-1.65138e-12	3.21958e-08	1.47664e-15	-3.1559e-13	-4.08012e-10
	1508	1.9933e-12	2.9607e-11	6.90743e-07	3.52744e-11	-1.1458e-12	-2.97834e-07	1.2729e-11	4.8516e-12	-1.04754e-08
	1509	2.2136e-12	2.24147e-11	6.25287e-07	2.65142e-11	-1.50892e-12	-3.36188e-07	1.43144e-11	5.468e-12	-7.65357e-09
	1510	-3.44494e-11	-3.61398e-12	1.57718e-07	-6.84374e-12	3.87707e-11	-1.62408e-06	5.30775e-12	2.08354e-11	-9.34438e-09
	1511	-2.41921e-11	3.46489e-11	7.67228e-07	3.95179e-11	2.95129e-11	-1.07291e-06	2.25707e-11	1.25922e-11	-4.80352e-09
	1512	-2.85384e-11	-9.33335e-12	-8.51047e-09	-1.3093e-11	3.18076e-11	-1.07744e-06	2.33992e-12	1.43775e-11	-5.97962e-09
	1513	1.20999e-12	1.59814e-12	1.65424e-09	1.92599e-12	-1.33508e-12	-4.95868e-08	5.79751e-13	-1.48816e-14	3.59541e-10
	1514	4.79451e-13	5.50673e-13	3.18293e-08	6.88133e-13	-5.02432e-13	4.97301e-08	2.8141e-13	-1.94656e-13	-4.39546e-10
	1515	-7.06616e-11	3.01938e-11	1.40521e-06	3.09618e-11	8.1726e-11	-3.18031e-06	3.15852e-11	4.40411e-11	-2.95073e-08
	1516	-3.53722e-11	1.8025e-11	5.4219e-07	1.89275e-11	4.12021e-11	-1.61767e-06	1.67225e-11	2.01217e-11	-7.70389e-09
	1517	-1.4664e-11	3.57447e-12	7.86119e-08	3.3453e-12	1.67707e-11	-7.47073e-07	3.40185e-12	7.59321e-12	-3.33696e-09
	1518	-5.28927e-12	-2.47814e-12	-1.60422e-07	-3.46801e-12	5.54988e-12	-4.43367e-07	-1.97379e-12	4.05039e-12	-2.17767e-09
	1519	-8.28397e-13	5.1434e-14	2.03106e-08	1.50776e-14	9.35509e-13	-1.4058e-08	-6.13402e-15	4.61976e-13	-7.86166e-10
	1520	-6.86402e-11	9.78323e-12	2.03192e-07	7.11383e-12	7.85014e-11	-2.74113e-06	1.33456e-11	3.12618e-11	-9.45351e-09
	1521	7.71186e-12	1.03136e-11	-2.54195e-07	1.2649e-11	-8.62553e-12	-7.15082e-07	1.79613e-12	-3.2904e-13	8.53707e-09
	1522	-2.59166e-11	-8.43748e-12	-8.73754e-08	-1.18174e-11	2.89139e-11	-1.40686e-06	2.9602e-12	1.58985e-11	7.94355e-10
	1523	-1.50452e-10	-1.09225e-11	-1.84079e-07	-2.4099e-11	1.70257e-10	-6.82111e-06	2.84443e-11	7.62158e-11	-4.82678e-09
	1524	-1.98088e-09	-9.35744e-11	-2.85607e-06	-2.59171e-10	2.23099e-09	-0.000113215	4.26597e-10	1.14776e-09	-1.30142e-07
	1525	-8.7375e-08	-3.87198e-09	-0.000104354	-1.09824e-08	9.88191e-08	-0.00459023	1.97115e-08	4.759e-08	-1.28725e-06
	1526	-8.00802e-10	-2.56811e-09	-2.5366e-05	-3.12886e-09	7.40207e-10	-1.45604e-05	-8.9471e-10	4.73296e-10	-9.12332e-07
	1527	-2.16272e-10	-2.55013e-10	-2.51294e-06	-3.20755e-10	2.2915e-10	-7.55322e-06	-5.44107e-11	1.15396e-10	-9.90862e-08
	1528	4.10608e-10	-4.45266e-10	-5.83454e-06	-4.76647e-10	-4.91347e-10	1.91535e-05	-4.1637e-10	-3.84056e-10	2.75998e-07
	1529	3.46031e-09	-5.11364e-09	-6.41545e-05	-6.24916e-09	-4.53422e-09	-0.000319516	-2.34488e-10	5.47788e-09	5.28832e-06
	1530	4.80792e-10	-3.25296e-09	-0.000104597	-3.74276e-09	-8.39167e-10	-0.000223358	-1.15372e-10	1.09254e-09	8.3772e-08
	1531	7.55524e-09	2.65025e-09	-0.000348488	3.10155e-09	-8.62248e-09	0.000148747	-3.02939e-09	-4.32363e-09	3.40431e-06
	1532	3.49148e-08	-3.44011e-09	-0.00114052	-2.36488e-09	-4.12867e-08	-7.91498e-05	-1.06488e-08	-1.1076e-08	1.06244e-05
	1533	2.58389e-09	2.36992e-09	4.2499e-05	2.76475e-09	-2.86134e-09	5.25035e-05	9.04821e-10	-1.70199e-10	-8.15302e-07
	1534	8.06665e-08	2.92811e-08	0.00189761	3.68315e-08	-9.14964e-08	0.00395952	2.59303e-08	-2.84498e-08	-4.20871e-05
	1535	-1.64947e-08	-7.39121e-08	6.06422e-05	-9.26903e-08	1.62229e-08	0.00103865	2.14765e-08	6.87624e-09	2.36194e-05
	1536	-9.01823e-12	-3.28959e-10	-8.88787e-07	-4.08508e-10	-2.68009e-12	5.78568e-06	9.25946e-11	7.31628e-12	9.71413e-08
	1537	-5.01017e-11	-1.90842e-10	-2.65497e-06	-2.38157e-10	4.74454e-11	3.68671e-07	-2.5359e-12	1.10451e-11	8.69173e-08
	1538	8.37728e-12	3.56719e-12	2.40862e-07	4.354e-12	-9.59234e-12	5.30739e-07	2.14376e-12	-3.4838e-12	-5.36496e-09
	1539	2.13731e-12	-8.6182e-12	4.69285e-08	-1.00775e-11	-3.21795e-12	-9.72617e-08	-6.1447e-13	1.62726e-12	-1.35971e-09
	1540	7.75779e-13	3.59887e-13	1.01978e-08	4.70657e-13	-8.6644e-13	3.01193e-08	1.94934e-13	-2.74653e-13	-3.18756e-10
	1541	2.62099e-10	4.43118e-11	6.10594e-06	5.95094e-11	-3.02384e-10	1.7595e-05	6.68914e-11	-1.39821e-10	-1.0038e-07
	1542	4.10212e-13	2.23812e-12	-4.39655e-08	2.47221e-12	-4.36843e-13	1.19188e-07	9.90803e-13	-1.65032e-12	6.53081e-10
	1543	1.07071e-11	3.9636e-12	3.24095e-07	4.9916e-12	-1.22403e-11	3.15595e-07	4.54978e-12	-2.36162e-12	-2.22651e-09
	1544	6.8279e-11	5.21583e-11	3.06106e-06	6.24487e-11	-7.84962e-11	1.14181e-06	5.04976e-11	-1.25754e-12	-7.0766e-08
	1545	7.44916e-11	6.58745e-11	2.63418e-06	7.93398e-11	-8.39622e-11	3.04536e-06	3.70043e-11	-1.63685e-11	-5.91085e-08
	1546	-2.68763e-12	-5.82632e-12	-2.91073e-08	-7.14498e-12	2.78455e-12	-5.22324e-08	3.17451e-13	1.37191e-12	1.18506e-09
	1547	3.95656e-11	2.22301e-11	1.41332e-07	2.39459e-11	-4.50198e-11	2.5952e-06	2.22452e-11	-2.06124e-11	-1.25522e-08
	1548	-1.79667e-12	-1.06891e-11	5.0005e-08	-1.36477e-11	1.65257e-12	2.05168e-07	4.3049e-12	1.22465e-12	1.7471e-09
	1549	2.73734e-14	-6.39005e-14	3.00164e-10	-6.0703e-14	-5.36169e-14	4.22991e-10	3.12027e-14	-7.26995e-14	-1.47572e-10
	1550	1.02724e-12	9.19839e-13	3.34062e-08	1.19441e-12	-1.13919e-12	9.20678e-08	5.27735e-13	-6.08205e-13	-1.65182e-09
	1551	4.6169e-13	1.02911e-13	4.50166e-09	1.50637e-13	-5.38138e-13	1.73188e-08	1.97683e-13	-1.43789e-13	-5.39449e-10
	1552	-2.59164e-14	1.08377e-14	-7.69046e-10	1.32616e-14	2.90471e-14	-2.2828e-09	6.84977e-15	3.19587e-14	-9.36226e-11
	1553	-3.30717e-14	-1.36459e-13	-2.48271e-09	-1.68697e-13	3.20531e-14	-8.65993e-10	3.38111e-15	8.889e-15	7.25566e-11
	1554	4.96796e-15	9.4555e-15	-1.54614e-09	2.237e-15	-6.27978e-15	-1.14799e-09	-1.00385e-15	2.67641e-14	5.10063e-11
	1555	-2.95004e-16	-3.51727e-15	2.71374e-10	-4.16973e-15	1.36149e-17	2.78565e-10	7.37443e-15	2.73617e-15	-1.19556e-11
	1556	1.55123e-13	4.19074e-13	8.59957e-09	5.23352e-13	-1.52928e-13	3.67491e-08	4.64744e-14	-4.01492e-13	-4.09715e-10
	1557	-1.87365e-13	-3.34203e-13	-1.69437e-09	-4.25168e-13	2.06306e-13	-2.90595e-09	4.66561e-14	1.0559e-13	1.9373e-10
	1558	9.991e-15	2.80569e-15	-1.33984e-11	3.79495e-15	-1.17063e-14	6.90233e-10	3.67401e-15	-9.33605e-15	-3.96773e-12
	1559	1.38934e-15	-1.84245e-14	-7.73465e-10	-2.24478e-14	-2.73485e-15	-3.20948e-10	-6.14749e-15	-2.30113e-15	2.03219e-11
	1560	-4.19298e-14	-6.69424e-14	-2.41433e-09	-8.38945e-14	4.46726e-14	-2.1332e-09	-1.17634e-14	1.88329e-14	3.38359e-11
	1561	-9.33486e-15	-1.29373e-14	-6.09264e-10	-1.55099e-14	1.02186e-14	-9.66718e-10	-6.90597e-15	5.6958e-15	4.7369e-13
	1562	2.32277e-15	1.43687e-15	4.66456e-11	1.97327e-15	-2.79723e-15	8.7637e-11	2.26955e-16	-1.35607e-15	-2.94786e-12
	1563	7.20883e-16	-1.39068e-14	-1.08678e-09	-1.88859e-14	-1.61921e-15	-8.82879e-10	-3.01126e-15	8.23359e-15	1.74307e-11
	1564	5.53867e-13	4.03922e-13	7.08478e-09	5.1581e-13	-6.11332e-13	1.67774e-08	1.41165e-13	-9.85311e-14	-7.41552e-10
	1565	-1.48246e-14	-3.24426e-14	-1.56073e-09	-3.95973e-14	1.59679e-14	-2.14895e-09	-1.09327e-14	1.54501e-14	-5.36078e-13
	1566	1.86406e-13	2.5061e-13	5.25519e-09	3.09448e-13	-2.05535e-13	6.09868e-09	6.41185e-14	-5.41732e-14	-1.98457e-10
	1567	1.34441e-13	6.50844e-14	1.96446e-09	9.36389e-14	-1.54494e-13	3.0267e-09	3.68857e-14	-3.58935e-14	-2.47807e-10
	1568	-5.33145e-14	-9.39995e-14	-1.64144e-09	-1.19518e-13	5.81351e-14	-1.13273e-09	6.75346e-15	1.81572e-14	6.30597e-11
	1569	2.1997e-15	-6.66002e-14	-1.13248e-09	-7.93667e-14	-7.00645e-15	-5.18867e-10	4.55298e-15	3.81342e-15	-6.41352e-11
	1570	1.19439e-12	3.88501e-13	-3.99954e-09	5.25754e-13	-1.35637e-12	-1.8913e-09	-1.26579e-13	-1.61324e-13	-2.79988e-10
	1571	1.09215e-13	-1.00214e-13	-2.64837e-09	-1.10787e-13	-1.30395e-13	5.03864e-10	-8.84443e-15	-3.00734e-14	-1.18313e-10
	1572	1.00762e-13	8.81582e-14	1.93269e-09	1.16302e-13	-1.13198e-13	2.56985e-09	3.73518e-14	-2.73352e-14	-1.61756e-10
	1573	2.15965e-14	1.37339e-14	4.80749e-10	1.79102e-14	-2.56267e-14	3.11643e-10	7.12795e-15	-3.44922e-15	-1.00864e-11
	1574	1.32994e-13	1.81155e-13	2.11079e-09	2.32177e-13	-1.42251e-13	8.5132e-10	1.84638e-14	1.47014e-16	-2.3573e-10
	1575	9.3904e-15	-5.00881e-14	1.73177e-09	-4.2805e-14	-8.21957e-15	1.85887e-10	-2.61219e-14	-3.72682e-14	-5.39659e-11
	1576	5.16103e-13	3.14297e-13	1.68028e-08	4.01128e-13	-5.84025e-13	1.65524e-08	2.50886e-13	-1.41164e-13	-4.95311e-10
	1577	1.49017e-12	-1.01975e-11	-1.15432e-07	-1.24663e-11	-2.23024e-12	-4.79386e-08	9.66127e-13	2.50612e-13	5.75991e-09
	1578	4.5278e-13	-7.72889e-12	3.60782e-09	-9.3478e-12	-9.97771e-13	-1.56416e-07	1.81171e-12	2.15689e-12	2.66024e-09
	1579	4.13991e-14	1.03609e-13	2.24137e-09	1.28103e-13	-4.28825e-14	1.59553e-09	2.49253e-14	-1.11043e-14	-1.12754e-10
	1580	1.99526e-12	1.50739e-12	6.13827e-08	1.89848e-12	-2.23953e-12	1.14462e-07	5.09533e-13	-7.72681e-13	-1.77889e-09
	1581	6.94609e-13	1.33555e-13	-7.13713e-10	2.05072e-13	-8.08715e-13	1.82145e-08	1.22197e-13	-1.91333e-13	-8.92596e-10
	1582	3.38918e-13	-5.4269e-13	-3.87392e-08	-6.45823e-13	-4.27873e-13	2.46886e-09	-2.87776e-13	-2.71631e-13	1.41525e-11
	1583	1.1405e-14	-7.87909e-14	-3.93886e-10	-9.6458e-14	-1.98903e-14	1.61455e-09	2.57529e-14	-1.20178e-14	-1.59281e-11
	1584	-1.3236e-13	-1.84359e-13	4.77465e-09	-2.29073e-13	1.45832e-13	-4.15206e-09	1.31381e-13	1.1345e-13	-2.04912e-11
	1585	1.31469e-11	-1.38013e-11	-1.42832e-06	-1.63157e-11	-1.62133e-11	4.41511e-08	-1.1933e-11	-9.15989e-12	2.3485e-10
	1586	3.87419e-12	-2.0599e-12	-3.13367e-07	-2.35102e-12	-4.66749e-12	3.64454e-08	-2.66329e-12	-2.53366e-12	-9.8244e-10
	1587	1.43977e-14	-3.43854e-14	-3.20451e-09	-5.65376e-14	-2.18217e-14	6.61984e-10	6.31535e-15	1.60921e-14	9.50941e-11
	1588	1.45957e-15	1.30406e-15	1.47382e-11	1.64688e-15	-1.62932e-15	3.78385e-11	2.63969e-17	-4.68086e-16	-7.9724e-13
	1589	4.48372e-13	-3.35076e-13	-8.74254e-09	-3.53344e-13	-5.23022e-13	5.60918e-09	-5.06447e-14	-1.32968e-13	-6.45514e-10
	1590	1.13692e-13	-1.39245e-13	-1.2109e-08	-1.64988e-13	-1.44002e-13	-9.28381e-09	9.27937e-15	-7.42634e-14	-1.05338e-10
	1591	4.44902e-15	1.61457e-15	5.48272e-11	2.23349e-15	-4.93803e-15	-5.59096e-11	1.18973e-15	1.64946e-15	-1.21946e-11
	1592	2.08239e-14	-2.13985e-13	-1.10014e-08	-2.58342e-13	-3.67592e-14	-3.23335e-09	-4.82285e-14	-2.61707e-14	2.01849e-11
	1593	3.07954e-13	2.16622e-13	9.09542e-09	2.67499e-13	-3.42175e-13	1.93762e-08	8.34432e-14	-1.39493e-13	-1.19319e-10
	1594	-2.13359e-14	-1.2796e-14	-2.69926e-10	-1.63878e-14	2.39381e-14	-6.3948e-10	1.70251e-16	5.69802e-15	8.52581e-12
	1595	-1.86694e-13	-4.27714e-13	-3.70144e-09	-5.33533e-13	2.02567e-13	-4.07017e-09	2.24642e-14	9.31052e-14	2.31303e-10
	1596	2.82554e-14	-1.38193e-13	-3.20491e-09	-1.60709e-13	-4.14394e-14	-5.02114e-10	1.03087e-14	-1.02228e-14	9.82536e-11
	1597	-6.56027e-14	-1.40011e-14	5.08004e-09	-1.92973e-14	7.41758e-14	-4.02101e-10	5.47285e-14	4.46889e-14	-5.09031e-11
	1598	-1.14186e-14	-1.38157e-13	-3.14259e-09	-1.67272e-13	4.65194e-15	-2.6889e-09	8.86995e-16	1.33879e-14	-3.40714e-12
	1599	-1.26204e-13	-2.61773e-13	-1.03604e-08	-3.22266e-13	1.32464e-13	-6.96333e-09	-7.28779e-14	5.33438e-14	1.20434e-10
	1600	7.28291e-14	2.12969e-13	3.10299e-09	2.62857e-13	-8.00499e-14	2.722e-09	3.67534e-14	-5.74997e-15	-2.59172e-10
	1601	-4.32985e-15	-1.06101e-14	-7.2101e-10	-1.3969e-14	4.20082e-15	-5.957e-10	3.24136e-15	1.17921e-14	-2.03896e-11
	1602	-2.58161e-14	-4.00783e-14	-2.83085e-09	-5.29345e-14	2.74291e-14	-3.43805e-09	-1.35015e-14	2.79061e-14	2.45403e-11
	1603	5.00213e-13	-5.3754e-12	-2.98571e-07	-6.86789e-12	-7.86373e-13	3.75023e-08	-2.69119e-12	-1.50665e-12	3.73018e-09
	1604	-4.32781e-15	-1.00198e-13	-1.40251e-09	-1.22729e-13	1.77265e-15	3.35994e-10	5.38454e-17	6.31172e-15	1.26079e-11
	1605	5.13634e-14	8.07958e-14	1.17741e-09	9.92256e-14	-5.16336e-14	1.84074e-09	1.87037e-14	-8.17458e-15	-2.47756e-11
	1606	4.2866e-13	-3.66411e-13	5.364e-09	-4.27694e-13	-5.31717e-13	1.07329e-08	4.41426e-13	-1.35431e-13	-2.37025e-10
	1607	6.33633e-14	4.37e-14	7.45444e-10	5.63822e-14	-7.13552e-14	1.02888e-09	1.54273e-15	-1.24742e-14	-4.64871e-11
	1608	-2.45823e-14	-9.60969e-14	-3.91068e-09	-1.20732e-13	2.23832e-14	-3.00591e-09	-2.32158e-14	2.23938e-14	6.41627e-11
	1609	-1.0187e-13	-2.62461e-13	-1.87575e-09	-3.17165e-13	9.34911e-14	1.11344e-09	8.40469e-14	-1.48497e-14	-1.52036e-10
	1610	-7.30559e-14	-2.19802e-13	-3.48438e-09	-2.68784e-13	7.22e-14	-4.04427e-09	2.0289e-14	4.53066e-14	1.75679e-11
	1611	1.10644e-13	1.86733e-13	-2.44833e-09	2.00136e-13	-1.21541e-13	1.44708e-09	9.44046e-14	5.24311e-14	-7.81437e-11
	1612	6.76811e-16	8.47995e-16	7.18587e-11	1.08403e-15	-7.78441e-16	1.59607e-11	3.44279e-16	1.69466e-16	-3.70914e-12
	1613	2.4236e-13	-6.0784e-14	-7.17581e-09	-7.96283e-14	-2.63747e-13	7.2876e-09	5.34672e-14	-1.26188e-14	1.21579e-10
	1614	1.26133e-13	-1.00014e-12	-3.2183e-08	-1.21336e-12	-2.22487e-13	-5.88562e-09	-7.94662e-14	-5.92907e-14	-3.74264e-10
	1615	-2.9858e-14	-4.02769e-14	1.49598e-10	-5.09026e-14	3.15208e-14	-8.96208e-10	9.25883e-16	1.72475e-14	-5.10423e-11
	1616	2.06524e-13	-9.581e-14	2.59832e-08	-1.0661e-13	-3.29951e-13	1.7348e-09	8.96121e-14	4.80811e-14	-2.48912e-09
	1617	-3.61334e-13	-4.8785e-13	6.06866e-09	-6.18407e-13	3.52132e-13	-7.84078e-09	-2.9446e-14	1.19305e-13	-7.67863e-10
	1618	9.62431e-17	-5.93623e-15	5.51799e-10	-7.4465e-15	-2.07076e-15	3.83256e-10	5.70246e-15	-3.45079e-15	-2.67123e-11
	1619	-6.18639e-15	7.73273e-14	1.16561e-09	9.23743e-14	1.01577e-14	4.4818e-10	1.29281e-14	6.09496e-15	-5.50256e-11
	1620	1.60092e-13	-2.00433e-13	-2.30905e-08	-2.16914e-13	-2.04196e-13	-1.03025e-08	-1.91352e-14	-2.70518e-14	-3.4369e-10
	1621	1.35063e-14	1.81159e-14	2.70909e-10	2.17826e-14	-1.44135e-14	1.49305e-10	2.21789e-15	2.77882e-16	-4.29335e-12
	1622	4.59247e-15	-1.15218e-14	5.20222e-11	-1.39205e-14	-7.28165e-15	3.02082e-10	1.97921e-15	-3.99147e-15	-1.74358e-11
	1623	2.4201e-15	3.89777e-15	1.00757e-10	4.84038e-15	-2.58411e-15	1.38719e-10	1.03643e-15	-9.76265e-16	-2.09982e-12
	1624	-8.53858e-15	-1.37686e-15	1.05799e-10	-1.44921e-15	9.49537e-15	-3.60829e-10	3.56573e-16	1.28769e-15	-5.80199e-12
	1625	3.38767e-15	2.97433e-15	7.60775e-11	3.93309e-15	-3.74109e-15	4.57629e-11	1.60711e-15	-2.86834e-16	-4.82312e-12
	1626	5.52451e-15	1.22978e-16	2.27751e-10	3.03323e-16	-7.28277e-15	5.19229e-10	6.86956e-15	-8.49451e-15	-4.4005e-12
	1627	-2.58529e-15	-1.13905e-14	-9.59504e-11	-1.43331e-14	2.19393e-15	-2.1728e-10	-1.12885e-15	3.70766e-15	-5.18698e-12
	1628	2.39856e-14	7.6445e-15	3.10852e-10	1.1191e-14	-2.94523e-14	7.88151e-10	5.27687e-15	-1.27217e-14	-3.67151e-11
	1629	2.52045e-14	3.44839e-14	6.4772e-10	4.70484e-14	-2.89467e-14	-2.16174e-10	1.56426e-14	4.19316e-15	-1.43937e-10
	1630	-1.97008e-14	-4.41531e-14	-4.68013e-10	-5.54428e-14	2.11885e-14	-7.10337e-10	6.29966e-15	1.09573e-14	2.39316e-11
	1631	-1.79143e-15	-1.57975e-15	-3.56042e-11	-2.01412e-15	2.01489e-15	-4.8348e-11	-1.48096e-16	4.50123e-16	1.63868e-12
	1632	1.23316e-12	1.15728e-12	2.50393e-08	1.53753e-12	-1.36802e-12	4.72155e-08	5.5226e-13	-5.81645e-13	-1.64871e-09
	1633	-4.3035e-13	-2.89189e-13	-9.89839e-10	-3.59671e-13	4.67974e-13	-6.74362e-09	5.3346e-15	1.3093e-13	-2.71863e-10
	1634	2.78267e-15	-1.70872e-15	-9.78057e-10	-4.82219e-15	-2.04131e-15	-1.72795e-09	1.64036e-16	1.34401e-14	8.98235e-12
	1635	1.4088e-12	1.6494e-12	2.92681e-08	1.98781e-12	-1.57286e-12	2.38394e-08	6.56225e-13	-1.20663e-13	-1.9897e-09
	1636	4.48777e-15	3.94117e-15	1.2119e-10	4.98416e-15	-5.0493e-15	1.7728e-10	4.2867e-16	-1.13368e-15	-3.43538e-12
	1637	1.61748e-14	2.86044e-14	9.20776e-10	3.57176e-14	-1.61425e-14	1.04454e-09	9.21374e-15	-1.65233e-15	-3.11005e-11
	1638	-1.22381e-14	-2.09777e-14	-3.38752e-10	-2.61175e-14	1.34817e-14	-5.60824e-10	-8.60562e-16	4.05586e-15	2.08303e-11
	1639	-2.24023e-14	-2.08637e-14	-2.52507e-09	-2.30926e-14	2.43151e-14	-1.73048e-09	-2.01669e-14	1.87267e-15	-4.57635e-11
	1640	-5.67077e-16	-2.66584e-15	-1.65496e-10	-3.43641e-15	6.19372e-16	-1.42301e-10	-1.00699e-15	1.24497e-15	4.35694e-12
	1641	-6.55808e-14	-3.63991e-13	-4.25393e-09	-4.46164e-13	6.56439e-14	-2.14752e-09	8.78432e-14	7.83254e-14	3.70469e-11
	1642	4.82431e-15	2.6745e-15	9.38561e-11	3.4439e-15	-5.43851e-15	1.92077e-10	2.99883e-16	-1.65789e-15	-1.36477e-12
	1643	-1.06257e-13	-5.10638e-13	-1.00515e-08	-6.28841e-13	1.0198e-13	-3.06426e-09	3.1019e-14	3.85251e-14	2.18855e-10
	1644	3.24502e-12	5.25596e-12	1.09772e-07	6.23768e-12	-3.51707e-12	1.12472e-07	2.72094e-12	-4.48127e-13	-4.54975e-09
	1645	1.35698e-13	-4.44944e-13	-3.91505e-09	-5.13694e-13	-2.21701e-13	2.94965e-09	2.96615e-14	-2.46526e-13	-1.52464e-10
	1646	2.96384e-12	2.27356e-12	4.22054e-08	3.27528e-12	-3.28382e-12	1.33452e-07	1.48447e-12	-2.18821e-12	-3.79602e-09
	1647	-9.89871e-15	-1.33002e-13	-4.65707e-09	-1.62362e-13	3.14476e-15	-1.68696e-09	-3.53521e-14	-1.55985e-14	1.20956e-10
	1648	-2.19798e-15	-7.656e-15	-7.14577e-11	-9.72043e-15	2.42808e-15	9.02356e-11	5.81284e-16	3.48889e-16	1.11725e-11
	1649	1.33e-12	4.72384e-13	4.81724e-09	6.93355e-13	-1.51935e-12	3.70678e-08	2.63311e-13	-3.93477e-13	-1.73243e-09
	1650	3.81059e-13	1.1677e-13	1.5525e-09	1.77717e-13	-4.36185e-13	1.00542e-08	9.27623e-14	-1.30178e-13	-4.76927e-10
	1651	1.10107e-13	2.0237e-13	6.31632e-09	2.45111e-13	-1.2116e-13	5.12386e-09	9.85944e-14	-4.58078e-14	-2.09588e-10
	1652	-2.45961e-17	-9.91271e-16	-6.10838e-12	-1.27925e-15	-8.76725e-17	-2.77523e-11	-4.132e-17	-7.06732e-17	9.27529e-13
	1653	-6.52267e-14	-1.33519e-13	-2.02164e-09	-1.66872e-13	7.12925e-14	-2.39243e-09	2.08779e-14	4.46473e-14	1.52487e-11
	1654	7.22813e-14	-1.39294e-14	2.2867e-09	-1.38975e-14	-9.42255e-14	2.76332e-09	3.0401e-14	-4.27692e-14	-1.32306e-10
	1655	1.81255e-13	1.28027e-13	4.31464e-09	1.60403e-13	-2.04514e-13	7.88683e-09	4.22227e-14	-6.54348e-14	-1.13888e-10
	1656	-2.17029e-14	-5.09993e-14	-6.01939e-10	-6.31634e-14	2.38873e-14	-3.93086e-10	2.98707e-16	8.92108e-15	5.4971e-11
	1657	-3.64688e-15	2.81802e-14	-1.0759e-09	3.69822e-14	8.25942e-15	-1.697e-09	-5.60397e-15	3.26657e-14	-9.43691e-11
	1658	8.83989e-12	2.13937e-11	9.58811e-08	2.76125e-11	-6.06325e-12	5.53769e-07	2.69678e-12	3.93484e-12	-1.35671e-08
	1659	-2.95831e-15	-2.91813e-14	-1.69587e-09	-3.48487e-14	-4.37888e-15	-2.46852e-09	-9.51256e-15	-3.53827e-16	-7.65332e-11
	1660	4.18315e-14	1.40048e-14	1.37448e-09	2.23496e-14	-4.83712e-14	1.38825e-09	5.71993e-15	-1.68974e-14	-5.46856e-11
	1661	1.48364e-12	6.45983e-13	2.29119e-08	8.71479e-13	-1.67709e-12	4.58549e-08	1.53567e-13	-4.03452e-13	-1.27264e-09
	1662	5.43331e-15	-2.01117e-14	5.41704e-11	-2.73942e-14	-1.65825e-14	-9.44259e-10	-3.10382e-15	-1.12962e-14	-6.70062e-11
	1663	-5.27764e-15	-8.7659e-14	-1.7227e-09	-1.02962e-13	-3.39785e-15	-2.15594e-09	2.55713e-15	6.10808e-15	-1.25683e-10
	1664	3.27126e-14	1.56627e-13	-6.13996e-09	2.01791e-13	1.81031e-15	-3.39562e-09	-8.02239e-15	1.0928e-13	-2.23334e-12
	1665	-4.1726e-14	-2.01577e-13	1.05719e-08	-3.12928e-13	-6.25072e-14	-4.61289e-09	1.26617e-13	-1.62411e-13	-3.78117e-10
	1666	6.89683e-10	1.47044e-09	-6.21009e-07	1.91607e-09	-5.40901e-10	2.61774e-05	1.53151e-10	2.20224e-10	-3.86399e-07
	1667	9.72435e-15	-4.06766e-14	-6.47105e-10	-4.95211e-14	-1.70836e-14	-1.06177e-09	-8.56815e-15	-3.50564e-15	-2.84727e-11
	1668	2.00207e-12	2.60056e-12	-1.60331e-08	3.42873e-12	-1.88456e-12	5.02149e-08	3.22186e-13	2.14974e-13	-1.72342e-09
	1669	2.07683e-14	3.4011e-14	1.53398e-10	4.44913e-14	-1.90893e-14	8.4616e-10	5.20397e-15	8.12342e-16	-1.8001e-11
	1670	8.13767e-13	1.43497e-12	-1.92103e-08	1.88192e-12	-6.8292e-13	1.52362e-08	7.73365e-14	2.76194e-13	-2.06468e-10
	1671	2.57239e-14	2.65487e-14	-2.45831e-09	3.90196e-14	-2.36076e-14	-1.02124e-09	-1.89395e-15	1.01081e-14	-6.85217e-11
	1672	1.10423e-13	1.66955e-13	3.44335e-09	2.09092e-13	-1.16522e-13	4.22748e-09	5.43332e-14	-2.23159e-14	-1.7736e-10
	1673	6.04159e-14	1.47867e-13	2.92175e-10	1.86863e-13	-5.96366e-14	9.69234e-10	3.12171e-14	1.545e-15	-1.9306e-10
	1674	7.71565e-14	5.29738e-13	3.3344e-09	6.49196e-13	-6.09696e-14	3.84467e-09	8.4794e-14	7.44987e-16	-4.62708e-10
	1675	-1.03903e-13	-1.15742e-13	-1.02108e-09	-1.48219e-13	1.10344e-13	-2.15278e-09	2.49028e-15	1.24816e-14	4.71261e-11
	1676	3.34885e-14	2.17058e-14	-1.37436e-09	3.18133e-14	-3.62938e-14	-4.65292e-10	-4.52986e-15	-5.61217e-15	-6.12983e-11
	1677	1.06348e-13	-1.15713e-13	-3.02148e-09	-1.36041e-13	-1.29609e-13	4.7517e-10	-3.84797e-15	-3.81772e-14	4.53944e-11
	1678	-6.27684e-14	-1.05235e-13	-9.18424e-10	-1.36241e-13	6.25e-14	-2.38689e-09	-7.06416e-15	9.83365e-15	2.56652e-11
	1679	8.36583e-12	5.2168e-12	-2.26124e-07	6.44424e-12	-8.71977e-12	1.74697e-07	-2.63807e-12	3.75368e-12	-1.86792e-09
	1680	-2.97049e-14	-1.74383e-13	-6.23208e-09	-2.20863e-13	1.73206e-14	-8.50971e-09	-6.70162e-14	3.9374e-14	3.17424e-11
	1681	5.32e-14	1.17675e-13	9.95604e-10	1.50941e-13	-4.92473e-14	2.10218e-09	1.5389e-14	-4.46712e-15	-9.77585e-11
	1682	-4.83915e-15	7.44574e-15	1.13436e-10	8.48496e-15	5.95425e-15	2.844e-10	2.14506e-15	-3.82224e-16	-1.8049e-12
	1683	2.45876e-14	1.79745e-14	5.21829e-10	2.3169e-14	-2.756e-14	1.14567e-09	2.64712e-15	-4.8619e-15	-2.09879e-11
	1684	-9.80911e-15	-1.12992e-14	-1.45e-10	-1.44126e-14	1.04299e-14	-3.68678e-10	-1.36882e-15	4.07e-15	5.73951e-12
	1685	1.57543e-13	1.703e-13	1.94158e-09	2.19952e-13	-1.6875e-13	3.4352e-09	5.96325e-14	-3.59577e-14	-2.67131e-10
	1686	-1.11179e-13	-8.31983e-14	-7.55544e-10	-1.04103e-13	1.17464e-13	-2.86419e-09	-2.09572e-14	2.75403e-14	1.58075e-11
	1687	1.32248e-11	1.7528e-11	4.61923e-08	2.17644e-11	-1.23556e-11	5.30908e-07	1.00067e-11	-6.64e-12	-7.60014e-09
	1688	-4.83648e-14	-1.19736e-13	-4.89597e-11	-1.45788e-13	3.39291e-14	-2.92512e-09	-8.09818e-14	4.18186e-14	4.15368e-11
	1689	-8.60098e-14	-1.68317e-13	-2.96058e-10	-2.01922e-13	6.15566e-14	-4.67855e-09	-1.37611e-13	6.29555e-14	2.55609e-11
	1690	2.64212e-13	-1.35135e-13	2.00585e-09	-1.45672e-13	-3.48884e-13	4.21625e-10	-1.93563e-13	2.41827e-14	-6.45545e-11
	1691	7.28742e-10	-2.55713e-09	-3.34821e-05	-3.04731e-09	-1.18985e-09	-1.37911e-05	-1.49119e-09	2.05156e-11	1.11574e-06
	1692	-1.00459e-15	-5.13355e-15	-3.3317e-11	-6.27361e-15	1.02008e-15	-7.70355e-11	1.55891e-15	1.66189e-15	-1.15232e-12
	1693	3.36761e-14	1.50957e-13	7.48108e-10	1.83493e-13	-2.11365e-14	5.9701e-10	7.52972e-14	-1.7231e-14	-1.35004e-10
	1694	-3.89819e-13	9.62183e-13	-3.98417e-09	1.10307e-12	5.2609e-13	2.31014e-10	2.31476e-13	9.3446e-15	-7.79231e-10
	1695	3.09145e-12	1.00992e-11	-3.62727e-08	1.23723e-11	-3.01558e-12	-9.83592e-08	1.44828e-12	6.03006e-13	3.52536e-09
	1696	2.02506e-10	4.28111e-10	-1.66997e-06	5.46008e-10	-2.11652e-10	-6.3358e-06	7.55767e-11	2.36337e-12	1.7579e-07
	1697	1.16798e-13	-3.94086e-14	1.43551e-09	-3.47629e-14	-1.40233e-13	2.18066e-09	-1.77819e-14	-2.7977e-14	3.91894e-11
	1698	1.04976e-10	-1.11509e-09	1.19348e-05	-1.26254e-09	-2.2106e-10	-1.06028e-06	-1.3271e-10	6.7043e-11	3.92337e-07
	1699	1.06911e-13	1.4365e-13	2.55342e-09	1.31299e-13	-1.30177e-13	3.44095e-09	-1.93181e-13	1.71581e-13	-2.42297e-10
	1700	-5.63236e-11	1.08617e-12	1.7655e-06	-2.61351e-11	6.07528e-11	3.85321e-07	-4.98808e-11	1.24176e-10	-9.81301e-08
	1701	6.57885e-10	8.37055e-10	-1.74639e-05	9.78692e-10	-7.13798e-10	-2.22384e-06	-2.86302e-10	-2.23151e-10	4.99065e-07
	1702	5.20352e-15	3.92653e-15	-2.41019e-10	4.7851e-15	-5.92772e-15	-3.84495e-10	-6.18784e-15	-3.19562e-16	1.08513e-11
	1703	1.0349e-10	-2.99372e-10	1.52807e-06	-3.27784e-10	-1.50055e-10	-8.74268e-06	-3.7169e-11	7.76907e-11	-2.31646e-07
	1704	1.0978e-09	-4.80961e-10	-3.93268e-07	-4.40544e-10	-1.30626e-09	1.71884e-06	-2.01546e-10	-5.97626e-10	3.88525e-08
	1705	-4.45804e-10	-1.51728e-10	3.90914e-06	-1.90193e-10	5.13513e-10	-3.02165e-06	-5.53168e-11	3.1859e-10	-3.29506e-07
	1706	-3.84728e-10	-3.48084e-10	2.56563e-06	-4.29936e-10	4.24016e-10	9.87454e-07	-8.4509e-11	6.69327e-11	-1.15405e-08
	1707	1.78571e-12	1.18873e-11	1.89215e-07	1.40331e-11	-1.50946e-12	4.70255e-08	5.67298e-12	1.29358e-12	-4.40984e-09
	1708	8.88028e-10	-5.11757e-10	2.52378e-06	-5.73993e-10	-1.07495e-09	-9.45885e-06	-3.729e-11	-1.02952e-11	-3.68329e-07
	1709	4.50096e-10	5.53179e-10	9.17779e-06	7.16895e-10	-5.34955e-10	9.12619e-06	4.87831e-11	-7.82864e-11	7.15514e-09
	1710	2.64575e-10	1.5855e-10	-5.03592e-07	2.04644e-10	-3.02403e-10	-2.21882e-06	2.46127e-11	-7.85257e-12	3.35142e-08
	1711	1.67661e-10	2.47718e-10	-4.94159e-06	3.13102e-10	-1.99247e-10	-2.82152e-06	6.61113e-11	-4.09398e-11	3.98381e-09
	1712	-1.99296e-09	-3.89395e-09	-2.27797e-05	-4.61253e-09	1.98768e-09	-4.53881e-05	-2.56052e-09	1.85994e-10	2.43356e-06
	1713	-1.80787e-09	-1.3359e-09	1.42512e-05	-1.59055e-09	1.98205e-09	1.08245e-05	-6.91126e-10	-1.67354e-10	-1.75843e-07
	1714	2.11781e-08	1.80099e-10	-6.62337e-05	2.58705e-09	-2.57468e-08	-0.000302295	-7.38751e-09	-2.43323e-09	-1.54455e-05
	1715	-8.89364e-09	-1.29786e-08	-3.434e-05	-1.58505e-08	9.3654e-09	-1.56288e-06	-7.87157e-09	-6.2687e-10	1.35056e-05
	1716	1.83023e-10	9.63447e-11	8.62199e-06	1.18347e-10	-2.15022e-10	-1.39417e-06	1.52155e-10	-1.80435e-10	3.14585e-07
	1717	3.64218e-10	-2.00823e-09	-1.42661e-05	-2.41317e-09	-5.59649e-10	-5.10005e-06	-4.75563e-10	4.15832e-10	5.12183e-07
	1718	2.66721e-09	3.70825e-09	4.57339e-05	4.50655e-09	-2.86761e-09	6.98279e-05	8.93471e-10	-1.25783e-09	4.00427e-06
	1719	3.55891e-09	3.54846e-09	7.56854e-05	4.5767e-09	-3.93505e-09	-2.17804e-05	1.38076e-09	-1.42336e-09	1.96231e-06
	1720	-3.29288e-11	-1.82776e-10	-8.7785e-07	-2.21544e-10	2.2335e-11	-2.64372e-06	-6.14895e-11	1.85247e-11	1.34569e-07
	1721	-6.13247e-10	2.22741e-09	1.13346e-05	2.66338e-09	7.45389e-10	5.38211e-05	5.26086e-10	-4.47977e-10	2.2277e-08
	1722	1.92958e-10	8.6144e-10	-2.86718e-06	1.03479e-09	-1.70555e-10	8.85811e-06	9.91073e-12	-2.50392e-10	-2.18407e-07
	1723	4.20655e-10	1.5102e-10	-2.29185e-05	2.75588e-10	-4.71034e-10	-1.5512e-05	-6.78495e-10	-2.94914e-10	-8.10379e-07
	1724	4.41161e-09	1.87294e-09	-5.07957e-05	2.54146e-09	-5.03178e-09	2.11357e-05	-1.02833e-09	-1.87167e-09	-8.16037e-07
	1725	4.78175e-10	-1.65651e-10	-6.59785e-07	-1.88917e-10	-6.03174e-10	5.37374e-06	-1.91197e-11	-1.19761e-10	8.19908e-07
	1726	1.34737e-09	3.64937e-10	-7.58476e-07	4.91626e-10	-1.53445e-09	-4.14189e-06	2.96602e-11	-4.63185e-11	4.38382e-07
	1727	-5.6651e-10	-2.52026e-09	-9.24063e-06	-3.05114e-09	4.77095e-10	-3.36833e-05	-7.98386e-10	1.14359e-09	-1.26564e-06
	1728	-8.3304e-10	1.39149e-10	3.02022e-05	1.02177e-10	9.13862e-10	-1.66112e-05	-2.28355e-10	3.79348e-10	2.79454e-07
	1729	-3.98817e-09	-1.67649e-09	-8.33418e-05	-2.31329e-09	4.51947e-09	2.47456e-06	1.86053e-10	9.28293e-10	2.11879e-06
	1730	-1.32286e-14	6.60873e-14	6.20414e-10	7.39647e-14	1.76376e-14	9.44555e-10	1.77369e-14	-6.86167e-16	-2.6877e-11
	1731	-5.86678e-16	-3.30737e-15	1.12815e-11	-3.97605e-15	4.2338e-16	-6.35413e-11	-1.10235e-15	1.77014e-15	-2.2977e-12
	1732	1.68242e-15	2.55719e-15	4.90409e-11	3.23764e-15	-1.78146e-15	4.60402e-11	3.95581e-16	-3.80118e-16	-1.46008e-12
	1733	2.81892e-15	1.46823e-15	-1.01813e-10	1.91639e-15	-3.27192e-15	-7.58591e-11	6.31286e-17	-1.78236e-15	-2.30913e-14
	1734	-3.32155e-15	7.85919e-15	2.50006e-10	9.27078e-15	3.78652e-15	1.3849e-10	-2.68976e-17	-3.3214e-15	-1.20519e-12
	1735	1.02947e-15	-2.33805e-15	1.93709e-10	-2.69552e-15	-1.51731e-15	1.65574e-11	1.47534e-15	2.46376e-15	1.07798e-12
	1736	-2.24928e-15	-4.80313e-14	-1.81338e-10	-5.40041e-14	-3.46582e-16	-8.32391e-10	-1.25659e-14	2.52843e-14	-9.05019e-11
	1737	-6.8752e-16	-6.33048e-15	-1.78714e-10	-7.16391e-15	4.3887e-16	-2.2275e-10	-3.95119e-15	2.16501e-15	-1.2437e-11
	1738	4.71539e-15	-6.52706e-15	-4.45924e-11	-7.54146e-15	-6.04067e-15	2.867e-11	-3.04492e-15	1.16669e-15	1.35892e-12
	1739	6.52735e-14	-5.57675e-16	-7.42353e-10	2.31423e-15	-7.72027e-14	1.46129e-10	-1.06073e-14	-3.3346e-15	1.58087e-11
	1740	1.55154e-15	-8.72301e-16	-3.29587e-11	-9.63174e-16	-1.86005e-15	-3.29831e-11	-4.10331e-16	1.17774e-16	-2.4339e-13
	1741	-5.03915e-15	-5.40377e-15	-7.33519e-11	-7.01154e-15	5.4026e-15	-3.42567e-11	-1.7337e-15	1.93936e-15	5.28456e-13
	1742	5.86563e-15	4.55518e-15	1.378e-10	5.89198e-15	-6.56166e-15	2.00271e-10	9.71213e-16	-2.13289e-15	-2.61979e-12
	1743	6.58338e-18	3.00444e-17	-8.25635e-14	3.83734e-17	-5.93076e-18	2.07046e-12	1.11417e-17	-1.13915e-17	-4.93401e-14
	1744	3.10858e-16	-8.47052e-17	-1.3423e-11	-7.27873e-17	-3.56735e-16	-1.07645e-11	-2.91355e-16	2.47072e-17	-9.07985e-13
	1745	-2.88944e-16	-1.38916e-15	1.78111e-12	-1.71866e-15	2.01733e-16	-3.25672e-11	3.28209e-17	1.02186e-15	-2.33346e-13
	1746	4.27753e-15	7.37815e-16	3.84187e-11	1.41828e-15	-5.04646e-15	3.45401e-11	8.30549e-16	-4.98528e-16	-4.46978e-12
	1747	1.24946e-14	1.98119e-14	-9.04227e-11	2.41957e-14	-1.36435e-14	4.24589e-10	4.87349e-15	-7.62229e-15	8.80514e-13
	1748	-1.09024e-16	-2.81491e-17	-1.99504e-11	1.49834e-17	1.32018e-16	-2.01546e-12	-2.50849e-16	2.71025e-16	-2.00345e-12
	1749	9.6158e-15	-7.55269e-16	-2.03869e-10	-7.24511e-16	-1.12221e-14	3.5567e-11	-2.55856e-15	1.02976e-15	2.76364e-12
	1750	1.21713e-14	-1.17666e-14	-5.35996e-10	-1.33269e-14	-1.51594e-14	-3.47905e-10	-4.27979e-15	1.90618e-15	-2.00024e-11
	1751	-2.6124e-15	6.06605e-15	4.50928e-11	6.9588e-15	3.32884e-15	6.07687e-11	2.20541e-15	-9.5536e-16	-2.63885e-12
	1752	-4.46287e-17	2.47114e-17	4.31776e-13	2.37992e-17	5.81468e-17	5.96956e-14	4.78183e-17	4.00969e-18	2.82239e-14
	1753	7.34954e-15	6.97556e-15	8.02722e-12	9.15073e-15	-8.17206e-15	8.88666e-11	1.61065e-15	-2.83205e-15	-4.08596e-12
	1754	-3.64812e-16	-3.2693e-16	4.65365e-12	-4.11115e-16	4.01555e-16	6.4166e-12	-2.03867e-17	1.40338e-16	3.46151e-13
	1755	9.94927e-18	9.19614e-19	8.60144e-14	2.26092e-18	-1.12593e-17	-1.86437e-13	-4.71582e-19	-9.0657e-19	-4.94053e-15
	1756	-5.95247e-16	2.0608e-17	-5.71604e-12	-1.60554e-17	7.33755e-16	-3.44732e-12	2.48234e-16	1.00725e-16	-1.59183e-13
	1757	-9.09803e-16	-8.06956e-15	-1.40496e-10	-9.83575e-15	7.10404e-16	-6.1283e-11	-2.28721e-15	2.0549e-15	-8.66448e-12
	1758	3.38222e-15	3.53011e-15	-1.29515e-11	4.34988e-15	-3.78121e-15	7.3763e-11	1.72965e-15	-1.6903e-15	2.40083e-12
	1759	-1.00455e-14	-1.18117e-14	1.41472e-10	-1.59e-14	1.08646e-14	1.32667e-10	-1.83627e-15	7.59556e-15	2.35931e-11
	1760	2.15165e-13	1.68463e-13	-1.18267e-09	2.14432e-13	-2.38244e-13	6.96891e-10	3.23031e-15	-4.19513e-14	-4.18152e-11
	1761	4.69351e-15	-2.55717e-15	6.87029e-11	-2.69265e-15	-5.77446e-15	-3.74483e-11	9.72718e-16	2.31859e-16	2.45076e-12
	1762	1.61979e-17	2.76322e-17	-7.88728e-13	2.99149e-17	-1.72433e-17	3.49509e-13	1.44301e-17	-3.44003e-18	4.72302e-14
	1763	-1.6664e-14	-3.27173e-14	-3.74332e-10	-4.04667e-14	1.6237e-14	-1.52479e-09	-7.73741e-15	1.44618e-14	8.66421e-12
	1764	1.61625e-14	-1.25633e-14	-5.43326e-10	-1.47701e-14	-1.99429e-14	-4.24405e-10	-6.16696e-15	-2.33047e-15	-4.45937e-12
	1765	1.66111e-16	-2.71439e-16	1.12899e-11	-3.12436e-16	-2.09778e-16	1.11799e-11	-4.28119e-17	1.73837e-16	-5.93406e-13
	1766	1.62134e-15	3.52666e-17	-4.0441e-11	1.71084e-16	-2.02311e-15	-5.52125e-11	-1.79067e-16	-1.10748e-15	1.80407e-12
	1767	3.99861e-14	-6.00495e-16	-7.38965e-11	2.26691e-15	-4.70695e-14	9.20402e-11	-3.14233e-15	-3.52137e-15	-1.15155e-11
	1768	3.05224e-16	1.33042e-16	1.03577e-12	1.99639e-16	-3.74908e-16	-4.6051e-13	1.18112e-16	1.72362e-16	-1.21481e-12
	1769	-1.90818e-15	-1.91846e-15	-2.44487e-11	-1.85999e-15	2.19264e-15	-1.182e-10	-1.0117e-15	2.67627e-15	-1.37071e-11
	1770	5.63356e-18	2.49658e-16	3.78487e-12	2.93692e-16	6.62433e-19	6.22543e-13	-1.2205e-16	1.60625e-16	-3.62339e-13
	1771	-1.63633e-14	-1.27143e-14	-2.72958e-10	-1.79887e-14	1.75908e-14	6.42507e-10	7.96741e-15	1.40586e-14	2.21763e-11
	1772	1.67846e-15	1.01087e-15	3.05658e-11	1.4344e-15	-1.88002e-15	-1.47585e-11	4.64037e-16	-5.20703e-17	-1.65025e-12
	1773	1.48632e-15	-6.63993e-15	9.57839e-11	-8.93432e-15	-2.39474e-15	4.09274e-10	1.61138e-15	8.6271e-15	-2.22863e-11
	1774	-6.19557e-15	-5.69227e-15	-2.33081e-10	-8.46093e-15	5.99386e-15	-1.11446e-10	-7.32894e-15	2.17277e-15	1.04653e-11
	1775	-3.68106e-16	-2.51491e-16	5.52696e-12	-2.9476e-16	4.20466e-16	1.26649e-12	1.17541e-17	1.09036e-16	-1.77455e-13
	1776	-2.32401e-16	-4.09371e-16	-7.38891e-13	-5.04407e-16	2.37975e-16	-3.89973e-12	6.77598e-17	1.92173e-16	1.49333e-13
	1777	-1.42117e-15	4.63281e-16	8.23056e-12	4.82885e-16	1.75672e-15	2.63628e-11	9.29959e-16	5.24329e-16	-9.92745e-13
	1778	8.68219e-16	8.3176e-16	9.39165e-12	1.03597e-15	-9.61367e-16	1.16652e-11	6.90891e-17	-1.51543e-16	-7.23215e-13
	1779	-2.17297e-15	6.82027e-16	3.54199e-11	2.87134e-16	2.35702e-15	3.44154e-11	-2.78786e-15	1.52386e-15	-1.64657e-13
	1780	1.10424e-14	-2.72394e-14	-7.40084e-11	-3.10684e-14	-1.45648e-14	1.75882e-10	-7.61251e-15	5.74269e-15	-2.17471e-11
	1781	-3.33863e-16	-6.41599e-15	-3.25537e-11	-7.38687e-15	3.48704e-18	2.77808e-11	-1.91921e-15	1.44692e-15	-5.82373e-12
	1782	5.42892e-15	-1.07731e-14	-2.30127e-10	-1.32481e-14	-6.6574e-15	-3.07247e-10	-5.66714e-15	1.38149e-14	-4.48481e-11
	1783	-5.14945e-16	-1.89896e-15	5.18801e-11	-2.3632e-15	4.06639e-16	3.39567e-11	4.05296e-16	1.4937e-15	-5.23598e-13
	1784	-7.98837e-16	1.48255e-16	2.73511e-12	9.80032e-17	9.40456e-16	-3.84902e-12	9.11717e-17	3.65093e-16	-5.10946e-14
	1785	-7.31373e-16	-5.31846e-16	-9.16572e-12	-6.59464e-16	8.20542e-16	-2.48647e-11	-2.62132e-16	4.06124e-16	-7.62564e-13
	1786	-3.01427e-15	-2.53625e-15	-1.65894e-10	-3.68193e-15	3.06699e-15	-2.70951e-10	-1.47461e-15	2.75763e-15	2.79739e-12
	1787	4.69162e-15	4.05979e-15	5.28015e-11	5.14087e-15	-5.27427e-15	-4.21992e-11	1.9421e-15	-1.0331e-15	1.89012e-12
	1788	6.10574e-17	2.49473e-15	2.00337e-12	3.0238e-15	1.89998e-16	1.88642e-11	9.1004e-16	-1.04077e-15	-7.79809e-13
	1789	-6.822e-15	-8.20095e-15	-1.21486e-10	-1.07299e-14	7.63883e-15	3.36776e-10	-5.05581e-15	9.98539e-16	-6.6094e-13
	1790	1.17306e-16	-2.05045e-16	-2.96101e-14	-2.38101e-16	-1.57047e-16	5.46942e-13	-2.70451e-17	4.01844e-17	8.73345e-14
	1791	-1.27922e-15	-2.53174e-15	-2.71452e-12	-3.04971e-15	1.40211e-15	-4.85823e-11	-8.93927e-16	3.14842e-15	-8.56292e-12
	1792	1.09135e-14	-3.0335e-14	9.49858e-11	-3.64868e-14	-1.58564e-14	-1.70665e-10	-5.26075e-15	1.696e-14	1.84366e-13
	1793	1.59307e-16	1.54537e-16	-6.87904e-12	2.04018e-16	-1.75612e-16	3.39783e-12	-1.36704e-18	-1.81728e-16	-4.89655e-14
	1794	5.48003e-15	7.8682e-15	7.86581e-11	9.75105e-15	-6.01718e-15	1.53562e-10	2.46288e-15	-4.36662e-15	4.08648e-12
	1795	2.46941e-15	8.51696e-15	2.35175e-10	9.52826e-15	-2.96591e-15	1.59395e-10	-5.24214e-15	-2.80653e-15	1.19598e-11
	1796	1.0853e-15	2.16289e-15	-1.74859e-11	2.77532e-15	-9.99959e-16	-6.38749e-11	8.8671e-17	-2.79842e-16	-4.17806e-12
	1797	-1.14506e-16	-1.25698e-15	-8.68257e-12	-1.55706e-15	1.01186e-16	-2.74967e-11	-1.11043e-16	3.2668e-16	-1.36009e-13
	1798	-6.73918e-16	-3.97705e-16	3.65567e-11	-2.27135e-16	9.56456e-16	-3.46466e-11	5.12719e-16	1.00574e-16	-4.9269e-12
	1799	5.53484e-16	8.96485e-16	9.2515e-12	1.11734e-15	-5.89701e-16	1.42346e-11	1.76895e-16	-3.86218e-16	1.62039e-13
	1800	2.86028e-16	-4.35789e-17	-3.19029e-12	-3.29093e-17	-3.36838e-16	-1.15158e-11	-3.63206e-17	9.22457e-18	4.85395e-15
	1801	-3.11574e-15	-2.97014e-14	-3.6789e-10	-3.55824e-14	1.4111e-15	-3.9778e-10	-5.92789e-15	1.17935e-14	-1.21285e-11
	1802	6.94164e-15	-2.27756e-15	-1.59065e-10	-3.30372e-15	-8.09567e-15	2.62807e-10	-7.31786e-15	-3.01298e-16	-5.02301e-12
	1803	1.41532e-17	8.50594e-18	1.34115e-14	1.15933e-17	-1.49629e-17	-8.91662e-13	-5.68702e-18	2.14571e-18	-1.41249e-14
	1804	-3.39228e-16	-1.10161e-15	2.43716e-12	-1.34787e-15	3.03036e-16	8.10868e-12	2.71702e-17	5.10095e-16	7.68071e-14
	1805	6.32731e-16	-3.72105e-17	-1.24248e-12	3.00363e-17	-7.43626e-16	-2.842e-12	-6.09833e-17	-1.14778e-16	-3.39658e-13
	1806	-5.4049e-16	-3.62138e-16	-1.51577e-12	-4.98238e-16	6.06822e-16	-3.46718e-12	-8.92679e-17	2.29597e-16	5.89589e-14
	1807	-5.91538e-15	-1.23079e-14	-8.27415e-11	-1.49288e-14	6.1524e-15	-5.68205e-11	-3.20531e-15	4.11121e-15	2.31291e-12
	1808	-2.64478e-15	-2.71671e-15	-1.77533e-11	-3.44048e-15	2.96462e-15	-1.30022e-11	5.72131e-16	9.15766e-16	2.90685e-13
	1809	-1.28533e-16	-4.61839e-16	-1.08562e-12	-5.62081e-16	1.05087e-16	-1.55612e-11	-8.10337e-17	1.21968e-16	-1.47968e-13
	1810	3.16509e-16	2.23119e-16	3.75885e-12	2.63262e-16	-3.52814e-16	2.94599e-12	1.71863e-16	-6.73051e-17	9.26858e-14
	1811	2.09333e-15	-1.14702e-15	1.90403e-10	-1.00293e-15	-2.59488e-15	6.30068e-12	1.62274e-16	8.69672e-16	-4.34883e-12
	1812	4.18957e-15	-7.84366e-15	-1.94799e-10	-9.60829e-15	-5.86259e-15	-5.55308e-11	2.7492e-15	6.07623e-15	-1.20534e-11
	1813	-1.13893e-15	-6.10201e-16	-3.15648e-11	-8.43536e-16	1.32175e-15	-2.55465e-12	2.73108e-16	9.05571e-16	-1.66523e-12
	1814	3.9139e-15	-6.76266e-15	-2.92075e-10	-7.39393e-15	-4.97595e-15	-8.07487e-10	-7.02457e-15	1.12933e-14	-2.89424e-11
	1815	2.39111e-14	-8.59098e-15	-7.13538e-11	-1.03281e-14	-2.95326e-14	-4.3249e-11	1.24668e-15	2.45385e-15	1.8728e-11
	1816	-1.52647e-16	-5.95859e-16	-1.48693e-11	-7.50107e-16	1.25923e-16	-3.86172e-12	-6.21019e-16	-9.09589e-17	-7.34414e-13
	1817	-1.79373e-14	-1.20827e-14	1.30998e-10	-1.67984e-14	2.00285e-14	-3.50059e-10	-1.90372e-15	1.70968e-14	-1.49128e-11
	1818	-2.57716e-15	3.25673e-15	7.4845e-11	3.8956e-15	3.22418e-15	2.4088e-10	-1.1891e-16	2.96903e-15	-9.01763e-12
	1819	-7.22622e-15	-1.29655e-15	2.14297e-10	-4.57582e-15	3.72219e-15	-1.4734e-09	-3.32012e-14	-8.35222e-15	1.39811e-11
	1820	8.78405e-15	-3.19308e-15	-4.67273e-11	-3.00723e-15	-1.06425e-14	-1.59221e-10	-4.50294e-15	-1.80134e-15	-3.77727e-12
	1821	4.59591e-15	7.57768e-16	-8.40442e-12	1.10128e-15	-5.48753e-15	1.49351e-11	8.18014e-16	8.26669e-17	2.28594e-13
	1822	5.31818e-15	-5.79713e-15	-1.98544e-11	-5.28399e-15	-6.34054e-15	8.20371e-11	-3.76205e-15	1.05754e-15	-1.92021e-11
	1823	4.44639e-14	-6.40947e-14	2.72844e-10	-7.20102e-14	-6.32881e-14	-1.00697e-09	-8.65086e-15	4.78608e-14	-4.84136e-11
	1824	2.21862e-14	4.195e-15	-2.00089e-10	5.7699e-15	-2.71609e-14	-1.80862e-10	-8.73989e-15	-8.69444e-15	5.16328e-12
	1825	-9.95108e-17	-9.89353e-18	2.01429e-12	-1.61852e-17	1.21211e-16	1.14107e-12	1.88494e-17	5.51967e-17	-5.38673e-14
	1826	3.03242e-14	1.30955e-14	1.76797e-10	2.05063e-14	-3.41725e-14	2.26846e-10	-1.88723e-15	-5.88344e-15	-3.00566e-11
	1827	9.0676e-15	-4.67328e-15	-3.13886e-10	-5.20588e-15	-1.16958e-14	-1.86366e-10	-3.97713e-15	-4.6023e-15	-1.70048e-12
	1828	7.32321e-17	2.56586e-16	-4.58919e-12	2.7571e-16	-1.12229e-16	-5.32663e-12	-1.1118e-16	-2.06132e-16	6.41776e-13
	1829	7.17265e-15	1.32569e-14	-4.36445e-11	1.63711e-14	-7.21367e-15	1.53411e-10	2.45426e-15	-4.60105e-15	-2.38639e-12
	1830	-2.43967e-14	-8.06544e-16	3.75655e-10	-3.66238e-15	2.84912e-14	3.88222e-11	2.15402e-15	1.62031e-14	-1.05724e-11
	1831	7.57478e-15	1.21908e-15	1.02924e-10	2.22822e-15	-8.88933e-15	2.6435e-10	2.52892e-15	-3.19581e-15	5.13918e-13
	1832	2.34998e-16	3.39811e-16	2.87438e-12	4.25547e-16	-2.63645e-16	5.06303e-12	-5.29756e-17	-7.87301e-17	-1.38481e-13
	1833	-1.9161e-16	-9.85705e-16	3.53855e-11	-1.09688e-15	2.946e-16	8.93488e-11	1.85709e-15	9.50502e-16	-3.94704e-12
	1834	-2.06565e-14	-3.64265e-14	-3.67637e-10	-4.58489e-14	1.94375e-14	-8.69387e-10	6.35551e-15	2.77468e-14	-1.22353e-11
	1835	-2.42729e-16	-4.87422e-16	-5.92144e-13	-6.02047e-16	2.53543e-16	3.77189e-13	1.09004e-17	2.15527e-16	1.87073e-13
	1836	-5.91624e-15	-4.23502e-16	1.55886e-10	-1.67707e-15	7.3827e-15	5.66236e-11	1.65011e-15	5.90437e-15	1.50954e-12
	1837	6.72345e-15	-1.62689e-14	-2.7424e-10	-2.02582e-14	-8.53464e-15	2.08872e-10	-7.85599e-15	5.3674e-15	-2.41031e-11
	1838	3.12506e-15	1.07432e-15	-4.56304e-12	1.14324e-15	-3.40341e-15	-7.84741e-11	2.01344e-16	1.20569e-15	4.08441e-13
	1839	-3.34755e-15	1.37109e-15	5.21104e-11	1.79898e-15	3.88177e-15	1.51056e-10	3.22357e-16	-1.14605e-15	-1.80121e-12
	1840	-8.68081e-19	-7.19243e-19	-1.29397e-14	-8.92068e-19	9.6192e-19	-3.64434e-14	-6.04846e-21	4.53444e-19	-2.03877e-16
	1841	-8.84058e-16	-3.60286e-16	-1.52645e-10	-7.10927e-16	1.32386e-15	-1.69141e-10	1.78041e-15	1.36115e-15	-4.05556e-12
	1842	2.60181e-15	-3.48175e-15	-1.00878e-10	-3.69768e-15	-3.29211e-15	8.7784e-12	-1.37754e-15	1.5841e-15	-1.16889e-11
	1843	3.76346e-16	-4.94387e-15	-3.71736e-11	-5.69791e-15	-8.0377e-16	-8.43436e-11	-1.54038e-15	1.21178e-15	-1.12948e-12
	1844	-9.16527e-16	1.3732e-15	3.28009e-11	1.53341e-15	1.07263e-15	-1.84936e-12	4.32487e-16	1.06665e-15	5.1878e-13
	1845	1.55801e-15	5.91748e-16	1.54285e-11	7.7045e-16	-1.77798e-15	5.44901e-12	6.70013e-16	-6.06717e-16	1.59704e-12
	1846	-2.13397e-15	-2.19557e-15	-6.65745e-12	-2.7409e-15	2.39706e-15	-1.13834e-11	3.75722e-16	6.29148e-16	9.54312e-13
	1847	5.59127e-16	4.40149e-16	4.21964e-12	5.69287e-16	-6.62701e-16	-2.42211e-11	-4.35105e-16	-3.50858e-16	7.46522e-13
	1848	-8.17107e-16	-1.3665e-15	-4.41294e-12	-1.61528e-15	8.49608e-16	-2.23595e-11	-3.60298e-16	5.21224e-16	-1.03269e-12
	1849	-3.46431e-14	-5.25026e-15	-2.55977e-10	-7.07305e-15	4.04221e-14	1.35028e-10	1.02423e-14	-2.34121e-15	-4.74647e-12
	1850	2.11453e-15	3.44224e-15	4.78984e-12	4.04449e-15	-2.13038e-15	4.7249e-11	2.21265e-15	-1.79224e-15	2.92306e-12
	1851	6.34287e-16	-1.83593e-14	-2.48867e-10	-2.18588e-14	-1.10018e-15	3.90513e-10	5.57922e-15	6.68565e-15	-3.19871e-11
	1852	1.84419e-16	2.74252e-15	-5.30069e-11	3.20332e-15	-1.41385e-16	-8.53906e-11	-2.51463e-17	1.59721e-15	-6.21511e-12
	1853	-2.03595e-16	-2.21419e-16	2.3479e-12	-2.72958e-16	2.19122e-16	-9.0174e-13	-8.13126e-17	1.05344e-16	-2.19288e-13
	1854	2.34047e-16	-7.06009e-15	-1.10917e-10	-8.72779e-15	-5.35581e-16	-5.58322e-11	-8.09675e-16	9.66443e-17	-6.5158e-12
	1855	-4.24617e-15	-8.72424e-15	-3.04776e-10	-1.22947e-14	4.17016e-15	-2.99181e-10	-5.50308e-15	2.42341e-15	2.19089e-12
	1856	-4.49953e-15	-4.13154e-14	1.34517e-10	-5.08076e-14	1.69049e-15	-8.48428e-10	-6.43786e-16	2.9177e-14	7.10892e-12
	1857	1.43553e-13	6.66866e-14	1.52212e-09	9.297e-14	-1.63862e-13	1.26306e-09	6.61064e-14	-6.5972e-14	7.1804e-11
	1858	5.07285e-15	1.12251e-14	3.10358e-12	1.44968e-14	-5.01401e-15	1.2901e-11	-1.09937e-15	-3.64028e-15	-1.25025e-11
	1859	-6.50012e-16	-1.24478e-15	-1.50819e-12	-1.48754e-15	6.85973e-16	9.22521e-13	-3.54373e-16	3.79736e-16	-3.47897e-13
	1860	-1.23961e-15	-9.36838e-16	-8.00207e-12	-1.21367e-15	1.38857e-15	-3.34257e-12	5.58349e-17	5.59485e-16	6.85405e-13
	1861	5.15157e-15	2.00913e-15	-3.94824e-11	1.95056e-15	-6.35352e-15	-2.18138e-10	-1.71834e-16	3.85535e-15	-1.74253e-12
	1862	6.18479e-15	7.36406e-15	1.18658e-11	9.14775e-15	-6.81426e-15	2.62047e-11	1.94946e-15	-2.52302e-15	1.00044e-12
	1863	-4.83269e-16	-5.33221e-15	-5.72247e-11	-6.506e-15	8.80219e-18	-6.25456e-11	-2.7109e-15	3.14458e-15	-3.78106e-12
	1864	3.11748e-11	2.89523e-11	-1.2725e-07	3.4748e-11	-3.51892e-11	-1.48193e-07	-9.50911e-12	-2.77995e-12	-1.05855e-08
	1865	4.72218e-09	7.36828e-09	-7.49814e-06	8.625e-09	-5.20346e-09	-3.21257e-05	-1.37604e-09	-3.99823e-10	-1.28806e-06
	1866	4.8965e-10	-1.02619e-09	-3.65358e-06	-1.11634e-09	-6.14487e-10	9.24154e-06	-1.5764e-10	-2.21061e-11	-3.61676e-07
	1867	4.71037e-11	2.48764e-11	-8.33835e-08	3.08981e-11	-5.42546e-11	-2.16314e-07	-1.40892e-11	-1.21985e-12	-2.00617e-08
	1868	1.24722e-13	-5.64743e-14	-6.21466e-10	-5.4956e-14	-1.502e-13	2.80185e-10	-4.99399e-14	1.50222e-15	-5.96485e-11
	1869	1.42738e-12	4.20158e-13	6.9938e-09	4.93979e-13	-1.67807e-12	-9.77878e-09	-6.15161e-13	2.95407e-13	-5.8304e-10
	1870	-1.08942e-13	3.43856e-13	1.59459e-09	3.77078e-13	1.39699e-13	-2.68878e-09	1.52556e-14	4.23512e-14	4.77944e-11
	1871	-5.534e-13	-2.96002e-12	1.33589e-08	-3.30859e-12	5.10395e-13	3.00925e-08	1.53624e-14	1.44347e-13	-6.30546e-10
	1872	-5.83588e-13	-1.12782e-12	3.06346e-08	-1.29518e-12	6.44543e-13	2.47374e-08	-1.03084e-13	-3.55422e-14	1.05989e-09
	1873	7.66528e-11	4.43556e-11	-2.43655e-07	5.54044e-11	-8.8264e-11	-4.3731e-07	-2.11861e-11	-1.13258e-11	-8.73401e-09
	1874	-9.30059e-15	1.86218e-14	-4.65733e-10	2.0761e-14	1.08231e-14	-1.39164e-09	-7.21063e-15	-1.78361e-14	-7.27364e-11
	1875	2.74358e-13	-1.24762e-13	-1.18614e-09	-1.17876e-13	-3.29097e-13	-1.50062e-09	-4.02658e-14	-6.03976e-14	-5.02933e-11
	1876	-1.13691e-12	2.21506e-13	-5.81497e-10	1.23535e-13	1.31085e-12	-8.38442e-09	-2.22991e-14	2.19303e-13	3.34595e-10
	1877	1.14618e-12	1.41591e-10	-1.06407e-08	1.64516e-10	5.55646e-12	3.2445e-06	-1.2277e-11	-6.68668e-11	-7.21446e-09
	1878	9.61194e-13	8.68885e-13	-4.97982e-10	1.05759e-12	-1.07876e-12	6.04363e-09	-4.43233e-14	-2.71476e-13	-5.51719e-11
	1879	-1.32922e-14	-3.49334e-13	1.05784e-09	-3.99939e-13	-5.19236e-15	-4.36838e-09	1.83517e-15	8.72727e-14	-1.53233e-11
	1880	2.49343e-13	-8.65059e-14	-1.60591e-09	-7.93135e-14	-3.02567e-13	-6.0681e-09	-7.7558e-14	3.67925e-14	-1.66707e-10
	1881	-4.17305e-12	-2.46312e-12	-1.3445e-08	-2.91272e-12	4.82959e-12	-1.28571e-08	1.31873e-12	5.40097e-15	-2.17288e-10
	1882	-1.46145e-12	-1.77048e-12	-1.10359e-08	-2.01674e-12	1.79574e-12	4.71242e-08	1.22673e-12	1.58077e-13	6.47716e-10
	1883	-2.26216e-12	-7.39832e-12	-3.89831e-07	-7.62772e-12	2.51068e-12	-1.93454e-07	-1.98177e-12	-4.86379e-12	-6.1549e-10
	1884	-1.39956e-12	-8.80342e-12	9.68792e-09	-1.02672e-11	1.26287e-12	5.35635e-08	3.27484e-13	2.09849e-12	-3.0099e-09
	1885	-1.09969e-13	-1.2031e-13	5.67213e-11	-1.53503e-13	1.16873e-13	2.21691e-09	-1.1817e-13	-7.24414e-14	2.14581e-10
	1886	2.78967e-13	-1.27904e-13	2.24392e-09	-1.4923e-13	-3.36884e-13	-3.04415e-09	-1.90489e-14	4.12683e-14	-2.48275e-10
	1887	1.85535e-13	1.6766e-13	-3.17698e-09	2.21176e-13	-1.98143e-13	1.19009e-09	1.55532e-14	-6.77514e-14	-1.0463e-10
	1888	2.69157e-13	-1.90642e-13	-2.03246e-09	-2.39695e-13	-3.3099e-13	-5.5446e-09	-9.00828e-14	-2.14779e-14	-1.36307e-10
	1889	-1.29477e-11	-3.94894e-12	1.05272e-07	-5.20673e-12	1.49542e-11	1.05184e-07	2.78073e-12	1.92037e-12	4.68858e-09
	1890	1.91428e-12	-4.45285e-13	1.17097e-09	-3.41363e-13	-2.21284e-12	-3.20449e-09	6.64531e-14	1.14917e-13	-2.01229e-10
	1891	-5.23105e-12	-8.8645e-12	8.89786e-08	-1.0959e-11	5.37847e-12	1.17584e-07	-2.41346e-12	2.86291e-12	2.15636e-09
	1892	-2.31591e-09	-5.30528e-09	-1.67988e-05	-6.42822e-09	2.26235e-09	3.13473e-05	-1.85285e-09	-1.15943e-09	1.35631e-06
	1893	-1.46598e-09	-3.64856e-09	9.36497e-05	-4.46106e-09	1.42887e-09	8.33635e-06	5.59058e-11	2.62492e-09	1.68227e-06
	1894	-2.1516e-09	5.2452e-11	8.22889e-06	-4.72802e-11	2.52765e-09	1.79217e-05	4.23124e-10	2.6299e-10	1.66287e-07
	1895	1.13131e-09	2.40901e-09	1.14126e-06	2.85609e-09	-1.28151e-09	3.76763e-05	-4.49683e-10	-7.35975e-10	-5.62672e-07
	1896	7.20173e-10	7.74669e-10	-7.99135e-06	9.78594e-10	-7.78618e-10	7.84058e-06	-1.29679e-10	-4.12061e-10	2.14457e-07
	1897	1.19977e-08	1.34334e-08	-1.75486e-05	1.69393e-08	-1.301e-08	0.000115397	4.0348e-10	-5.81232e-09	-4.97007e-06
	1898	-5.99047e-10	-4.16243e-10	-1.24349e-05	-5.40461e-10	6.72406e-10	-1.92008e-06	2.14718e-10	1.43157e-10	4.39839e-07
	1899	2.11478e-10	5.88676e-10	-2.69765e-05	7.35607e-10	-2.13245e-10	2.3496e-05	-3.16583e-10	-2.32967e-10	-7.19987e-07
	1900	1.47178e-09	-1.79416e-09	7.44781e-05	-1.55749e-09	-1.85933e-09	-0.00010349	-4.53585e-10	-3.77299e-10	-1.29571e-06
	1901	-2.52366e-10	1.45968e-10	-1.03886e-05	1.52351e-10	2.99175e-10	-4.11746e-06	9.56137e-11	1.51492e-11	9.33765e-08
	1902	8.36221e-10	2.26178e-09	7.85965e-06	2.72525e-09	-8.77324e-10	4.18361e-06	4.06122e-10	-1.71987e-09	3.52564e-07
	1903	3.5131e-09	2.58421e-09	-3.06072e-05	3.32746e-09	-3.88796e-09	-9.8599e-05	-5.5316e-10	-7.93944e-10	-1.43865e-06
	1904	9.53808e-10	1.13006e-10	-5.06109e-05	2.84785e-10	-1.14802e-09	-2.7429e-05	-1.78306e-09	-1.00294e-09	-1.2134e-06
	1905	2.88771e-09	-4.15645e-09	-7.23389e-05	-4.41043e-09	-4.11065e-09	-0.000126329	-1.75432e-09	-1.91686e-09	-4.04511e-07
	1906	-3.63282e-10	-1.34673e-09	-1.45199e-05	-1.64152e-09	2.95379e-10	-1.28108e-05	-4.60858e-10	1.26575e-10	5.61221e-07
	1907	-8.89554e-12	2.44591e-12	-2.25216e-07	2.79961e-12	1.03565e-11	-3.23221e-07	3.29985e-12	-1.8855e-12	-1.90986e-09
	1908	-1.74182e-12	-1.55772e-12	-8.94853e-08	-1.98828e-12	2.02571e-12	-5.88403e-08	-1.64405e-12	2.3328e-13	-4.23774e-09
	1909	1.92553e-12	-2.76586e-12	2.85036e-07	-2.786e-12	-3.35445e-12	2.53572e-07	1.18899e-12	-2.19408e-12	2.65219e-08
	1910	-7.88231e-13	5.18992e-13	4.86478e-08	6.4194e-13	9.23437e-13	1.54222e-08	5.94963e-13	2.63249e-13	2.25888e-09
	1911	-4.00096e-12	8.26243e-12	4.14207e-07	9.79769e-12	4.90374e-12	3.34408e-07	6.38628e-12	-2.01284e-12	2.27267e-08
	1912	8.5559e-13	9.32782e-12	3.02642e-07	1.19391e-11	-4.10024e-13	1.60051e-07	3.94331e-12	3.45608e-13	7.51626e-09
	1913	-2.81801e-12	3.96634e-12	2.3064e-07	4.75932e-12	3.37415e-12	1.93582e-07	3.03872e-12	-5.31736e-13	1.34326e-08
	1914	-3.06541e-12	8.51996e-12	4.14161e-07	1.03032e-11	3.94591e-12	3.2623e-07	5.53234e-12	-9.27246e-13	2.07635e-08
	1915	-1.22577e-10	3.77705e-10	1.66507e-05	4.54275e-10	1.60585e-10	1.26939e-05	2.3748e-10	-4.97247e-11	8.01904e-07
	1916	-2.33658e-11	1.02662e-10	4.37596e-06	1.23996e-10	3.22545e-11	3.48709e-06	6.20163e-11	-1.40845e-11	2.03807e-07
	1917	2.82337e-13	-1.1388e-12	-4.63707e-08	-1.3541e-12	-3.81036e-13	-4.03497e-08	-6.89709e-13	2.72144e-13	-2.53665e-09
	1918	-2.7998e-14	1.37771e-12	5.76008e-08	1.68689e-12	1.12421e-13	3.7588e-08	6.53194e-13	-5.62676e-14	2.22809e-09
	1919	-1.72113e-12	-1.1508e-12	4.34642e-08	-1.4406e-12	1.87029e-12	1.87386e-08	3.91207e-13	4.47958e-13	3.7661e-09
	1920	-2.39488e-11	-4.66419e-11	1.75651e-07	-5.50722e-11	2.2958e-11	7.83152e-08	-1.6506e-12	1.23852e-11	3.86415e-08
	1921	-9.19828e-13	-2.32141e-12	-9.46115e-09	-2.6425e-12	8.14293e-13	-4.06729e-09	-2.18381e-13	5.43528e-13	1.31575e-09
	1922	-5.23623e-14	-6.69353e-15	2.55698e-09	-9.87013e-15	5.86397e-14	9.89682e-10	3.01727e-14	2.35856e-14	1.32991e-10
	1923	1.54955e-13	1.07013e-12	2.72595e-08	1.29695e-12	-1.17482e-13	2.29926e-08	4.52982e-13	-3.40603e-13	1.45086e-09
	1924	-1.31154e-14	1.29392e-14	9.76744e-10	1.50547e-14	1.57125e-14	4.81481e-10	1.21723e-14	4.37947e-15	4.95305e-11
	1925	5.8176e-13	2.8663e-13	5.46838e-08	4.87288e-13	-6.55852e-13	1.27719e-08	7.20548e-13	3.24778e-13	-2.59661e-10
	1926	-4.7661e-14	-7.429e-13	-1.934e-08	-9.00201e-13	3.0204e-15	-1.43957e-08	-3.28063e-13	1.12738e-13	-4.9165e-10
	1927	-5.13935e-12	-3.73888e-11	-8.16001e-07	-4.5172e-11	3.25742e-12	-6.32246e-07	-1.62287e-11	6.36173e-12	-1.40367e-08
	1928	-1.29505e-13	-8.74236e-12	-2.15298e-07	-1.05725e-11	-4.9106e-13	-1.58908e-07	-4.10015e-12	1.68637e-12	-6.56781e-09
	1929	-3.45402e-12	-5.02066e-12	1.11632e-07	-5.79347e-12	3.33217e-12	1.08336e-07	1.27126e-12	1.53354e-12	1.07049e-08
	1930	2.21835e-12	-1.73698e-11	6.67111e-07	-1.76784e-11	-5.10915e-12	4.12264e-07	5.39665e-12	1.02387e-11	3.97914e-08
	1931	-5.46328e-12	-4.39985e-11	-4.32712e-07	-5.24454e-11	3.06876e-12	-7.64482e-07	-1.07109e-11	1.41925e-11	-2.17481e-08
	1932	-5.78107e-12	-1.52259e-11	-1.01506e-07	-1.81326e-11	5.51473e-12	-1.42948e-07	-3.19496e-12	4.99777e-12	1.47536e-09
	1933	1.99624e-12	-1.19411e-12	-5.23589e-08	-1.30173e-12	-2.48616e-12	2.82064e-08	-5.55893e-13	-9.86216e-13	1.69715e-10
	1934	1.11351e-12	-2.53277e-12	-4.33473e-08	-2.94425e-12	-1.52173e-12	-1.64611e-08	-6.8861e-13	1.29896e-13	-6.08456e-10
	1935	-6.31828e-12	1.14914e-11	8.37874e-07	1.51307e-11	7.35321e-12	8.54358e-07	1.26933e-11	-1.3183e-12	3.64275e-08
	1936	2.20209e-12	-1.33875e-11	-5.52299e-08	-1.51894e-11	-3.90724e-12	3.17261e-08	-1.77135e-12	2.33832e-12	3.02483e-09
	1937	-1.8919e-14	-4.30609e-11	-4.33957e-07	-5.07174e-11	-4.37393e-12	7.37363e-08	-7.74863e-12	1.75263e-12	1.93949e-08
	1938	-8.92821e-11	-1.07136e-09	-1.32874e-06	-1.24102e-09	4.3889e-13	-1.21754e-06	-1.28391e-10	2.67123e-10	3.894e-07
	1939	1.87269e-12	1.086e-12	1.97771e-08	1.48572e-12	-2.12236e-12	3.90768e-08	3.75795e-13	-5.66459e-13	1.65534e-10
	1940	1.07621e-11	8.98574e-12	1.56823e-07	1.20522e-11	-1.20322e-11	3.14635e-07	3.19423e-12	-4.28516e-12	4.91585e-09
	1941	1.99735e-11	-3.437e-10	-3.86565e-07	-3.93827e-10	-5.75079e-11	1.26694e-08	-4.69119e-11	7.8155e-11	1.26548e-07
	1942	7.01743e-12	-7.54757e-12	-9.65593e-09	-8.28943e-12	-9.28629e-12	1.65388e-07	-6.05427e-13	-1.47334e-12	7.41793e-09
	1943	4.19036e-11	-2.30826e-11	-1.39164e-07	-2.25149e-11	-5.14353e-11	3.56304e-08	-5.73939e-12	4.58701e-12	-2.23204e-08
	1944	7.63018e-12	3.13897e-11	6.92751e-07	3.97555e-11	-6.60354e-12	8.39591e-07	1.25499e-11	-7.9774e-12	1.58224e-08
	1945	-2.70777e-12	-2.23849e-11	-2.6441e-07	-2.6796e-11	1.37245e-12	-4.2712e-07	-6.6666e-12	8.15487e-12	-1.16319e-08
	1946	-1.06283e-11	-1.13269e-11	2.32578e-07	-1.30122e-11	1.05347e-11	3.10749e-07	2.65028e-12	3.52008e-12	1.46085e-08
	1947	-4.3119e-12	-6.99451e-12	-1.73197e-08	-8.5533e-12	4.42048e-12	-4.46249e-08	-7.28722e-13	1.97069e-12	3.65388e-09
	1948	-1.68467e-13	-1.74886e-13	-2.11441e-10	-2.21942e-13	1.78284e-13	1.09555e-10	-4.97021e-15	3.46899e-14	1.79776e-10
	1949	-2.54089e-12	-3.39541e-11	5.90728e-08	-4.03985e-11	-2.59429e-13	-3.2492e-07	-4.57509e-12	1.70399e-11	-1.12308e-08
	1950	1.46477e-12	-3.55365e-12	3.98692e-08	-3.78228e-12	-2.15862e-12	6.80339e-08	5.85289e-14	6.8423e-13	2.43506e-09
	1951	2.53352e-11	-4.26868e-11	-4.21943e-07	-4.90514e-11	-3.28306e-11	-1.1384e-06	-1.63532e-11	2.52193e-11	-6.86708e-08
	1952	-2.1458e-11	1.99974e-12	6.64886e-07	3.50672e-12	2.30438e-11	1.48409e-06	1.28909e-11	-1.45041e-11	8.83779e-08
	1953	9.6178e-11	1.05381e-10	7.22455e-07	1.34259e-10	-1.02416e-10	6.38275e-07	1.06718e-11	-1.74312e-11	-8.94544e-08
	1954	-7.4935e-12	-1.12541e-11	-1.79059e-08	-1.39782e-11	7.80083e-12	-1.42469e-07	-1.21941e-12	5.03777e-12	1.19427e-10
	1955	7.6013e-13	2.04933e-12	1.09903e-08	2.55311e-12	-8.17123e-13	1.03748e-07	6.50728e-13	-2.43808e-12	5.1174e-09
	1956	1.00942e-13	2.35885e-12	4.02632e-08	2.8238e-12	-6.10146e-15	9.10227e-08	7.48922e-13	-7.03351e-13	1.30492e-09
	1957	-2.22175e-12	-1.45595e-11	-1.98913e-07	-1.74174e-11	1.91808e-12	-5.24594e-07	-5.4553e-12	9.66136e-12	-2.12614e-08
	1958	6.43659e-13	-7.5086e-14	-8.44945e-09	-5.82854e-14	-7.23328e-13	-2.68679e-08	-2.11369e-13	4.12186e-13	-2.23308e-09
	1959	1.09415e-12	2.83054e-12	-1.14529e-08	3.55061e-12	-1.20913e-12	1.25241e-07	5.78659e-13	-2.80085e-12	5.79443e-09
	1960	-9.57089e-12	-2.47841e-11	-2.11953e-07	-2.99283e-11	9.56609e-12	-5.66854e-07	-6.5787e-12	1.22908e-11	-1.56068e-08
	1961	6.77836e-12	2.17551e-11	3.71322e-07	2.64911e-11	-7.15886e-12	9.4723e-07	8.70144e-12	-1.54514e-11	3.61478e-08
	1962	5.12615e-12	3.41082e-11	5.81377e-07	4.11121e-11	-4.92943e-12	1.60374e-06	1.47595e-11	-2.65586e-11	6.80008e-08
	1963	-4.91294e-12	-1.21337e-11	-1.0379e-07	-1.47302e-11	4.93483e-12	-2.50478e-07	-2.95931e-12	5.27019e-12	-4.45708e-09
	1964	-1.28132e-11	1.35764e-11	8.52685e-07	1.63167e-11	1.22537e-11	3.09642e-06	1.96746e-11	-4.55887e-11	1.76785e-07
	1965	-7.96325e-12	-1.07935e-10	-7.09468e-07	-1.25995e-10	8.62626e-14	-5.58517e-07	-2.86127e-11	2.10868e-11	1.92075e-08
	1966	-1.32293e-11	-3.6665e-10	-8.72071e-07	-4.24977e-10	-2.43127e-11	2.66424e-06	-8.18907e-11	2.65839e-11	2.81489e-07
	1967	-3.08065e-12	-1.70817e-10	-2.20706e-06	-2.02149e-10	-4.33982e-12	-6.30207e-06	-6.94413e-11	1.18654e-10	-2.812e-07
	1968	-1.36631e-11	3.32269e-11	6.93142e-07	4.0162e-11	1.56701e-11	2.32886e-06	1.9028e-11	-3.50681e-11	1.04075e-07
	1969	2.94902e-11	4.85093e-11	5.3769e-07	6.11678e-11	-3.15466e-11	1.26676e-06	1.1503e-11	-2.39767e-11	2.31764e-08
	1970	-6.97139e-12	2.19525e-11	4.8214e-07	2.65743e-11	8.6796e-12	1.16955e-06	1.13752e-11	-1.63972e-11	5.45448e-08
	1971	2.45061e-13	2.30616e-11	3.66818e-07	2.83823e-11	9.4375e-13	7.93548e-07	8.26889e-12	-1.14665e-11	2.53086e-08
	1972	5.27347e-12	-1.52594e-11	5.55077e-08	-1.67519e-11	-8.76565e-12	7.61566e-07	-3.41987e-12	-9.90857e-12	4.08566e-08
	1973	1.89855e-12	9.65247e-12	2.4115e-07	1.22885e-11	-1.76682e-12	3.00183e-07	3.64311e-12	-2.58517e-12	-2.07041e-09
	1974	8.40247e-14	-1.32074e-13	-2.66962e-09	-1.52798e-13	-1.01627e-13	-6.25398e-09	-7.81245e-14	9.97406e-14	-3.13598e-10
	1975	-8.63708e-12	-1.14437e-11	3.03516e-08	-1.3678e-11	8.67622e-12	2.18118e-07	4.84394e-13	-6.65134e-13	1.80326e-08
	1976	-5.99666e-12	2.82509e-11	7.60894e-07	3.39672e-11	8.00747e-12	1.21419e-06	1.51477e-11	-1.44886e-11	4.30885e-08
	1977	2.32527e-12	-1.52761e-11	-2.24813e-07	-1.80417e-11	-4.04008e-12	-1.86198e-07	-5.49747e-12	2.21882e-12	2.00883e-09
	1978	-1.02114e-11	-1.10576e-11	1.38325e-08	-1.31697e-11	1.11209e-11	-5.85065e-08	-9.39046e-13	4.91735e-12	4.09778e-09
	1979	3.73502e-11	-4.41822e-11	-2.72481e-07	-4.96388e-11	-4.83813e-11	4.59322e-08	-2.16425e-11	5.31313e-13	6.02987e-09
	1980	-1.40777e-11	-1.15663e-11	1.86962e-07	-1.4506e-11	1.45942e-11	4.56644e-07	1.47305e-12	-1.76362e-12	3.67494e-08
	1981	3.18888e-11	3.98308e-11	3.67332e-07	5.06323e-11	-3.41859e-11	5.39363e-07	5.71922e-12	-1.30797e-11	-1.1881e-08
	1982	8.11753e-13	1.36968e-12	9.69158e-09	1.70982e-12	-7.91937e-13	-2.50003e-08	-6.23869e-14	6.21224e-13	-2.50348e-09
	1983	8.64e-12	-1.62431e-12	-1.07398e-07	-1.14269e-12	-9.89742e-12	-2.45502e-07	-3.75764e-12	2.36203e-12	-1.72911e-08
	1984	7.32851e-13	4.29293e-12	3.50814e-08	5.30431e-12	-6.03511e-13	1.34028e-07	1.04033e-12	-2.54737e-12	5.79856e-09
	1985	-3.95504e-14	-7.24838e-14	-5.71777e-10	-8.94539e-14	4.05099e-14	-9.06487e-10	-1.56622e-14	2.43104e-14	1.18448e-11
	1986	8.35419e-13	1.77808e-11	2.72081e-07	2.18482e-11	9.53136e-14	5.38032e-07	5.74935e-12	-9.0329e-12	2.03785e-08
	1987	1.67929e-11	7.00312e-12	-1.42066e-08	9.25537e-12	-1.91694e-11	5.97428e-08	-1.76316e-12	-5.26512e-12	-5.22462e-09
	1988	2.75123e-12	-3.35831e-12	-6.20731e-08	-4.09763e-12	-3.42811e-12	-1.1561e-07	-1.56436e-12	1.71776e-12	-5.88182e-09
	1989	-1.23852e-12	-3.94496e-12	-1.73757e-08	-4.80945e-12	1.07828e-12	-1.94569e-08	-5.46665e-13	7.02537e-13	9.85579e-10
	1990	2.98405e-12	-1.58166e-12	-2.44371e-09	-1.63466e-12	-3.72274e-12	3.70511e-08	-9.08916e-13	-3.62805e-13	4.02078e-10
	1991	-4.1047e-13	5.11111e-12	4.85376e-08	6.25509e-12	8.70354e-13	8.88898e-08	1.36738e-12	-1.64205e-12	2.84215e-09
	1992	-7.1008e-12	-4.18409e-12	-1.66764e-08	-5.16078e-12	7.88116e-12	1.0071e-07	3.03545e-13	7.97275e-13	7.94244e-09
	1993	-2.35689e-12	1.6414e-11	1.94375e-07	2.05399e-11	3.48723e-12	5.85058e-07	4.30135e-12	-1.11995e-11	2.83605e-08
	1994	7.23567e-13	1.90649e-12	2.18133e-08	2.36013e-12	-7.21701e-13	4.97026e-08	4.61858e-13	-9.41616e-13	1.21115e-09
	1995	-5.65737e-12	-1.33181e-11	-1.29015e-07	-1.6268e-11	5.54944e-12	-1.88106e-07	-2.78353e-12	4.35819e-12	-1.03321e-09
	1996	2.801e-12	6.93167e-12	-1.07625e-08	8.78206e-12	-2.67869e-12	4.31307e-08	3.18279e-13	-2.48191e-12	-2.35702e-09
[truncated: 677 more rows]

## Sheet: Fig3
	[DyCp2]+				[Dy(bbpen)Br]
	B_int (mT)	P_LZ (el)	P_LZ (vib)		B_int (mT)	P_LZ (el)	P_LZ (vib)
	5.94119	0.0148097	0.0106251		3.65625	0.982254	0.240836
	5.0032	0.00962743	0.00671648		9.03107	1	0.983875
	13.1021	0.0586508	0.043791		6.89243	1	0.973493
	2.00866	0.00120347	0.000826759		0.94672	0.625739	0.11041
	7.13226	0.0177068	0.0130442		5.64748	0.998265	0.558788
	3.84385	0.000235334	0.000162365		4.06883	0.641767	0.0935835
	6.10507	0.0125798	0.00867959		6.03524	1	1
	3.0541	0.00268256	0.00176177		7.3753	0.516857	0.0934952
	3.31792	0.00190429	0.00133938		12.0739	1	1
	5.42538	0.0113401	0.00850212		16.1938	1	0.8204
	13.7102	0.0217157	0.0152482		2.65036	0.0132325	0.000130451
	14.6103	0.0481072	0.0349766		4.63959	1	0.999989
	1.80854	2.7747e-05	1.89605e-05		15.079	1	0.999817
	7.32573	0.0165624	0.0117397		2.19181	0.794335	0.0603867
	3.68258	0.00371985	0.00258926		2.70103	0.999114	0.604455
	7.80603	0.0225883	0.0152641		4.23219	0.132343	0.00712658
	5.43831	0.0117901	0.00878898		3.21385	0.42692	0.0642098
	12.3024	0.0324911	0.0216351		6.46474	0.887928	0.253674
	3.49792	0.00466427	0.0033845		2.16476	1	0.969487
	7.79773	0.0112545	0.00755206		3.20823	0.93486	0.237201
	1.13976	0.000369298	0.000257404		9.78949	0.910255	0.203759
	7.42154	0.0114235	0.00787792		3.43775	1	1
	4.45546	0.00555749	0.00366319		5.24409	1	0.987256
	4.1361	0.00542037	0.00385916		7.3522	1	1
	2.41925	0.00108541	0.00071648		4.45266	1	0.885898
	10.6364	0.0334649	0.0220981		1.44899	1	1
	4.1496	0.00700269	0.00485402		2.54623	0.928364	0.204649
	3.88677	0.00653846	0.00489019		1.00996	0.38318	0.0276523
	6.4996	0.0111673	0.00763149		4.03603	0.999878	0.676293
	9.0698	0.0104906	0.00741089		0.725749	0.868372	0.0209172
	2.22854	0.00169893	0.00127374		2.39485	1	0.91763
	1.38824	0.000524699	0.000360777		3.46062	0.180053	0.0188252
	8.15216	0.0299428	0.02234		3.47342	1	1
	7.03853	0.00859725	0.00568803		2.45692	1	1
	4.68575	0.00576145	0.0038742		2.80679	1	0.999965
	4.75351	0.0014414	0.00102132		1.42372	1	1
	8.91823	0.0108542	0.00718894		4.24749	1	1
	2.07198	6.1495e-05	4.17361e-05		1.91412	0.999977	0.116148
	1.32389	0.00024813	0.000184326		7.98113	0.943307	0.275652
	3.07378	0.0043071	0.00315348		5.29584	0.99987	0.691191
	5.68604	0.00488985	0.00344015		10.5815	1	0.687925
	4.39604	0.00698257	0.00523363		7.59463	0.46905	0.0305089
	12.2875	0.0662798	0.0485512		1.19701	0.644481	0.108242
	7.92304	0.0271449	0.0200004		5.1954	1	1
	10.976	0.012636	0.00831354		12.6135	1	1
	11.5904	0.036374	0.0272144		1.46761	0.830161	0.176969
	3.19888	0.000171379	0.000125075		16.7646	1	1
	2.81023	0.00112419	0.000754477		4.22827	1	0.976478
	6.49897	0.0128827	0.00859755		6.40249	1	0.99635
	4.3004	0.00289373	0.00206152		6.43678	0.912528	0.274306
	4.63766	0.0066078	0.00434252		4.96665	0.821963	0.199043
	4.87713	0.00888665	0.00598131		8.24309	0.999598	0.645607
	6.32411	0.0130341	0.00867912		2.16365	1	0.694521
	9.05141	0.0172844	0.0113841		7.81667	1	0.999727
	1.59355	0.000308268	0.000212464		0.894262	0.706098	0.136854
	3.71378	0.000579733	0.000387856		3.41654	1	0.117936
	5.98471	0.00617309	0.00416203		13.2561	1	0.966504
	10.0421	0.0396206	0.0295469		4.749	1	1
	14.2327	0.0154343	0.0110788		2.99777	1	1
	7.08866	0.0022973	0.00159686		4.8148	0.999559	0.535193
	8.88594	0.0162759	0.0108984		2.17476	1	0.996354
	3.3613	0.00483682	0.00351498		3.44738	0.500793	0.0640589
	6.29721	0.0122857	0.00910298		1.12184	1	0.99618
	2.12068	0.00179464	0.00134297		1.90555	0.999989	0.073127
	2.56734	0.00198478	0.00148768		4.06368	1	1
	4.22277	0.00281153	0.00210655		1.88649	1	1
	3.5164	0.00283808	0.00200393		3.81307	1	1
	5.74102	0.00227863	0.00168421		12.6326	0.262071	0.0254877
	1.69106	0.000813848	0.000544795		2.88747	1	1
	1.80346	0.000582706	0.000427379		2.55373	1	1
	5.93121	0.0117341	0.00790393		4.4959	0.999014	0.595253
	5.42145	0.00108732	0.000769648		15.7367	1	0.9992
	16.1336	0.0131046	0.00888819		10.7299	1	0.696419
	4.69355	0.0021051	0.0015333		0.954754	0.411665	0.0664489
	2.67787	0.00117782	0.000877831		1.82137	1	0.882318
	7.57846	0.0179214	0.0127552		0.968128	0.999934	0.637357
	14.1275	0.0564889	0.0412237		4.49557	0.999972	0.457442
	10.8095	0.0456021	0.0343956		18.4587	1	1
	3.69458	0.00133664	0.00100044		6.32407	0.274754	0.0313849
	11.125	0.0328591	0.0219087		23.1853	0.932413	0.29084
	0.855036	3.55107e-05	2.43027e-05		5.88125	1	0.999986
	5.5859	0.0107695	0.00781041		1.12091	0.999871	0.358404
	8.22915	0.02354	0.01583		1.45642	0.999995	0.758791
	4.61332	0.00802976	0.00598389		7.39116	1	1
	7.38906	0.00655344	0.0043268		1.13052	1	0.578719
	1.6314	5.82634e-05	4.34392e-05		2.1975	0.997168	0.108742
	4.69458	0.00379739	0.00279136		13.1448	0.776589	0.183004
	12.5427	0.0317651	0.0230832		0.550981	1	1
	6.31326	0.00781151	0.00559972		7.36785	0.976496	0.162119
	7.00479	0.000735928	0.000551938		5.80555	0.345818	0.0219548
	6.46705	0.0109687	0.00776876		2.52861	1	0.98234
	3.72784	0.00406642	0.00305108		3.83283	1	1
	5.52995	0.00842985	0.00564948		0.704287	1	0.999472
	15.4301	0.0805759	0.0605802		3.14345	0.996611	0.522391
	10.5205	0.0501077	0.0371771		7.34681	1	0.678334
	12.6681	0.0462791	0.0344349		10.5015	0.740348	0.0827415
	1.96433	0.00103984	0.000745579		3.65536	0.880229	0.241867
	8.57535	0.022767	0.0171225		2.53611	0.99934	0.627861
	4.87729	0.00859581	0.00644938		21.448	1	1
	7.83349	0.0155284	0.0114328		7.11836	1	0.999995
	1.67656	0.000320535	0.000240376		1.04974	0.973565	0.227862
	3.67241	0.0023311	0.00160154		6.95617	1	1
	2.28323	0.00211285	0.00151917		3.14218	0.233591	0.0283802
	1.56328	0.000900832	0.000675535		1.12162	1	0.999757
	2.56333	0.00220661	0.00151575		12.9564	1	0.999967
	5.34655	0.00975121	0.00714247		1.4233	1	1
	2.42361	0.00231643	0.00165317		3.64099	0.940052	0.203423
	7.01955	0.0140478	0.00946797		2.57007	0.997595	0.0428332
	7.08735	0.0165163	0.0123926		3.28344	1	1
	6.90538	0.015406	0.0111329		6.29467	1	1
	7.66476	0.0223915	0.0167632		3.97136	0.47635	0.00416921
	2.20118	0.0016222	0.00107475		5.1351	0.979942	0.0232671
	13.4258	0.0582637	0.0389589		4.93793	0.277014	0.0421318
	1.96999	0.0017102	0.00127445		0.982533	0.512491	0.0886514
	8.36525	0.0153341	0.0100924		5.94188	0.991892	0.477126
	3.96153	0.00636223	0.00463779		4.36647	1	0.998109
	3.83444	0.00564411	0.00398541		1.56479	0.999865	0.0523463
	3.28651	0.00375305	0.00250133		8.73221	0.967453	0.366973
	8.86628	0.0264387	0.0193521		11.4883	1	0.998835
	1.15018	0.000126184	9.23185e-05		2.93831	1	0.877844
	9.22707	0.0265543	0.0175122		2.9712	0.999999	0.517923
	3.95443	0.00508516	0.00334766		0.677434	0.999999	0.461634
	4.62273	0.00208056	0.00136915		2.55058	1	0.999765
	4.66362	0.00622801	0.00425398		6.78046	0.948959	0.329816
	4.61814	0.00128449	0.000936261		0.627371	0.0950108	0.0128856
	5.87531	0.0123786	0.00927072		5.99998	0.784015	0.123582
	1.0714	0.000242885	0.000168645		3.04211	1	0.972055
	2.8159	0.0033694	0.00252744		3.60293	1	1
	9.43167	0.0392254	0.0293199		4.59995	1	1
	2.72554	0.00144535	0.00097096		6.65752	0.922295	0.291628
	5.76218	0.0102207	0.00699267		8.30014	0.969761	0.365486
	8.6656	0.00192434	0.00142465		9.03279	1	1
	4.19875	0.00488762	0.00321112		1.75388	0.726916	0.141321
	4.37174	0.00171497	0.00119656		2.15912	0.99999	0.316614
	1.88976	0.00111409	0.000731767		1.72872	0.882884	0.218952
	10.9303	0.0423081	0.0310192		3.51323	1	1
	3.43808	0.0001345	9.87294e-05		5.2333	1	0.807646
	12.7183	0.0172936	0.0118773		0.429602	1	0.999997
	6.36248	0.000541809	0.000365848		3.80014	0.242	0.0133387
	6.90503	0.0194875	0.0146055		1.95135	0.639933	0.114501
	6.81345	0.00989287	0.00676051		2.92122	1	0.437051
	9.2771	0.00904602	0.00624976		4.42471	1	1
	4.16158	0.00730345	0.00520229		1.92665	0.999984	0.519022
	2.8888	0.00227531	0.00151826		1.26242	0.999826	0.682678
	7.88542	0.0166394	0.0109541		3.75716	0.998867	0.182982
	2.44781	0.00197251	0.00147908		1.63096	0.864524	0.151574
	5.53008	0.00561961	0.00403447		5.93901	0.999997	0.107494
	3.42159	9.70772e-06	6.6534e-06		11.7542	0.565992	0.099959
	3.57715	0.00516384	0.00385239		3.54185	0.407152	0.0663462
	6.38097	0.00549344	0.00365012		2.04639	1	1
	1.7708	0.000343404	0.000225433		6.49099	0.247185	0.030099
	1.90702	0.0011018	0.000753121		4.27981	1	1
	8.33362	0.0208909	0.0147511		4.14154	0.590606	0.0969376
	3.24187	0.000396552	0.000282943		1.22908	0.999935	0.562364
	5.3154	0.0126465	0.00945237		2.67111	0.838785	0.156977
	1.48685	0.000866998	0.000650021		2.9366	0.999601	0.652605
	4.42557	0.00694908	0.0052008		9.23393	0.999996	0.81331
	9.3477	0.0227662	0.0155177		13.9491	1	1
	8.14856	0.00597365	0.00397841		7.55148	1	1
	8.32181	0.00284611	0.00213508		15.2433	0.20667	0.0269079
	5.11614	0.00713085	0.0047973		5.96209	0.999324	0.0438793
	2.0972	0.00138336	0.000908396		1.69266	1	1
	5.89051	0.00627181	0.00467279		5.52409	0.886421	0.182629
	4.17521	0.0023672	0.00161004		6.04423	1	0.999978
	12.9751	0.0598633	0.0404411		26.4963	0.736314	0.0690498
	3.29228	0.00169912	0.00121255		3.24804	1	0.991239
	5.12287	0.0118852	0.00865968		7.69714	1	1
	10.4386	0.0319759	0.0228719		1.72796	1	0.435282
	3.09691	0.00229526	0.00154377		1.13166	0.641767	0.129481
	11.3736	0.0134616	0.010055		4.13136	1	1
	1.34326	0.000668592	0.000499428		1.69015	1	1
	3.57198	0.00325579	0.00214252		4.85724	0.999798	0.614511
	7.11895	0.0199918	0.0137139		6.598	1	1
	10.9409	0.0532452	0.0393861		2.57452	1	0.239665
	6.42477	0.00610187	0.0040175		0.759962	0.999416	0.565088
	4.53265	0.00246846	0.00184004		12.6663	1	1
	7.3208	0.0207283	0.0155514		4.08845	1	0.999938
	6.98546	0.00871007	0.00645723		6.73276	0.926916	0.211434
	3.30983	0.00394381	0.00295156		17.268	1	1
	11.042	0.0406201	0.0303941		1.09821	0.476903	0.0582194
	6.0143	0.000170358	0.00012563		2.69787	1	1
	10.9104	0.0247389	0.0168956		7.57884	1	0.871317
	4.49974	0.00553546	0.00415372		3.69866	0.981043	0.0643011
	5.15516	0.00973003	0.00722969		17.2676	1	0.963536
	7.21351	0.00211396	0.00155084		5.32486	1	1
	9.34007	0.00897229	0.00635644		3.34101	0.998824	0.363157
	5.32455	0.0122806	0.0086982		8.93051	1	0.892171
	4.56844	0.00138642	0.00101942		8.52756	0.820881	0.206788
	2.28862	0.00143453	0.00104337		0.837397	1	0.7872
	1.77081	0.000536056	0.000362462		5.73243	1	1
	8.03418	0.00584102	0.00435225		6.07422	1	0.244397
	8.87244	0.00818595	0.00557935		6.04832	1	1
	3.85652	0.00396088	0.00291329		2.56051	1	1
	4.46542	0.00700246	0.00517643		4.0394	0.999787	0.637957
	4.99652	0.000639025	0.000433921		4.60352	1	1
	5.63154	0.00529634	0.00385041		3.80931	1	1
	11.0023	0.0120273	0.00798962		25.5825	1	1
	1.9725	0.00115496	0.000785275		3.83218	1	0.636439
	5.6927	0.00715455	0.0048747		4.67313	0.417867	0.0149734
	3.42663	0.00503532	0.00376803		6.71692	0.999997	0.2297
	14.1787	0.0286428	0.0200317		5.99775	1	1
	3.79776	0.00577159	0.00401604		5.39396	1	1
	2.63614	0.0006015	0.000395252		4.49287	1	1
	4.72123	0.000856496	0.000564211		1.90917	0.748182	0.0242197
	3.30361	0.00185614	0.00137578		1.07769	1	1
	1.82809	0.00118574	0.000879869		1.12968	0.0765084	0.00114799
	4.45773	0.00906451	0.00664805		14.9398	0.999958	0.741291
	9.9835	0.0306289	0.0218997		1.74766	1	0.871307
	7.43139	0.0125058	0.00847535		3.91949	0.999934	0.479539
	2.84609	0.000290047	0.000203874		4.04499	1	1
	6.88324	0.0157675	0.0104336		8.88633	1	1
	10.0665	0.0283217	0.0203279		1.70058	1	1
	9.11704	0.0119534	0.00835263		5.25552	1	1
	8.70524	0.0316892	0.0238584		14.4749	0.252008	0.00540347
	3.55156	0.00205306	0.00134823		3.01078	0.999983	0.654948
	9.9626	0.0187167	0.0127239		3.33554	1	0.656907
	7.7922	0.0160912	0.0116404		1.79955	1	0.999946
	8.86957	0.0345549	0.0252844		4.55712	0.999997	0.824303
	4.74581	0.00440739	0.00315048		10.4786	1	0.958871
	2.7005	0.000817371	0.000610152		3.05011	0.0643457	0.000401484
	5.76687	0.0105983	0.0076152		1.09212	0.902942	0.0182413
	6.64834	0.0150881	0.0106907		2.9287	1	1
	12.966	0.0379321	0.0275333		3.24241	1	0.999374
	7.19165	0.00431299	0.00288175		2.76962	1	1
	2.07176	0.000920399	0.000613399		5.489	1	1
	4.73974	0.00853648	0.00636851		1.09446	1	0.981948
	5.60702	0.00592987	0.0043128		5.156	0.740001	0.063099
	7.14803	0.0186082	0.0138268		3.75443	0.99032	0.360412
	0.769378	0.000238968	0.000165895		3.37938	1	0.988077
	5.40324	0.00670727	0.00495087		3.64631	0.999038	0.485421
	3.90433	0.00390214	0.00276232		8.909	0.999939	0.260798
	4.71308	0.00194723	0.00143132		6.70265	0.324537	0.00299957
	4.43471	0.00495698	0.00326308		1.22246	1	0.860938
	4.85754	0.00171897	0.00116658		4.86767	1	1
	1.28366	0.000511051	0.000369593		9.5255	1	1
	11.3123	0.00993011	0.00655879		4.03728	0.575889	0.0727501
	3.15569	0.00260261	0.0017462		5.32214	1	0.693112
	4.88894	0.0049177	0.00368903		1.44862	0.999979	0.764327
	5.35156	0.00301879	0.00207689		9.99774	1	1
	4.42286	0.000956484	0.000640578		1.39895	1	0.991704
	2.27286	0.00215008	0.00154688		6.84947	1	0.168026
	4.45203	0.00704794	0.00514663		2.4692	0.99997	0.478749
	1.79143	0.00032945	0.000234215		7.8329	1	0.663869
	6.12181	0.0149316	0.0112005		3.96465	0.568102	0.0998123
	6.40344	0.0101743	0.00697951		1.30496	1	1
	2.19867	0.00186088	0.00138892		5.93849	1	1
	7.95828	0.0278036	0.0208608		5.69095	0.998977	0.547456
	2.04296	0.000751502	0.000511008		2.29132	1	0.893319
	4.64952	0.006471	0.00454532		16.0226	1	1
	4.42506	0.0078133	0.00586048		5.06343	0.853312	0.228392
	13.3431	0.0518296	0.0354882		7.92818	0.990235	0.350843
	3.69439	0.00452012	0.00297946		3.81467	0.955154	0.0200477
	1.82487	0.000694572	0.000456145		1.00729	1	0.766774
	4.45022	0.00808335	0.00572354		3.38643	1	0.698933
	3.89052	0.00261382	0.00185267		3.42717	1	1
	6.70453	0.00984896	0.00693504		1.23396	1	1
	16.566	0.072145	0.0484885		6.45116	0.029776	0.00406366
	7.94746	0.00361935	0.002408		5.38013	0.939278	0.26599
	2.54014	0.00184537	0.00137647		3.84728	0.798679	0.14099
	4.03094	0.00261435	0.00196017		9.1225	1	0.999812
	4.43764	0.0069616	0.00463303		0.964086	1	1
	7.40085	0.0158575	0.0113306		0.719904	1	0.536555
	2.78227	0.00241032	0.00179836		1.60132	1	0.994677
	5.66175	0.0128341	0.009108		1.54188	0.871621	0.023966
	5.43364	0.000859856	0.000620219		3.40089	1	0.967417
	2.67132	0.00168393	0.00125182		12.0047	1	1
	7.19974	0.00875248	0.00576171		0.834086	1	0.94126
	3.5133	0.00460376	0.00311743		3.66024	0.999997	0.618711
	1.3668	1.72294e-06	1.28341e-06		1.48805	1	1
	7.09072	0.0153935	0.0108562		1.4945	1	1
	1.36959	0.000559168	0.000370112		1.58876	0.999864	0.69602
	3.75249	0.00332068	0.0021811		1.91546	0.918031	0.253268
	4.34888	0.00419381	0.00307813		19.1363	1	0.991073
	13.3602	0.0778006	0.0576741		13.2441	0.970566	0.335467
	1.80056	0.000883789	0.000582418		10.6977	0.944074	0.0417091
	4.25793	0.00576604	0.00411202		1.43871	1	1
	4.01195	0.00483953	0.00362334		5.62769	1	1
	4.48438	0.00507698	0.0034429		1.08104	0.987705	0.398775
	3.19893	0.00219022	0.00145469		2.19186	0.959479	0.281962
	1.61474	0.000375842	0.000250864		4.68727	0.999674	0.112964
	8.97641	0.0276955	0.0184399		1.5412	0.998281	0.522008
	3.15459	0.00272818	0.00202005		3.1025	0.804666	0.0103834
	3.60907	0.00168239	0.00116197		3.22237	0.858432	0.217204
	6.59556	0.00718571	0.00511019		2.93277	1	1
	10.117	0.0254497	0.0189647		3.08552	0.981078	0.0304498
	8.7028	0.0136547	0.00932453		7.84908	1	1
	3.00367	0.00251543	0.00168704		3.61225	0.277741	0.0428974
	5.43539	0.00999166	0.00693072		1.54527	0.956333	0.264245
	3.97813	0.000154761	0.000115142		6.77495	1	0.937567
	2.58583	0.00141089	0.000953946		11.7839	1	0.960894
	2.61096	0.000637226	0.00043754		1.60264	0.965533	0.357571
	2.11727	0.00136161	0.000984994		12.049	0.744435	0.0732041
	3.07494	0.00153327	0.00100926		1.74868	0.956914	0.0848094
	3.0971	0.00238456	0.00170223		5.87978	0.988496	0.377447
	2.5645	0.00213144	0.00153672		13.4187	1	1
	8.27889	0.0303525	0.0227406		6.6916	1	0.0915982
	4.66997	0.00549501	0.00412362		17.2217	1	0.997338
	10.8297	0.0407851	0.0273873		12.9309	1	0.836038
	12.4758	0.0653153	0.0463519		0.939493	0.999989	0.738512
	4.30575	0.00328573	0.00225006		4.27437	1	1
	2.77542	0.00313174	0.00226576		3.69096	0.815028	0.203808
	5.53086	0.00698463	0.00483797		13.2439	0.667382	0.00724361
	5.80194	0.0118299	0.00871797		9.50398	0.488116	0.0796609
	10.2625	0.0262641	0.017615		1.00519	1	0.985592
	5.10616	0.00645044	0.00482708		1.935	0.726885	0.1589
	7.7379	0.000660533	0.000494826		2.26889	0.999905	0.123159
	3.39911	0.003256	0.002385		5.1057	0.99997	0.701359
	2.43409	9.39482e-05	6.43443e-05		4.25835	1	0.975319
	8.61685	0.0244467	0.0177701		3.9139	1	0.999863
	11.0602	0.0493652	0.0372535		7.63828	1	1
	2.5803	0.00237978	0.00158942		1.76242	0.59396	0.0234002
	7.68398	0.00703986	0.00497179		1.38449	0.962676	0.0427489
	2.3986	0.000622683	0.00046585		1.68693	0.978389	0.296254
	4.76862	0.00832013	0.00611775		16.7314	1	0.547649
	3.44448	0.00231703	0.00162878		3.28418	0.693187	0.147442
	4.45279	0.00380246	0.00251807		3.70312	1	1
	2.50598	0.00215439	0.00158131		11.9917	1	0.725333
	6.59635	0.0121135	0.00801832		4.52615	1	1
	2.69618	0.000749679	0.000526823		0.587682	1	1
	1.80145	0.000121514	8.09677e-05		1.48931	1	1
	7.58085	0.00331043	0.0024754		2.82466	1	1
	1.69357	0.000247763	0.000185127		4.19178	1	1
	2.36355	0.00195678	0.00136078		7.89408	0.536497	0.0532823
	5.03051	0.0035023	0.00262752		1.01942	1	0.999998
	10.3703	0.0433252	0.0304794		2.74081	0.783239	0.183695
	9.82423	0.0105711	0.00735636		2.498	1	0.999896
	8.50063	0.00939329	0.00618185		13.3529	0.999846	0.0792442
	2.27975	0.00130683	0.000904147		1.38813	1	0.893745
	2.43035	0.00149952	0.00100087		0.265905	1	0.795612
	5.27958	0.010776	0.00805982		9.53302	0.989061	0.446725
	1.74164	0.00101034	0.000693193		14.2356	0.998128	0.565257
	1.64344	0.00111274	0.000765481		1.29856	1	0.991011
	3.90811	0.0036053	0.00237842		6.24463	1	1
	2.78428	0.00315948	0.00216867		1.72996	0.999999	0.591278
	1.74486	0.000870185	0.000591555		0.581647	0.419704	0.0689433
	16.1442	0.0673555	0.0485062		1.11979	1	0.999997
	4.16119	0.00535838	0.00352522		4.06598	1	0.999923
	5.48193	0.00836635	0.00601281		0.853708	1	0.982541
	14.5525	0.0211421	0.0151255		4.78599	0.999982	0.147253
	3.84065	0.00203523	0.00139631		2.88664	1	0.999998
	4.45154	0.00422327	0.00279671		2.14471	1	1
	3.36368	0.00273664	0.00181121		2.60558	1	0.962395
	5.64956	0.00711166	0.00528706		8.73712	0.0163697	0.000103919
	7.511	0.020462	0.013734		2.82057	0.998387	0.192229
	5.30036	0.00889286	0.00598894		13.5757	1	1
	5.1689	0.00737545	0.00547088		6.26471	0.627315	0.0426558
	8.94774	0.0229331	0.0172027		7.40102	0.998439	0.257877
	9.21813	0.0292947	0.0198097		1.84333	0.999999	0.192943
	6.15327	0.0117127	0.00770911		8.37221	1	0.889036
	7.16105	0.0160008	0.0114349		12.0675	0.868019	0.198691
	3.70575	0.00592709	0.00444477		13.5328	1	0.999996
	5.50503	0.00766841	0.0053989		1.33155	1	0.828352
	5.73507	0.00862351	0.00584677		5.27024	0.153311	0.0222316
	9.00343	0.0102024	0.00762412		2.16328	1	0.951306
	11.3194	0.0410218	0.02772		5.26418	0.999462	0.630645
	16.0886	0.0991872	0.0753323		1.14957	0.237119	0.0292731
	4.35636	0.00805522	0.00602962		4.16164	0.995937	0.418341
	2.59986	0.00277398	0.00204326		0.812427	0.986777	0.419676
	5.24124	0.0105698	0.00760857		2.23747	1	1
	9.04079	0.00611359	0.00404249		2.59295	0.95423	0.092587
	2.83892	0.00358419	0.0025453		1.71752	1	1
	4.56961	0.00765623	0.00574523		1.4554	1	0.676442
	7.46398	0.00476335	0.00324405		3.91454	1	1
	4.75909	0.00822815	0.0059177		3.72922	0.949581	0.0238541
	8.76244	0.0191708	0.0143495		1.89202	1	1
	1.72562	0.00119407	0.000881622		12.982	0.87949	0.207454
	10.3142	0.0149446	0.0109952		4.9246	0.997328	0.539089
	4.66212	0.000394994	0.000293639		1.13126	0.996246	0.0360501
	4.97237	0.00918645	0.00686312		5.12081	1	0.916419
	4.91459	0.00366525	0.0027156		2.43294	1	1
	3.55277	0.0021247	0.00152911		2.56312	1	1
	6.22518	0.0162715	0.0114161		6.17752	1	0.890835
	3.31594	0.00394151	0.00287674		1.81177	1	0.83585
	4.69968	0.00705088	0.00525851		10.6302	0.999989	0.782727
	5.95825	0.0115837	0.00832062		1.57599	1	1
	5.68737	0.00989937	0.00708973		2.09977	1	0.99445
	2.55983	0.00194189	0.00129972		3.44598	0.995972	0.515289
	4.07157	0.00536822	0.00396759		7.90572	0.999692	0.663548
	9.71885	0.03333	0.0224032		2.48562	0.956285	0.317531
	4.56692	0.004091	0.00295594		1.91395	0.680955	0.107914
	7.54708	0.000311684	0.000227022		3.99837	1	0.89742
	3.46424	2.92995e-05	1.96238e-05		5.35649	1	0.575377
	4.99543	0.00807396	0.00531172		15.6097	1	1
	9.75524	0.0244362	0.0164415		10.6959	0.729969	0.134378
	5.13507	0.00850911	0.00612275		2.6727	1	0.99996
	9.00833	0.0216549	0.014445		1.93386	1	1
	9.23577	0.0225554	0.0165076		6.11844	1	1
	5.59611	0.00672979	0.00445511		2.22763	0.999965	0.562223
	3.807	0.00659917	0.00487512		10.6814	1	0.912658
	3.87583	0.00655549	0.00463723		3.85259	0.999959	0.722126
	10.662	0.0416416	0.031121		2.22669	1	1
	5.03519	0.00102859	0.000689119		19.0636	0.834711	0.0993263
	4.57854	0.00329511	0.00221042		3.58705	0.982967	0.354149
	8.07028	0.000849281	0.000601883		6.01357	1	1
	4.45397	0.00100017	0.000747123		2.40787	1	1
	8.42552	0.0316623	0.0229447		5.69215	1	0.153075
	2.68048	0.00125476	0.000940883		2.20438	1	0.831959
	3.90362	0.00316696	0.00212625		3.51483	1	1
	0.854257	1.86315e-05	1.37854e-05		12.2031	1	1
	3.91677	0.00178778	0.0012657		16.6416	0.810367	0.19692
	5.04877	0.00824184	0.00610588		3.58282	1	0.992921
	3.76164	0.00278213	0.0018287		12.8155	1	1
	13.3626	0.0606869	0.0407893		0.752078	1	1
	3.65134	0.00115416	0.000794638		2.25714	0.990707	0.0762376
	6.04526	0.0151742	0.010807		1.68865	0.973202	0.0862016
	7.83103	0.0181304	0.0123247		4.09449	1	1
	1.14016	0.000350117	0.000232517		3.50961	0.975458	0.157412
	7.76583	0.0181828	0.0126599		3.49006	0.717688	0.0117017
	1.46099	0.000359733	0.000237299		1.02345	1	0.967036
	15.3924	0.00964568	0.00668033		5.83986	0.94777	0.0562263
	2.53119	0.00201823	0.0014712		1.31372	0.99991	0.686472
	2.74789	0.000981176	0.000735901		1.04749	0.25114	0.00529813
	2.46396	0.00275085	0.00203589		14.3565	1	1
	3.34451	0.00330982	0.00221069		0.834112	1	0.126391
	3.18232	0.00301715	0.00204848		13.6899	1	1
	4.6251	0.00277158	0.00206632		7.17014	1	0.973509
	11.452	0.0231226	0.0154247		1.0836	1	1
	8.10896	0.000833595	0.000624396		0.82063	1	1
	3.78221	0.00241272	0.00174685		2.82271	1	0.993073
	2.72895	0.00192434	0.0013501		3.78364	1	1
	8.14742	0.0198945	0.013105		4.00368	1	0.997993
	5.07311	0.00770906	0.00513236		1.28667	1	1
	3.24197	0.00334198	0.00239312		1.70435	0.886087	0.17156
	5.30696	0.0087645	0.00619404		1.84608	1	1
	5.34062	0.00741941	0.00556093		8.85501	0.876324	0.0245079
	18.1045	0.0986728	0.0747388		0.585347	0.0525541	0.006896
	5.62908	0.0122004	0.00912341		15.9799	0.999765	0.364807
	7.0357	0.00473973	0.00335083		1.62056	1	0.999979
	8.71641	0.0139839	0.0103409		1.59998	1	0.99945
	2.72651	0.00313512	0.00234595		3.18089	1	1
	5.26688	0.0123083	0.00876018		3.08829	1	1
	4.87234	0.00609692	0.00456753		2.04189	0.43349	0.0738963
	2.99309	0.00280879	0.00207004		1.81645	1	1
	8.7473	0.0312071	0.0230908		11.2089	0.68892	0.127581
	11.9526	0.0268831	0.0185139		5.81729	0.202867	0.0246586
	4.28446	0.00186132	0.00128378		2.44779	0.999998	0.65461
	5.40297	0.00748437	0.00504853		2.51591	1	0.858909
	7.98406	0.0237276	0.0175636		14.2623	0.988911	0.228282
	2.66985	0.00201483	0.00144537		0.694513	0.997485	0.0730862
	1.46372	0.000466663	0.000341742		7.42957	0.956034	0.297088
	5.80473	0.00889791	0.00585396		0.664694	1	1
	3.37934	0.00509795	0.00375591		1.03651	1	1
	5.77648	0.0035494	0.00266119		2.50579	0.99735	0.177699
	3.90926	0.0057045	0.00415682		4.50738	0.687102	0.144421
	4.75408	0.00530075	0.00380063		1.74254	0.968568	0.0890955
	5.81427	0.00853554	0.00635244		9.62531	1	0.859467
	1.38371	0.000643526	0.000424499		5.13187	0.999687	0.623085
	2.27622	0.00181054	0.00134737		0.907279	1	0.940711
	4.37214	0.00775908	0.00535719		1.25946	0.983399	0.295226
	3.51602	0.00554562	0.0039435		1.30663	0.999833	0.687642
	3.7758	0.00242565	0.00165566		1.59156	0.198462	0.0264912
	6.78307	0.0207699	0.0150138		5.14831	0.962601	0.305007
	7.17912	0.0154138	0.0108895		0.722456	1	1
	6.85071	0.00779381	0.00517986		9.31021	0.906113	0.0763258
	7.90637	0.0133474	0.00895731		7.42452	0.96051	0.350556
	6.46993	0.00583793	0.00383673		2.48939	0.998213	0.106854
	0.892521	0.000204445	0.000139933		3.09577	1	1
	8.55996	0.0259425	0.0177325		1.21124	1	0.969177
	15.3631	0.0984485	0.0730854		2.37427	1	0.8616
	11.5803	0.0292178	0.0195838		8.41103	0.248102	0.0117602
	1.69736	0.000492097	0.000337229		18.8977	0.995799	0.392841
	13.7357	0.058766	0.0443544		3.32453	0.974371	0.296347
	6.38748	0.0158239	0.0107524		2.49573	0.366174	0.0367622
	5.43242	0.00906384	0.00597683		18.092	0.986375	0.212968
	11.8047	0.051521	0.0371638		14.7085	1	0.96216
	3.35695	0.00330505	0.00217711		2.78424	0.999978	0.212157
	7.30564	0.000781565	0.000547573		1.18852	0.374685	0.0614366
	2.94763	0.00370864	0.00259003		5.11535	1	0.114265
	3.54598	0.004794	0.00359564		3.4208	0.639626	0.0757296
	6.63261	0.0128952	0.00864028		1.87253	1	0.972374
	7.73339	0.0179027	0.0132135		4.04893	0.999071	0.136945
	2.3451	0.0010829	0.000711064		1.55261	0.820919	0.0106104
	3.12536	0.00261079	0.00191594		11.5932	0.683297	0.0891369
	7.85065	0.0170856	0.0122665		7.34556	1	0.999689
	5.73164	0.00701503	0.00467598		1.34156	0.880874	0.140955
	6.98168	0.0118018	0.0079713		13.0654	0.272233	0.0276732
	3.17809	0.00372584	0.00267256		4.49484	0.945022	0.313262
	6.78839	0.00998586	0.0067102		3.20554	0.709307	0.00930412
	8.37043	0.0217666	0.0143435		3.04437	1	1
	6.46579	0.0024558	0.0017726		5.7359	1	0.528397
	2.79005	8.17025e-05	5.87387e-05		11.7938	0.980803	0.119409
	6.61024	0.00464234	0.00306447		8.7003	0.999998	0.76624
	5.6955	0.0136837	0.0102771		17.9795	1	0.998713
	7.10923	0.0211859	0.015758		2.67093	1	0.184435
	10.5398	0.00226949	0.00155937		5.33391	1	1
	7.95425	0.0157273	0.0107942		5.94631	0.901852	0.262168
	7.33268	0.0141773	0.00995204		3.78761	1	1
	1.32102	0.000576472	0.000413683		1.62744	0.998876	0.582037
	10.9012	0.0343162	0.0235374		4.81781	0.999952	0.727633
	9.48069	0.0332445	0.0250347		2.27795	1	0.852911
	6.98821	0.0140904	0.00945724		2.8068	1	0.989536
	2.85712	0.00110413	0.000805906		1.14127	0.999902	0.476702
	6.25941	0.0154738	0.0107089		1.21533	0.999988	0.771155
	4.38904	0.00708327	0.0048279		4.21311	0.964657	0.345466
	2.47552	0.00252037	0.00183469		7.78332	1	0.666459
	8.06992	0.0278089	0.0195746		0.814957	0.999524	0.632412
	3.88336	0.000709692	0.000530944		2.0762	1	0.989281
	3.56822	0.000922144	0.000616413		2.84947	1	0.997306
	5.84776	0.00430982	0.00320058		4.1796	0.877016	0.240966
	3.55751	0.00560935	0.00413146		12.4669	1	0.769694
	2.17421	0.00176495	0.00124987		11.1961	0.998923	0.557015
	10.735	0.0487318	0.0350662		2.88763	1	1
	12.2661	0.00802011	0.00545764		3.73266	0.999344	0.554315
	6.88768	0.00929457	0.00626979		1.61237	1	1
	5.25466	0.0115678	0.00802556		2.6239	1	1
	4.17015	0.00274952	0.00193205		4.69386	1	1
	2.76891	0.00245471	0.00167498		5.68447	1	1
	4.97204	0.000465607	0.000323475		7.19146	0.999999	0.687292
	3.73775	0.00325315	0.0021827		8.50797	1	0.999596
	15.5236	0.0483041	0.0349127		18.6739	0.110101	0.0154743
	1.90268	0.00047995	0.000350365		6.34163	0.811913	0.0253226
	9.61848	0.000723	0.000498358		15.8448	1	1
	4.39187	0.0018158	0.00134272		6.77164	1	1
	8.06618	0.00439294	0.00318316		8.56634	0.997246	0.459176
	2.98659	0.00256932	0.00189467		2.69291	0.999707	0.631642
	9.51504	0.0325798	0.0237805		2.47669	0.978162	0.201186
	6.04049	0.0161667	0.0115094		0.990781	1	0.844363
	4.08103	0.00544454	0.00369103		2.4938	0.172274	0.00797302
	1.56842	0.000832085	0.000622136		3.8562	0.745206	0.13808
	2.56085	0.00184342	0.00131112		0.681775	0.99577	0.261325
	1.79097	0.000695218	0.000496993		2.15004	0.817237	0.20296
	6.37215	0.0103961	0.00695545		5.7935	0.868417	0.124292
	3.55938	0.00286112	0.0019007		13.6781	1	1
	8.97878	0.0250056	0.0175319		10.8835	1	1
	4.42872	0.00643508	0.00448981		3.17032	1	0.810957
	3.01372	0.00284979	0.00201924		0.889095	0.983815	0.119573
	4.44137	0.00892871	0.0064727		1.37789	1	1
	6.62638	0.0183937	0.0135978		4.41179	1	0.952313
	1.24392	0.000327722	0.000217546		8.60532	0.95702	0.142856
	10.1315	0.018336	0.0124759		12.9859	1	0.941248
	1.32111	0.000783989	0.000576208		1.99956	1	1
	6.09594	0.013302	0.00995832		11.5687	1	0.891244
	6.81126	0.0148279	0.0101		0.335086	1	0.854005
	8.01144	0.0172452	0.0113913		2.026	1	0.307121
	2.03253	0.00133037	0.000981281		0.760888	1	0.999315
	3.64851	0.0033312	0.00222508		15.4067	1	0.969549
	4.11492	0.00505807	0.00334833		3.37594	0.902105	0.0138413
	2.09917	0.00104864	0.000704691		14.0835	0.223923	0.0324475
	1.57797	0.000615517	0.000411426		3.02596	1	0.378204
	10.4237	0.0206159	0.0135819		0.585427	1	1
	7.84968	0.013244	0.00982966		4.19307	0.955334	0.331587
	1.50737	0.00102737	0.000761724		11.0866	1	1
	8.23372	0.0224802	0.0163408		1.62229	0.999999	0.30208
	4.52065	0.0059438	0.00393545		2.3323	0.847317	0.0480422
	5.44126	0.0123787	0.00860455		13.4666	0.984641	0.257838
	5.87839	0.00833586	0.00562506		1.52795	0.999575	0.48319
	3.74605	0.00289369	0.00198956		21.8401	1	0.999998
	2.40255	3.17492e-05	2.37768e-05		5.14482	1	1
	4.02838	0.00141585	0.000944993		8.84925	0.999979	0.254878
	3.98111	0.00605208	0.00408533		6.13352	0.993291	0.104132
	6.33134	0.00309493	0.0022898		2.50738	1	1
	4.48905	0.00916703	0.00682177		9.04468	1	1
	10.5185	0.0419461	0.0293232		6.2526	1	1
	9.06783	0.0338876	0.0244329		2.03383	1	0.999188
	2.17966	0.000903356	0.000628014		1.3665	1	1
	6.67187	0.0167528	0.0116131		3.22355	0.888698	0.133941
	8.70431	0.0234947	0.0164707		11.3732	1	0.834164
	5.20256	0.00814425	0.00564791		2.76444	1	0.998027
	7.67766	0.025462	0.0179504		1.00599	1	0.999998
	6.96517	0.0089579	0.00672154		3.19838	1	0.949687
	8.40029	0.00729646	0.00546204		1.04674	0.999994	0.581182
	8.67849	0.0230818	0.0163048		4.26069	1	0.327653
	4.98851	0.00724785	0.00482746		5.10852	1	1
	1.1671	0.000204487	0.000134282		0.89625	0.999999	0.711192
	2.89033	0.000767021	0.000533224		4.21703	0.649614	0.129875
	4.46108	0.00167318	0.00120492		3.31957	0.913177	0.257165
	0.347523	3.78219e-05	2.77936e-05		13.5083	1	1
	9.09245	0.0222579	0.0147507		2.3839	0.706837	0.0709192
	4.56382	0.00614888	0.00415715		3.42523	1	1
	3.0223	0.000622865	0.000456448		4.91168	1	1
	5.83771	0.00218097	0.00147163		2.72928	0.977118	0.0707209
	10.7499	0.0340528	0.023734		2.02364	0.99725	0.45693
	6.8399	0.0133451	0.00895812		7.10829	1	1
	3.07905	0.00185858	0.0012726		0.825112	1	0.993942
	8.61417	0.0285858	0.0206982		18.7684	0.999997	0.408502
	2.34859	0.00167731	0.00124262		1.72633	0.937221	0.294789
	3.62724	0.00485352	0.00363895		1.61759	1	0.999712
	4.78242	0.0081039	0.00540736		1.99579	0.835704	0.0162216
	6.64733	0.0137792	0.00941949		12.3819	1	1
	3.59864	0.00297903	0.0022346		2.71194	1	0.933688
	3.71346	0.00295646	0.00194179		13.305	1	0.84258
	8.24811	0.0116468	0.00867139		10.1341	1	1
	5.75315	0.00892481	0.00618416		7.70743	0.898599	0.112375
	3.15952	0.00356138	0.00245398		5.40103	0.878147	0.238149
	3.8634	0.00527691	0.00355808		1.2797	0.991004	0.448655
	5.62807	0.0065167	0.00443596		4.10237	0.615756	0.118079
	5.78171	0.00029558	0.000197082		0.633993	1	0.882408
	2.98884	0.000502661	0.000338415		1.97536	1	0.999996
	0.815491	0.000227559	0.000150725		3.58962	0.612758	0.0810652
	5.91501	0.011544	0.00792629		11.5089	1	0.860676
	4.44127	0.00596811	0.00442364		3.05931	1	0.999681
	0.756425	8.94089e-05	6.10095e-05		1.93274	1	0.430458
	5.0085	0.00164949	0.00111581		3.38508	0.992923	0.206399
	0.914925	0.000135144	8.9683e-05		1.1295	1	1
	6.17958	0.00462507	0.00335012		3.88858	1	1
	4.73156	0.00531327	0.00395562		0.887401	0.886081	0.154051
	11.3052	0.0485343	0.0336304		3.5216	1	0.96725
	2.99336	9.06515e-05	5.99923e-05		14.5235	0.880821	0.178347
	6.25113	0.00578264	0.00418602		5.0198	1	1
	2.85759	0.00343406	0.00256855		2.80511	1	0.989243
	1.39726	0.000796928	0.000576579		7.06645	0.364951	0.055482
	5.59066	0.0126051	0.00871994		2.51823	0.987297	0.277383
	4.07079	0.00682329	0.00506037		1.01419	1	1
	3.54157	0.00384678	0.00252737		2.46596	1	1
	4.48786	0.00416734	0.0031178		4.58717	1	0.174636
	8.97778	0.0230797	0.0162296		1.70164	0.877082	0.235263
	2.03238	0.00152879	0.00111561		1.47568	1	1
	2.80129	0.00325808	0.00229915		2.34271	0.379197	0.0238149
	5.9842	0.0115155	0.00758363		10.039	0.928779	0.298639
	7.66078	0.0091994	0.00608976		1.08097	0.999918	0.71921
	1.21115	9.64382e-05	7.08523e-05		1.34013	1	1
	0.908513	0.000302504	0.000210242		5.42607	1	1
	3.57749	0.00424857	0.00317217		3.73672	1	1
	8.71116	0.00352236	0.00261121		1.85476	0.0379233	0.00342491
	6.59591	0.0119996	0.00890055		2.18058	0.641287	0.0183539
	2.62385	0.0019625	0.00142814		2.58075	1	1
	9.9994	0.0345816	0.0259779		2.8015	1	0.705761
	4.3868	0.00612281	0.00429384		5.90099	1	0.669437
	8.83164	0.0244765	0.01841		7.20063	1	1
	12.3547	0.0127925	0.00854325		1.77132	0.683381	0.0375054
	4.74215	0.000336701	0.000231468		4.80694	1	1
	4.79409	0.00489047	0.00322785		5.67976	1	1
	7.18148	0.0143633	0.00988423		7.30857	0.958229	0.190873
	8.37364	0.0224684	0.016193		6.83805	0.997078	0.545394
	4.032	0.00694883	0.00485667		2.30637	1	1
	4.4753	0.00600355	0.00432002		3.82745	1	1
	1.26744	0.000257957	0.000172389		5.62708	0.946596	0.299396
	4.77249	0.00811867	0.00602475		3.55174	0.988811	0.450811
	9.992	0.0330351	0.0248604		1.29312	1	1
	4.37407	0.00667014	0.00486126		2.76644	1	1
	1.22304	0.000499239	0.00033441		0.480303	0.578055	0.0679326
	7.18051	0.0153773	0.0102282		5.40017	0.482254	0.0435
	10.3598	0.00324916	0.00242498		0.227018	1	1
	7.87422	0.0235819	0.0175568		9.89519	0.706196	0.0639115
	9.4268	0.0160095	0.0107547		13.0498	1	1
	3.60031	0.000345069	0.000251857		2.16483	1	1
	2.60649	0.000756408	0.000566259		1.63755	0.4636	0.0746444
	9.22097	0.0184529	0.0129945		0.214106	0.432076	0.0735823
	5.04221	0.00404139	0.00268556		4.31782	0.999008	0.601932
	4.394	0.000954421	0.000626625		2.8407	1	0.999702
	4.90215	0.00142373	0.00106035		12.5844	1	0.87712
	2.2023	0.000960677	0.000662215		2.12152	0.999177	0.589652
	3.46561	0.00302903	0.00222157		3.53964	0.979144	0.387541
	0.843238	0.000232743	0.000173188		8.90183	1	0.996961
	3.72478	0.00181581	0.00123757		12.458	1	1
	5.86564	0.0103132	0.00742552		2.09022	0.999945	0.682136
	1.94856	0.000979136	0.000675874		5.95814	0.935202	0.270183
	3.30996	0.00170954	0.00121341		3.67458	0.999377	0.546397
	7.37216	0.0096851	0.00722902		12.2811	0.986132	0.428577
	6.69013	0.0149647	0.0112436		12.0344	0.990071	0.0896949
	3.89537	0.00345009	0.00226614		0.274487	0.99766	0.0583749
	1.19962	0.000569675	0.000387333		1.78989	1	0.995662
	9.34619	8.80536e-05	5.94053e-05		1.56572	0.131157	0.00112504
	6.69083	0.00266987	0.00180676		3.35965	0.759427	0.0882997
	3.24683	0.00381612	0.00270471		3.40433	0.894563	0.0153774
	6.90997	0.0158213	0.011641		6.74274	1	0.898247
	2.80029	0.00126037	0.000855222		3.65251	1	1
	11.0996	0.0556204	0.0407733		3.33325	0.999977	0.763258
	7.5818	0.0167208	0.0119186		3.14379	1	0.999999
	1.28262	0.000274632	0.000181277		1.24824	0.999962	0.740425
	0.903711	0.000106396	7.33882e-05		2.03815	1	1
	2.27435	0.000731047	0.000548267		1.4529	0.448343	0.00465304
	2.73918	0.00337585	0.00251968		6.37947	1	0.999991
	3.28602	0.00459762	0.003445		0.875539	1	0.999987
	6.59395	0.00921571	0.00612954		0.957971	1	1
	5.67618	0.00587433	0.00430529		5.30621	1	1
	5.44018	0.00753068	0.00539287		4.48075	0.958911	0.222689
	5.45111	0.012769	0.00912491		2.33939	0.999971	0.752238
	2.2163	0.00144945	0.000957036		0.964068	1	1
	13.191	0.0255295	0.0172956		4.60456	0.109203	0.000698569
	3.25131	0.00438979	0.00329375		3.62311	1	0.821642
	6.32683	0.00837447	0.00550588		2.95802	0.425333	0.0145606
	7.79548	0.0171416	0.0115975		7.63298	1	0.592514
	1.69271	0.00131299	0.000971227		8.70551	0.998457	0.224244
	13.1759	0.0674172	0.0505892		0.981226	0.997153	0.537133
	4.2104	0.00560058	0.00368379		2.19021	1	1
	11.0947	0.0491982	0.0369045		4.99167	0.146942	0.0178417
	7.02869	0.0209001	0.0150847		3.1043	1	0.944875
	7.80089	0.0179849	0.0122326		2.60398	1	1
	4.93187	0.0110664	0.00822076		3.58666	1	0.997854
	10.0779	0.0292169	0.0207595		0.687015	1	1
	5.92999	0.0153924	0.010989		4.82715	1	0.999925
	3.85206	0.00524038	0.0036924		5.34105	1	1
	3.93142	0.00483669	0.00342979		2.01246	0.971726	0.0680038
	11.9928	0.0458017	0.0331927		12.9622	1	1
	2.63006	0.0027177	0.00203299		2.44106	1	0.999826
	4.93051	0.0110202	0.00809707		4.18384	0.316731	0.0403227
	5.96369	0.00185911	0.00137564		3.52018	0.997216	0.488144
	5.65626	0.00557145	0.00375504		1.62415	0.847889	0.130949
	3.12287	0.00302749	0.00209313		20.5194	1	1
	5.54289	0.0128155	0.00945364		11.7907	0.426579	0.0528003
	11.0276	0.0409327	0.0302319		5.38584	1	0.760277
	5.43522	0.00197939	0.00133153		2.89558	1	0.956314
	11.6501	0.0379339	0.0285768		2.35153	1	0.823568
	3.84324	0.00217695	0.00143509		8.46389	1	0.999996
	13.2503	0.0567198	0.0416497		3.88097	1	0.77433
	4.8422	0.0106824	0.00767803		1.8143	0.997514	0.0977014
	8.85456	0.0234415	0.0155913		0.99434	1	1
	8.43493	0.0241755	0.0177825		3.66707	1	1
	2.16636	0.00144387	0.00108124		1.00318	0.974406	0.336197
	3.88756	0.00426823	0.00281375		8.78807	1	0.984888
	0.916159	0.000227608	0.000170681		6.19662	1	1
	4.89654	0.00908944	0.00682421		7.26162	1	0.850876
	10.5314	0.00370685	0.00261707		21.7254	0.999996	0.790967
	1.87861	0.00150426	0.00110054		1.23197	0.293528	0.045468
	5.73041	0.00814479	0.00558688		3.56061	1	1
	8.43362	0.0243515	0.0168759		2.92052	1	0.999998
	3.32185	0.000409358	0.000306426		3.30998	0.0809771	0.00966089
	13.4543	0.0472008	0.0348532		5.26582	0.99774	0.52451
	3.44804	0.00414648	0.00277318		2.11956	0.98981	0.416736
	6.38664	0.0122443	0.00832531		3.20061	1	1
	4.85413	0.00783736	0.0054009		11.8046	0.999101	0.0916761
	11.2242	0.0557148	0.0408392		1.88604	1	1
	4.86084	0.000726279	0.000543659		7.21086	1	0.999842
	2.04226	0.00125896	0.000944148		4.96314	0.623726	0.0838873
	12.4449	0.0200229	0.0140291		4.29664	1	1
	10.115	0.026827	0.0188698		1.09413	1	0.999996
	3.20763	0.00319981	0.00210462		0.98447	0.999691	0.657974
	8.73701	0.0254323	0.0188025		12.0016	1	0.277569
	3.91698	0.00667082	0.00489509		0.874602	0.999989	0.784255
	1.35903	0.000137162	0.000101518		7.36465	1	0.977017
	6.34653	0.00506064	0.00379584		7.21541	1	0.806386
	2.79359	0.0012406	0.000905818		2.68606	0.999913	0.717361
	3.31942	0.00488866	0.00350624		2.20327	0.872667	0.0923055
	7.82093	0.0201274	0.013287		4.3089	0.0539764	0.00700311
	1.88436	0.00109034	0.000718651		2.91026	0.457841	0.0207319
	5.14517	0.0116688	0.00874057		8.11201	1	1
	4.02368	0.00181714	0.00128216		0.817173	0.518958	0.0898311
	1.45675	0.000122134	8.65371e-05		0.618988	0.941472	0.039237
	2.57162	0.00225552	0.00166033		1.47824	1	1
	5.64073	0.0116253	0.00778369		2.90969	1	1
	0.727691	0.00015857	0.000109097		4.05503	0.639722	0.0110078
	1.69293	0.000384875	0.000255427		1.20326	1	0.979312
	6.58243	0.00394197	0.00261304		9.50534	0.515481	0.0211312
	1.93549	0.00143204	0.00107284		6.3143	0.883835	0.218923
	4.32533	0.00279439	0.00183947		5.33322	0.986167	0.31124
	3.94021	0.00528043	0.00349019		4.29925	1	0.984916
	4.51814	0.00665671	0.00488528		3.47673	1	1
	8.96069	0.0361013	0.0265818		2.51868	1	1
	7.09445	0.00864179	0.00648624		1.24167	0.999993	0.677843
	6.69429	0.013262	0.00985499		1.68777	0.999974	0.744909
	4.07006	0.00399473	0.00287537		4.38365	0.901073	0.231663
	2.87166	0.000102756	7.40278e-05		3.01103	1	0.299963
	12.4777	0.0694472	0.0506846		2.32721	1	0.181015
	2.57553	0.00187441	0.00139539		6.60829	0.997304	0.524677
	10.1219	0.0187934	0.0138727		1.19181	0.909757	0.246426
	5.28983	0.00901134	0.0062724		7.93903	0.0435739	0.000917657
	5.3392	0.00438885	0.00329284		5.02449	1	0.996028
	3.28353	0.00487773	0.00363192		7.44747	0.99997	0.499886
	4.79717	0.00769318	0.00565201		12.3752	1	1
	6.96478	0.0119116	0.00801542		3.68491	0.970896	0.183486
	3.72732	0.000786755	0.000517424		1.32639	0.863156	0.235008
	13.1572	0.0321924	0.0224159		13.231	0.0512166	0.00216819
	3.84844	0.00485161	0.00364056		3.46376	1	0.965622
	8.34936	0.012926	0.00957899		1.06784	1	1
	8.4195	0.0230477	0.0159687		2.26798	1	0.999971
	3.02666	0.000589265	0.000421753		11.2318	0.999999	0.299333
	10.908	0.0515381	0.0369462		0.837512	0.99967	0.432331
	2.90342	0.00141482	0.000929064		2.37679	1	0.468059
	5.74025	0.0143724	0.01078		0.902518	1	0.970799
	1.98878	0.000232064	0.000172366		4.42058	0.996719	0.0406677
	6.19343	0.0101928	0.00763894		5.12008	0.507983	0.0207314
	7.24665	0.0139992	0.0103731		4.98977	0.508134	0.0892359
	1.85225	0.00104395	0.000725121		0.917367	0.79097	0.190561
	12.2119	0.0486281	0.0322897		4.76223	1	1
	2.79597	0.00107109	0.00075457		1.7965	1	1
	2.80995	0.00127794	0.000952507		14.9027	0.984124	0.338404
	8.43639	0.0322885	0.0239552		1.07934	1	1
	1.48347	0.000766419	0.000554899		8.09801	1	0.990665
	2.57048	0.00164662	0.00122588		3.70014	1	0.966946
	13.1391	0.00604835	0.00444359		2.83491	1	0.999939
	4.47801	0.0089471	0.00668841		1.16411	1	1
	4.7128	0.00438316	0.00295935		5.4834	1	0.542817
	1.92715	0.000115956	7.84833e-05		3.68588	1	0.960502
	3.92629	0.00650685	0.00465039		3.8462	0.998657	0.434374
	4.88976	0.00537128	0.00386238		11.1801	0.553037	0.0978711
	7.18138	0.00446074	0.00305146		4.21723	1	1
	6.53744	0.0175087	0.0120953		20.1985	1	0.982676
	6.06311	0.0124952	0.00914486		4.4474	1	0.990495
	11.3047	0.0326602	0.0224367		7.2959	0.986416	0.404839
	4.24586	0.000409396	0.000295972		3.14257	1	1
	3.75596	0.00430017	0.00306858		1.23488	0.670475	0.0362453
	4.11605	0.00564758	0.00372058		5.28054	1	0.971961
	2.48119	0.00206483	0.00141469		2.46627	1	1
	4.77405	0.00818191	0.00583778		4.74946	1	0.985011
	9.90835	0.00884935	0.00614757		5.33223	1	1
	2.40619	0.000226614	0.000160186		2.17121	0.586381	0.109925
	4.73646	0.00241125	0.00178441		4.0543	1	0.945787
	1.62049	0.00109344	0.000803163		1.2343	1	0.99993
	4.30509	0.00187935	0.00140366		19.31	0.99864	0.585306
	9.42	0.0255409	0.0169009		1.22366	1	0.828116
	4.14941	0.00391835	0.00271646		25.5994	0.166541	0.0101497
	5.36193	0.00889593	0.00656973		2.2455	0.521611	0.0287466
	3.60251	0.00349827	0.0024169		1.32134	1	1
	9.56145	0.0377282	0.0276804		3.81581	1	1
	2.35342	0.00144187	0.00100227		16.065	1	0.856312
	4.84121	0.00496991	0.00329338		3.80883	0.417822	0.0516077
	1.69094	0.000942241	0.000622083		1.23274	1	0.999964
	5.7855	0.00699954	0.00511095		2.76864	1	1
	3.37903	0.000784864	0.000577661		3.47035	0.576859	0.079241
	6.89182	0.0215103	0.016032		1.72209	0.995546	0.518325
	10.3153	0.0370243	0.0277481		4.20045	0.998659	0.575551
	6.7204	0.0166332	0.0124709		10.9991	1	0.998657
	5.81118	0.0149825	0.0108085		3.93568	0.299237	0.00515622
	5.16884	0.0122639	0.0090957		1.38895	1	0.999998
	7.1545	0.015155	0.0102571		1.67805	1	1
	2.77534	0.000827957	0.000573947		2.10863	1	0.955638
	6.71076	0.0192716	0.0143904		6.88586	0.999989	0.763897
	3.77165	0.00138956	0.000946587		2.15923	0.114099	0.00439059
	12.2973	0.0486797	0.0359956		0.941279	1	1
	1.45062	0.000356949	0.000267593		4.5275	0.851805	0.15382
	5.10287	0.0031132	0.00230047		1.05062	0.999998	0.443089
	8.93371	0.0278709	0.0189104		5.41097	1	0.984144
	3.8666	0.0058819	0.00437691		1.39018	0.999999	0.84783
	2.39698	0.000772292	0.000575768		0.637993	1	0.998483
	3.98625	0.00624527	0.00430749		3.29577	0.964423	0.361372
	9.76514	0.0321682	0.023907		19.7107	0.596942	0.115229
	2.8138	0.000647582	0.000445219		0.453218	1	0.967857
	2.71749	0.00239565	0.00159087		3.72682	1	1
	4.61265	0.00965766	0.00717708		10.3109	0.998188	0.24417
	2.42727	0.00227899	0.00158653		3.74667	1	1
	4.85104	0.00417975	0.00275915		6.25252	0.96624	0.344672
	2.36081	0.000636957	0.000435705		2.54459	0.999982	0.760553
	4.37976	0.00406045	0.00276435		8.22054	1	1
	4.49473	0.0063165	0.0047407		4.84966	0.999997	0.821646
	3.1669	0.00337947	0.00230955		3.91859	1	0.649059
	13.1469	0.04191	0.0281348		8.36784	1	0.695623
	5.95062	0.00865185	0.0060943		5.07368	1	0.875782
	3.397	0.00229349	0.0016753		3.1319	1	1
	6.68048	0.00926087	0.00635453		5.24503	1	0.534495
	7.48475	0.0204805	0.0137601		5.86064	1	0.831961
	4.09156	0.00603133	0.00449459		12.2423	1	1
	7.59718	0.0176144	0.0124472		7.05407	1	0.918613
	13.1776	0.0627441	0.0473885		2.56523	0.999977	0.726539
	7.78992	0.00947081	0.00709822		14.9071	1	0.753553
	10.5048	0.0223489	0.0167148		2.15756	1	1
	6.59936	0.0173813	0.0130633		16.0331	1	1
	1.29393	2.27808e-05	1.70113e-05		12.9763	0.999995	0.457045
	12.22	0.0162262	0.0115819		16.6607	0.180965	0.00188462
	5.67297	0.0131171	0.00950603		3.25006	1	1
	3.23118	0.00332369	0.00224952		0.798001	1	1
	5.40361	0.000368988	0.000243001		5.02235	1	0.783557
	3.588	0.00366659	0.00272447		4.39367	1	0.8033
	2.23939	0.00172984	0.00126986		2.15301	1	1
	6.97291	0.0171429	0.0126588		2.16496	1	1
	3.47421	0.000862824	0.000623195		1.02696	1	0.969437
	2.6617	0.000537785	0.000364586		0.948	1	1
	3.12248	0.00092588	0.000609412		3.1542	0.510755	0.0103372
	4.12318	0.00265385	0.0019859		2.30347	0.85554	0.186665
	3.27987	0.00118075	0.000844177		14.8032	1	1
	2.69899	0.00115662	0.000760113		5.75464	0.98521	0.434057
	1.45655	0.000699312	0.000461268		2.91785	0.99996	0.25543
	3.541	0.00102229	0.000681521		1.92484	1	0.999896
	4.36958	0.0033355	0.0024471		13.3934	1	1
	1.29803	0.000745896	0.000557577		9.72869	0.998848	0.187905
	4.5181	0.00460157	0.0031257		6.14137	0.817336	0.0621231
	5.49897	0.012317	0.00925022		1.28689	1	0.999857
	7.09854	0.0141022	0.0101447		12.8175	1	1
	3.33612	0.00164387	0.00123275		0.974474	0.906453	0.25972
	1.28044	0.000507377	0.00034308		1.68767	0.60237	0.100891
	4.1685	0.00598566	0.00398036		4.19497	0.40321	0.0596205
	4.14624	0.00556324	0.00367895		13.9447	0.0397595	0.00026729
	6.57534	0.0102722	0.00680929		10.3364	1	0.976008
	5.37109	0.00258083	0.00173303		0.901641	0.912898	0.0510358
	4.68098	0.00492471	0.00326914		2.23629	0.999271	0.0866577
	1.69039	0.00046299	0.000325322		3.43402	1	1
	6.63451	0.0126331	0.00833136		1.68238	0.99988	0.68111
	2.44032	0.000320147	0.000239992		3.3295	1	1
	5.17799	0.0123512	0.00901181		2.40328	0.999957	0.515032
	4.83405	0.00683275	0.00449073		3.05775	0.0255784	0.00224141
	8.15403	0.00828822	0.00545988		1.19704	1	0.999999
	5.0908	0.00776922	0.00517013		1.70313	1	1
	2.21317	0.00179647	0.00120824		3.97258	0.788092	0.176342
	6.56381	0.0125222	0.0086361		2.97045	0.965127	0.177352
	8.28381	0.0210556	0.0155656		3.38211	1	1
	7.37197	0.0203523	0.0150306		1.74257	0.0912221	0.00451246
	4.58411	0.00638036	0.00432753		3.20215	1	1
	4.2426	0.000742209	0.000497873		13.4952	0.0698126	0.00505627
	2.34885	0.0011833	0.000885797		5.08739	0.985814	0.213798
	15.7543	0.092728	0.0702121		1.48656	0.998188	0.571594
	5.80908	0.00851745	0.00627941		8.73993	0.999937	0.729502
	2.64089	0.0016583	0.00118359		0.740147	1	1
	4.53436	0.00546769	0.00359902		7.16739	1	0.99999
	7.70197	0.00478079	0.00323642		1.65811	1	0.960831
	2.29479	0.000656089	0.000491746		13.2691	1	1
	4.50839	0.00427046	0.00311019		3.51538	1	0.996957
	6.09004	0.0104263	0.00775229		2.84185	1	0.233754
	4.3242	0.000703871	0.000516592		21.0636	1	0.953857
	1.91288	0.00112051	0.000798228		3.49405	0.867343	0.0894064
	3.21261	0.000236912	0.000158658		6.22796	0.975872	0.0447881
	1.52403	5.40727e-05	3.94822e-05		1.33659	1	1
	2.71366	0.00278123	0.00197583		2.07888	0.999929	0.579455
	3.73673	0.00216865	0.00151965		0.710438	0.374465	0.0360353
	4.25183	0.00219596	0.00157197		12.3757	1	1
	3.99484	0.000379224	0.000262965		2.32146	0.0602669	0.000538618
	2.47979	0.000239483	0.000158681		3.74822	1	1
	6.57549	0.0158106	0.0118804		2.45823	0.999434	0.556257
	6.05205	0.0163522	0.0118564		3.0785	1	1
	8.07918	0.00173069	0.00113776		1.90868	1	1
	3.71447	0.00278708	0.00198074		1.79232	1	0.82473
	7.15319	0.00965694	0.00725079		4.17663	1	0.989397
	4.02215	0.00712778	0.00533759		4.04345	0.942468	0.246614
	8.80898	0.0284207	0.0192452		2.92926	0.28528	0.00378793
	2.47695	0.00184487	0.00121193		11.3101	0.343503	0.0315166
	3.21823	0.00098587	0.000730018		5.16905	0.878332	0.153602
	0.737883	9.97414e-05	6.89707e-05		1.87144	0.99356	0.286921
	8.58602	0.0264104	0.0198663		0.706355	1	1
	7.21774	0.00642236	0.00430195		0.729029	0.278843	0.0157908
	6.41123	0.0093974	0.0065653		2.76657	1	0.480118
	5.57612	0.0119031	0.00813415		0.445395	0.267182	0.00437498
	6.84623	0.00466428	0.00310447		2.28298	0.852293	0.227647
	4.32343	0.00654193	0.00437111		3.20098	0.997804	0.363404
	4.00959	0.00373138	0.00246974		1.27647	0.912128	0.279365
	5.86084	0.0120576	0.00890833		5.15256	0.958039	0.0345324
	6.16829	0.0113332	0.00832461		0.925997	0.983137	0.0275589
	6.34656	0.0162144	0.0119926		0.623926	1	0.999986
	10.1871	0.0467242	0.0343319		3.85108	1	0.999997
	7.75875	0.00920293	0.00690699		4.23246	1	1
	5.63511	0.0116299	0.00873332		24.1306	0.372754	0.0444136
	2.16516	0.0016581	0.0012427		1.69334	0.340858	0.00329622
	9.79508	0.0292538	0.0217385		1.42876	1	0.175842
	2.69978	0.00239108	0.00179317		2.4803	1	1
	9.01894	0.0258419	0.0185896		14.452	0.999423	0.633447
	1.16829	0.0001097	8.21766e-05		6.38557	1	1
	2.58887	0.00170261	0.00112505		4.73296	1	0.991136
	1.60562	0.00105889	0.000792988		5.50402	1	1
	0.355363	2.88904e-05	1.95805e-05		12.9078	0.776405	0.0210935
	3.80161	0.000970318	0.000695426		0.574141	0.999762	0.622048
	8.5527	0.0110618	0.00749064		6.39717	0.997551	0.358837
	2.79546	0.000138562	0.000102394		11.8237	0.999992	0.0679236
	8.44292	0.0182934	0.012922		12.1155	1	0.999095
	3.43825	0.000371306	0.000248633		3.07333	1	1
	8.71253	0.00251864	0.00173206		2.2063	1	1
	8.51033	0.00317208	0.00232084		2.39525	1	1
	16.3077	0.0458457	0.0343122		2.87135	0.994503	0.211501
	3.37595	0.00471609	0.0033323		8.64908	0.113029	0.0105826
	3.0606	0.000825133	0.000618018		5.43929	0.999971	0.704309
	3.37501	0.00505032	0.00377865		3.27605	0.575365	0.00613529
	11.0714	0.0546349	0.0397426		7.20647	1	1
	12.4235	0.0436927	0.0328141		2.13151	0.548787	0.0701682
	1.94277	0.00125887	0.00083001		2.53658	1	1
	9.86368	0.0251335	0.0168509		0.934734	1	1
	5.63164	0.000323504	0.000212388		10.3279	1	0.824265
	2.33161	0.00158753	0.00119015		15.1371	1	1
	2.6974	0.00261092	0.00178084		1.99536	0.999811	0.646828
	4.05444	0.00177305	0.00132926		3.42043	1	1
	5.55951	0.00633729	0.00442071		2.33979	0.915244	0.0788554
	10.4114	0.0173407	0.0125979		7.28115	1	1
	5.8943	0.0134778	0.00946168		6.59673	1	0.768259
	9.23694	0.0157473	0.0111233		0.843168	1	0.999999
	11.8925	0.0403161	0.0285438		4.66425	1	1
	9.41083	0.0393294	0.0293814		13.8779	1	1
	4.22237	0.00317244	0.0020868		2.21109	1	1
	4.37871	0.00723836	0.00496017		15.6041	0.966227	0.123682
	4.65112	0.00898352	0.00621401		1.24927	1	1
	5.08348	0.00770683	0.00521629		3.98613	1	1
	2.64608	0.00273932	0.00192068		3.81697	1	0.99664
	3.49757	0.00396754	0.00274517		11.0275	1	0.728425
	3.60809	0.00394916	0.00291284		1.2824	0.999999	0.841968
	9.69276	0.015793	0.0103995		9.49958	0.413316	0.0656845
	4.93308	0.0105271	0.00739947		1.08297	0.992699	0.10178
	13.2222	0.0497167	0.0374386		3.47797	0.999999	0.822192
	2.36794	0.00230848	0.0016134		3.23778	0.99995	0.717618
	5.39146	0.0119975	0.00898043		5.16498	1	0.480582
	1.12557	0.000322901	0.00022144		7.00142	1	0.110651
	6.30042	0.00436631	0.00321477		8.69812	1	0.143258
	3.51161	0.000289133	0.000199543		5.10797	1	0.999342
	10.9966	0.00439255	0.00329593		11.6908	1	0.997265
	2.77689	0.0018797	0.00123446		9.33549	1	1
	6.63445	0.00332281	0.00248917		1.66462	1	0.997467
	4.46322	0.00561576	0.0038311		1.52337	1	0.211968
	3.8813	0.00287209	0.00188636		3.38633	0.945838	0.19165
	6.19433	0.0118576	0.00881153		5.57733	1	0.942457
	5.29173	0.0076593	0.00503542		2.66029	1	0.746509
	4.96178	0.010183	0.00721314		1.49017	0.999844	0.594355
	8.57703	0.0108664	0.00714802		2.89462	0.99999	0.783479
	3.11749	0.000601306	0.000396369		3.37558	0.99506	0.323018
	3.77925	0.00325252	0.00236559		3.72581	0.391557	0.0420745
	4.26785	0.00740946	0.00510261		5.69134	0.933615	0.297281
	4.9588	0.0081916	0.00540925		2.4048	0.999996	0.203406
	3.342	0.00115783	0.000781859		1.18263	0.0686967	0.004209
	4.95704	0.00586264	0.0038781		2.75643	0.999775	0.612566
	2.98688	0.002924	0.00209466		0.935882	0.999975	0.739888
	6.52152	0.0142588	0.010638		1.91436	1	1
	2.15935	0.00120057	0.000809964		6.85876	1	1
	2.42842	0.00227875	0.00154688		7.78251	1	1
	9.74907	0.0358934	0.0269142		1.07599	0.984117	0.292542
	2.88925	0.00236656	0.00155733		2.07005	0.693072	0.14477
	5.14714	0.007195	0.00474252		4.27467	1	1
	3.59675	0.00251647	0.00187813		0.902718	1	1
	6.09321	0.0124146	0.00913754		2.48917	1	0.669066
	6.65594	0.00607755	0.00454276		2.6065	1	0.965379
	4.27374	0.00397985	0.00286921		5.30063	1	0.999997
	6.32479	0.0128063	0.00938845		5.49183	1	0.925568
	9.37925	0.0395476	0.0287915		1.37323	1	0.988869
	14.0734	0.0617559	0.0413469		0.51656	1	0.67536
	1.42973	0.000900646	0.000672913		5.54925	0.276642	0.0426578
	7.79348	0.00450251	0.00313502		16.2229	1	1
	7.40737	0.0211036	0.0158319		0.742784	1	1
	2.51475	0.00190639	0.00133389		4.96025	1	0.741931
	5.77982	0.0139805	0.0102815		3.5963	0.994095	0.457361
	3.09748	0.0016438	0.00117569		4.40713	1	0.998369
	9.01223	0.0249662	0.01648		4.62751	1	0.51746
	5.32069	0.0106505	0.00721891		1.23492	1	0.999971
	1.90719	0.000471866	0.000341683		4.61262	1	0.999066
	8.68031	0.0278288	0.0206058		7.17115	0.973378	0.0606108
	2.20672	0.000719367	0.000472456		8.92143	1	0.907097
	1.84726	0.00100172	0.000751041		1.52086	0.322584	0.0497771
	1.80597	0.00111469	0.00076712		3.84403	0.979828	0.305485
	2.66538	0.00119373	0.000814892		6.21186	0.88833	0.231854
	3.32801	0.00264096	0.00185391		4.43532	0.990321	0.318331
	5.92563	0.0146594	0.010737		2.71649	1	1
	2.89263	0.000191146	0.000126788		0.663053	0.92537	0.274905
	0.698952	0.000154316	0.000105723		4.66304	0.999929	0.724731
	11.0534	0.0331668	0.0230236		5.62412	0.980972	0.288121
	4.84089	0.00772542	0.00579295		1.80967	1	0.987236
	6.53557	0.00894593	0.00654013		6.52244	0.999957	0.739468
	4.21055	0.00351472	0.00250781		4.06859	0.746651	0.16469
	1.95562	0.00137824	0.000996416		3.63985	0.665666	0.137577
	3.38789	0.00373734	0.00245764		6.30827	1	0.999982
	7.29505	0.0126494	0.00841563		8.04002	0.999988	0.665636
	8.06686	0.0138376	0.00925227		0.934489	1	1
	1.7142	0.000989699	0.000661906		9.26074	1	0.999986
	5.07946	0.0105796	0.00794185		3.45111	0.617119	0.0951492
	13.1951	0.0404025	0.026912		3.7662	1	1
	3.84343	0.00296883	0.00208274		1.09187	0.97432	0.383929
	10.4571	0.0113664	0.00845727		4.2762	0.999947	0.56342
	5.61142	0.0102432	0.00673964		13.3895	1	0.823697
	11.068	0.0343534	0.0258248		2.2696	0.368882	0.0345271
	15.0652	0.0710194	0.0485693		4.01445	1	1
	4.02787	0.00464043	0.00334927		3.17838	0.966584	0.197087
	4.74089	0.00939202	0.007042		2.3158	0.998144	0.0891042
	10.2104	0.0417022	0.0313303		3.64497	1	0.884587
	5.55439	0.00279248	0.00194436		1.94662	0.999995	0.798978
	1.78079	0.000636163	0.000474505		3.76363	0.913953	0.216434
	11.9337	0.0579217	0.0424959		1.36135	0.0702157	0.000932409
	3.33813	0.00271649	0.00200432		0.851831	0.999908	0.676221
	4.45911	0.00643641	0.0042378		2.03393	0.970095	0.291769
	4.00916	0.00718202	0.00525867		0.983389	0.837176	0.124868
	2.28501	0.00126317	0.000863704		9.51744	1	0.997512
	7.57187	0.0136171	0.0090021		1.055	1	1
	6.80764	0.0119913	0.00895699		0.336743	1	1
	12.3015	0.0545526	0.040982		0.748516	0.67856	0.138322
	4.66425	0.0082694	0.00558615		2.65275	1	0.797586
	4.00591	0.00438774	0.00311395		3.9039	0.999978	0.599839
	3.06885	0.00229237	0.00162564		0.86952	0.997106	0.537052
	2.25498	0.00175192	0.00123401		2.47037	0.999998	0.825604
	2.51797	0.00197185	0.00140128		13.8904	1	0.845285
	3.73212	0.00521397	0.00387933		5.57388	1	0.999998
	8.88195	0.00417698	0.00299691		7.58645	1	0.99814
	4.71452	0.00786771	0.00569483		0.889914	1	0.820984
	3.07352	0.00434515	0.00313643		2.06258	0.994413	0.147934
	7.44705	0.0161743	0.0110708		2.34898	0.691733	0.0380287
	4.92194	0.00564005	0.00374132		4.99159	0.997453	0.482098
	3.13227	0.00285779	0.00203154		1.41484	1	0.999973
	3.54827	0.00329127	0.00216545		2.22862	0.85536	0.217196
	2.36013	0.00197325	0.00146211		6.43084	0.816062	0.183652
	13.8807	0.0526732	0.0367017		1.27555	1	0.999935
	9.4841	0.0124964	0.00836204		0.98903	1	1
	1.84721	0.000775334	0.000546257		3.91181	0.781835	0.0122271
	6.32	0.0144759	0.0097507		1.95232	0.999999	0.763188
	3.34484	0.00190157	0.00134976		3.10544	1	0.886714
	5.332	0.0111324	0.00833441		3.64155	1	1
	12.4976	0.0406206	0.0277799		1.14612	1	1
	1.50762	0.000695713	0.000500439		1.01966	1	1
	13.0836	0.0673598	0.0500204		2.04861	0.999673	0.203215
	9.60756	0.0234527	0.0155785		2.06526	1	0.999046
	11.6433	0.0229791	0.0155641		2.82091	0.999988	0.325892
	2.3098	0.00120567	0.000869444		2.00013	0.999974	0.726964
	4.96892	0.000829868	0.000621669		11.2803	1	0.935653
	2.45751	0.00211713	0.00158808		8.50196	1	1
	6.83756	0.0160579	0.0119012		5.45925	1	0.998301
	3.73633	0.00399711	0.00274226		5.67685	1	0.83261
	3.66564	0.00319082	0.00236843		1.29321	1	0.999451
	5.13437	0.00905762	0.006794		4.31144	0.999997	0.706432
	15.4183	0.101231	0.0761617		8.03	1	1
	9.96931	0.0329271	0.0234185		4.07131	0.111308	0.0143678
	1.13595	0.000492534	0.000354946		1.56024	1	0.10045
	10.5013	0.00197356	0.00132993		12.0066	1	1
	3.52717	0.00339771	0.00229272		3.77002	1	1
	3.31914	0.0043585	0.00326518		3.92681	1	1
	1.424	0.000715804	0.000532695		2.25433	0.356156	0.0458135
	1.99264	0.000562736	0.00040097		2.05522	1	0.627341
	4.6745	0.00865963	0.00619631		8.6618	0.999999	0.0883084
	10.1653	0.0126107	0.00879994		7.17365	1	1
	3.05724	0.00354242	0.00264123		3.10556	1	1
	10.4904	0.0410257	0.0281451		5.18061	1	0.795368
	5.77186	0.00412992	0.00301879		6.85769	0.475736	0.0803022
	3.74437	0.00461283	0.00333768		7.72112	0.493456	0.0315482
	7.95289	0.00896698	0.00629146		2.70354	0.175967	0.0202261
	4.53298	0.0072862	0.00539842		8.12598	0.86006	0.133353
	3.1988	0.00374123	0.00272995		10.6642	1	0.98021
	5.933	0.0155609	0.01152		3.14002	0.99929	0.0704682
	4.85292	0.0055455	0.00406827		1.30379	1	1
	4.81529	0.00818336	0.00611955		4.74345	1	0.996394
	2.25741	0.00144018	0.000981318		2.56091	1	1
	3.45844	0.00408881	0.00304401		10.6547	1	1
	8.19818	0.0211686	0.0152948		2.82858	0.996531	0.119205
	7.78763	0.0130496	0.00956798		1.49912	1	1
	4.87108	0.00306659	0.00212926		2.49609	1	0.878882
	4.91396	0.00871063	0.00583789		5.2379	0.909089	0.0144332
	1.48284	0.000834486	0.000623145		1.60873	1	1
	1.24184	0.000225289	0.000148408		3.98847	0.626618	0.117141
	2.82854	0.000770492	0.000570002		4.44725	0.257613	0.00310558
	4.9513	0.00171142	0.00124989		1.15946	0.246031	0.0273405
	11.3121	0.0130119	0.00962507		0.681575	1	0.932916
	1.23638	0.000520954	0.000352417		2.07498	0.997748	0.229794
	2.01914	0.00138256	0.000913452		5.02766	0.799035	0.185593
	7.28749	0.00632894	0.00416381		2.6114	1	0.999234
	5.38583	0.00477675	0.00328588		1.54359	1	0.867844
	5.16488	0.00761984	0.00503417		3.63106	0.995161	0.433386
	5.79516	0.00662523	0.00435751		1.10412	0.991666	0.184388
	5.55831	0.00859328	0.00565105		3.19749	0.545989	0.0415299
	5.16918	0.00858161	0.00576671		0.985414	0.997917	0.293508
	6.25516	0.0142942	0.0107385		4.07072	1	1
	3.52084	0.000353279	0.000237271		13.8844	1	1
	8.54644	0.0185614	0.0122269		4.6163	0.595894	0.0764925
	8.28624	0.00847284	0.00570591		2.11071	0.294559	0.0453652
	2.79852	0.00358046	0.00260377		3.34493	1	0.539707
	5.49491	0.0123334	0.00849984		5.41873	1	1
	2.98616	0.00352514	0.00263785		3.37082	1	1
	3.85493	0.0039159	0.00261837		2.50232	1	0.999868
	6.40339	0.0122515	0.00883312		13.1896	1	1
	1.48854	0.000890204	0.00066732		6.20693	0.984774	0.310058
	4.39791	0.00761823	0.00524474		6.92793	0.999677	0.318547
	11.1922	0.037876	0.0251568		9.34706	1	0.835008
	5.03423	0.00900508	0.00649483		11.7675	1	0.999702
	8.44881	0.0124921	0.00935643		13.963	1	0.920169
	3.94218	0.00608344	0.00432177		2.57516	0.0110791	0.00149604
	10.9012	0.0338788	0.0254906		2.28247	1	1
	1.21567	0.000307889	0.000214794		1.69185	1	0.935062
	8.79237	0.0272547	0.0204832		2.02114	1	0.999998
	4.12514	0.00788473	0.00575839		2.25957	1	0.997702
	3.83041	0.00599582	0.00449814		14.3134	0.0810738	0.0113546
	4.11547	0.00479269	0.00329749		9.31682	0.921476	0.282004
	6.05363	0.00922195	0.00655796		1.9124	1	0.58887
	7.31248	0.0214725	0.0155933		5.86502	0.999995	0.713001
	6.0377	0.00437659	0.00296621		1.80097	0.0137023	0.000452667
	5.14604	0.00524992	0.00383648		15.2424	1	1
	17.0275	0.0976787	0.0738083		1.50696	1	0.953196
	5.38757	0.00127272	0.000872723		0.639505	1	0.429689
	7.91889	0.024213	0.0165687		1.18591	1	1
	8.19682	0.0164715	0.0112377		1.31446	1	0.998673
	5.55897	0.00806913	0.0059349		1.45484	0.93748	0.0220809
	9.07224	0.0322868	0.0242673		4.05402	0.999899	0.6849
	3.38186	0.00312048	0.00207711		9.61079	1	1
	2.70847	0.00304933	0.00219569		2.9648	0.356883	0.0537326
	5.75064	0.00667997	0.00494854		2.01757	1	0.882793
	8.50731	0.0156258	0.011697		0.382416	1	1
	4.50019	0.00160743	0.00117274		6.73135	0.999891	0.599933
	5.96897	0.0106893	0.00709456		2.93262	0.98725	0.445291
	3.14528	0.0041664	0.00291299		4.30855	0.999508	0.19172
	4.07146	0.00510421	0.00357889		2.41697	0.700888	0.0554305
	6.84321	0.0135858	0.0101921		3.92667	1	1
	6.46693	0.00825704	0.00550968		13.5601	1	1
	4.62301	0.00362841	0.0026944		2.75669	1	0.86342
	1.10199	0.000508422	0.00036059		4.18595	1	0.956827
	7.31962	0.0112833	0.00789184		2.40115	1	1
	3.56626	0.00446067	0.00303284		2.10766	1	1
	1.94771	0.00141403	0.00100043		2.10806	0.788854	0.042398
	0.416325	3.28901e-05	2.17012e-05		13.4546	0.995771	0.484311
	4.18427	0.00139257	0.000919938		2.08855	1	1
	4.63404	0.00705751	0.00510022		1.57431	1	0.997788
	12.2716	0.0478999	0.0356612		4.86512	1	1
	1.59305	0.00115388	0.000849098		2.59072	0.413779	0.0109142
	6.7005	0.0076704	0.00519487		13.2484	1	0.999995
	8.68345	0.0189718	0.0127445		4.38113	0.55998	0.082732
	2.81094	0.00274466	0.00183689		0.544196	1	0.951122
	1.98218	0.00102305	0.000671893		14.0942	1	1
	12.1445	0.0477763	0.0360367		2.11423	1	0.709481
	3.53833	0.0049486	0.00371143		1.78029	1	0.938047
	2.78443	0.00101827	0.000690199		3.32581	1	0.999893
	9.68796	0.0277221	0.0182994		0.699769	1	1
	4.42453	0.00724545	0.00542413		1.85367	1	1
	9.06051	0.0181466	0.0136329		13.6737	1	1
	5.76647	0.0106951	0.00721453		1.92902	1	1
	4.55405	0.00426124	0.00279935		15.077	0.679643	0.0678558
	6.45993	0.0140149	0.00948289		3.70735	1	0.747911
	3.88457	0.00677828	0.0048267		3.68784	1	0.998732
	3.32853	0.00299682	0.00197001		1.35147	1	0.999984
	7.00577	0.00443795	0.0029366		0.855978	1	0.999976
	2.16527	0.00115411	0.000857332		5.85862	0.771906	0.0781232
	2.48203	0.00264549	0.00198389		5.05757	1	1
	4.72149	0.0103242	0.00754595		3.05472	0.683114	0.0659457
	3.75214	0.00585706	0.0043684		0.670224	1	0.997923
	18.0571	0.127431	0.0913855		1.57905	1	1
	5.98652	0.0036326	0.00272515		4.25766	1	0.999995
	9.31389	0.0265379	0.0195941		1.96307	1	1
	2.92845	0.00102345	0.000710792		0.999162	1	1
	4.36355	0.0026846	0.0019299		4.91297	0.963738	0.019789
	4.27456	0.00740136	0.00555561		0.116581	1	1
	4.55487	0.00879097	0.00659861		5.09938	1	0.999999
	5.83322	0.0101003	0.00758351		18.7091	1	0.879692
	2.53581	0.000752745	0.000544606		4.9807	1	1
	3.87622	0.00176501	0.00118241		6.42886	1	0.999999
	4.03755	0.00450601	0.00331068		1.47056	1	1
	3.15747	0.00258431	0.00169809		1.59948	1	0.997378
	5.41349	0.00851473	0.00607998		4.08523	1	1
	2.95715	0.00273361	0.00193114		14.1988	1	0.766416
	6.0318	0.00625888	0.00444208		6.08552	0.998792	0.108759
	2.99719	0.00200725	0.00139505		5.47268	0.678162	0.140945
	3.06501	7.04666e-05	5.09108e-05		1.87664	1	0.986104
	2.43988	0.000834774	0.000587795		1.4131	1	0.778025
	7.83936	0.0196732	0.0142552		1.33099	0.896369	0.171264
	4.2643	0.00482124	0.00349504		2.29482	1	1
	2.80713	0.00328618	0.00227992		11.9878	1	0.990739
	6.86335	0.00630255	0.00466281		1.50652	0.917772	0.214897
	2.19234	0.00086135	0.000645522		2.76626	1	0.97092
	3.72648	0.00451684	0.0030372		5.45083	0.739914	0.0745162
	2.75435	0.00189474	0.00124972		2.21433	1	1
	6.94944	0.000456664	0.000328897		4.22101	1	1
	3.12424	0.00320517	0.00210706		4.76133	1	0.452344
	3.67078	0.00242785	0.00181962		1.06258	1	1
	1.83624	0.00152766	0.00113822		15.961	0.974667	0.258165
	3.70434	0.00247705	0.00163844		1.30049	1	1
	14.7338	0.030995	0.0205109		12.8082	1	0.997107
	7.03784	0.0171411	0.0128824		16.3717	0.996254	0.495954
	3.4619	0.000864994	0.000611319		2.4895	0.561148	0.0940655
	2.7432	0.00224996	0.00159376		2.62842	0.960342	0.248863
	8.65095	0.0184502	0.0137461		1.49447	0.98755	0.371238
	6.46506	0.0175769	0.0132096		2.33303	0.0905283	0.0108384
	10.7124	0.0151548	0.010002		29.7731	1	1
	7.95906	0.0208362	0.0153394		0.974308	1	1
	6.21846	0.00672958	0.00492603		7.16057	0.828251	0.0671929
	7.75535	0.0262195	0.0194328		19.7248	1	0.530423
	8.87144	0.00160688	0.00105905		2.13765	0.999998	0.440194
	5.25188	0.012747	0.00929508		4.9258	1	0.940445
	8.58718	0.0129981	0.00975851		23.0956	1	1
	10.2509	0.0136141	0.00958839		12.353	1	0.228719
	3.24757	0.00425109	0.00307796		2.81884	0.273325	0.0249665
	6.83889	0.00101695	0.000712666		2.10878	1	0.999997
	9.32304	0.0213058	0.0140392		1.0908	1	1
	2.4042	0.000535078	0.000365608		3.49577	1	0.998593
	6.42796	0.0102369	0.00714661		1.37206	1	0.999997
	3.05169	0.00400242	0.00279976		4.75271	1	1
	14.8385	0.0689595	0.0521613		0.978649	1	0.224173
	9.91608	0.0273287	0.020212		0.484528	0.672263	0.139808
	5.26886	0.0107316	0.00804521		3.67734	1	1
	1.16836	0.000205112	0.000153317		1.51852	0.2086	0.00333739
	4.53108	0.000400574	0.000272467		2.58948	1	1
	3.88886	0.00165963	0.0011746		1.157	1	1
	5.48547	0.00392637	0.00292807		6.24989	0.999028	0.580981
	4.7994	0.00727527	0.00479365		12.304	1	1
	3.43948	0.00298007	0.00214056		3.56812	1	1
	2.02409	0.00119707	0.000787656		4.55133	1	0.472799
	12.9877	0.0511606	0.0338866		1.40114	1	0.999238
	7.85155	0.018078	0.0133566		1.39132	0.948038	0.29084
	8.53596	0.0318511	0.0238415		2.4422	1	0.956252
	5.52391	0.0107665	0.00793697		14.139	0.134367	0.00372757
	7.37065	0.0207439	0.0140559		13.3293	0.709069	0.119106
	4.93867	0.00543023	0.00362599		1.50693	1	0.997816
	10.1498	0.0286906	0.0198713		1.28801	1	1
	3.09521	0.00422716	0.00299845		3.33267	0.272009	0.00210143
	7.10689	0.0215208	0.0158518		1.61421	0.0525133	0.00406613
	2.321	0.000631371	0.000441524		1.54006	1	0.965361
	12.114	0.0309752	0.0232746		2.23138	1	0.988016
	7.21501	0.018683	0.0125261		5.51834	0.905747	0.136375
	4.73827	0.0030058	0.00199095		1.71829	1	1
	1.67596	0.000998609	0.000707602		3.79361	0.969252	0.353908
	13.7901	0.00400338	0.00273746		2.66886	0.999763	0.528143
	2.92821	0.000469949	0.000317487		4.39221	1	1
	5.94171	0.0118297	0.00814968		9.28572	1	0.890871
	3.38795	0.000252309	0.000165635		3.52996	1	0.975546
	7.21005	0.0230426	0.0172601		2.27844	1	0.717109
	3.87373	0.00633209	0.00468353		11.1518	1	1
	4.36455	0.00479642	0.00324101		1.20594	1	0.999919
	4.85438	0.00501587	0.00346435		4.2437	1	1
	6.61529	0.0109229	0.00803141		1.8916	1	0.999999
	2.13293	0.000620069	0.000458031		0.840566	0.841656	0.212801
	5.97397	0.0104705	0.00786131		2.40922	1	0.996555
	12.8889	0.0556145	0.0419072		1.65133	0.999726	0.606099
	1.68822	0.0006358	0.000439782		14.3282	0.433435	0.0223337
	8.07932	0.0260071	0.0194877		5.58496	1	1
	3.99285	0.00385505	0.00289193		0.822997	0.999309	0.617889
	12.8265	0.0471316	0.0349713		14.6152	1	1
	11.7492	0.0449439	0.0338939		0.569513	0.404025	0.0637245
	4.53142	0.00490622	0.00326392		5.55645	0.999744	0.657154
	3.39394	0.00424314	0.00314781		0.703535	0.972385	0.374652
	1.9815	0.00132487	0.000975251		0.692438	0.994262	0.382045
	4.67117	0.00726447	0.00518436		10.3235	0.999371	0.162821
	0.889271	0.000268906	0.000196086		10.3986	0.925383	0.192917
	1.40271	6.92173e-05	4.72875e-05		2.32879	1	0.971004
	7.20397	0.0111662	0.00784101		1.58842	0.999999	0.820578
	4.77718	0.00699223	0.0050831		1.69181	0.069433	0.000833984
	7.32163	0.0114124	0.00751354		4.11665	1	0.920742
	4.08674	0.00245845	0.00170534		11.9171	0.991221	0.433216
	0.603335	7.97137e-05	5.43018e-05		1.10258	0.98895	0.0324481
	2.92894	3.75115e-05	2.79525e-05		2.0208	1	1
	6.89841	0.0203941	0.0152288		3.51882	1	0.81267
	2.43509	0.000682061	0.000484336		1.55763	1	0.980247
	3.13383	0.00404577	0.00283915		1.44666	0.0869586	0.00537868
	11.1596	0.0530787	0.039956		1.48501	1	1
	7.277	0.0160583	0.0106134		0.411103	1	1
	4.77844	0.00239286	0.00179121		1.54161	0.0842962	0.00280941
	5.09052	0.000742961	0.000551718		1.27608	0.999105	0.454233
	2.19952	0.00214664	0.00155733		1.86787	1	0.999301
	5.52959	0.0131758	0.00988425		4.57301	0.937498	0.240257
	4.60974	0.00637897	0.00450395		7.65742	1	1
	4.56674	0.00796151	0.00596734		0.444397	0.729233	0.125629
	7.93145	0.0211129	0.0139629		1.67344	0.899196	0.143502
	8.25635	0.00172878	0.00129549		4.21046	1	1
	1.9047	0.00114028	0.000816797		1.47203	0.408382	0.0665957
	5.26112	0.0080342	0.00528122		5.60008	0.890528	0.0597695
	4.69956	0.0037784	0.00268788		6.21407	1	0.623602
	6.2459	0.00954787	0.00716702		1.29405	0.964387	0.0752368
	5.68315	0.011934	0.00894961		1.41088	1	0.917432
	13.6004	0.0686981	0.0478523		3.88753	0.638142	0.126503
	9.70254	0.0243589	0.0161683		8.84503	1	0.876476
	2.34732	0.00149532	0.000999018		3.57183	0.191726	0.012081
	1.70927	4.84688e-07	3.19135e-07		2.46047	1	0.966368
	4.63242	0.00608149	0.00429909		3.64746	0.996435	0.362449
	3.13478	0.00428243	0.00300877		3.8103	1	0.999995
	6.50911	0.0189573	0.0139192		8.52935	0.719435	0.138564
	8.34723	0.0125427	0.00905791		4.67724	0.487124	0.0719243
	11.6157	0.0465088	0.0321706		3.24382	1	0.995896
	5.30182	0.00961726	0.00713379		3.11887	1	1
	10.7928	0.0259549	0.0190974		0.900192	0.999988	0.7071
	4.42889	0.00801482	0.005511		0.633888	0.486296	0.0112537
	2.45922	0.00256637	0.0018799		2.49223	0.994319	0.357025
	8.78117	0.0322839	0.0241069		15.0307	0.998264	0.512834
	6.99922	0.0145619	0.00985723		2.03044	0.973616	0.150896
	4.88463	0.00744595	0.00529862		3.80304	1	0.409698
	4.97925	0.00978199	0.00671974		0.913685	1	1
	7.43425	0.0162201	0.0107214		0.889243	0.976084	0.350613
	4.15712	0.00475476	0.00317591		6.22214	0.999999	0.780382
	1.31037	0.000423352	0.000277923		1.14037	0.084438	0.000946072
	7.98996	0.00255054	0.00179009		4.18637	0.999878	0.692917
	6.9131	0.0161712	0.0121326		13.271	0.502931	0.0695509
	6.48768	0.0155377	0.0116559		4.66458	1	1
	7.25092	0.0156685	0.0104079		1.05651	1	1
	10.7886	0.042241	0.0300363		5.30916	0.791168	0.189546
	2.77516	0.000588925	0.000435472		5.80465	1	0.931844
	8.61708	0.0309074	0.0232643		2.36157	1	0.978126
	6.15756	0.00264813	0.00186439		6.0172	0.99989	0.53498
	7.33044	0.0191665	0.0143784		13.0562	0.237545	0.0105896
	8.13046	0.0196556	0.0129466		9.25478	1	1
	3.19441	0.0030105	0.00200917		15.7787	0.941202	0.130465
	9.81489	0.0384978	0.0287022		8.74932	0.673608	0.0533939
	10.9919	0.00946731	0.00645022		4.68749	1	1
	7.29466	0.000947165	0.000639347		14.1158	1	0.999955
	6.99876	0.0164512	0.0109831		8.98332	1	0.781272
	2.29999	0.000834839	0.00058332		3.06484	1	1
	4.71403	0.00738873	0.0053469		2.31528	1	0.568097
	6.33173	0.0128517	0.00952734		7.80667	1	0.999999
	7.35547	0.017918	0.0134204		3.95826	1	1
	2.43168	0.00176813	0.00116578		15.2387	0.999998	0.788998
	4.5087	0.00387877	0.00279818		1.24889	1	0.823717
	4.98535	0.00773677	0.00555856		1.93857	0.999999	0.175761
	7.63532	0.0120493	0.00900993		1.20207	0.96309	0.277627
	4.7181	0.0048297	0.00321431		0.607675	0.276531	0.039458
	4.24149	0.00454703	0.00299972		1.6935	1	0.946104
	3.3671	0.004449	0.00326759		10.0418	1	1
	3.54974	0.00433719	0.00289954		0.833654	1	0.999795
	12.2924	0.0611407	0.0459821		0.567557	1	1
	9.77372	0.0271506	0.0180804		0.914467	1	1
	6.70346	0.0188162	0.0133801		0.576912	1	0.997219
	7.05729	0.0219103	0.0163272		4.74263	1	0.932551
	6.40772	0.00968507	0.00726575		1.49835	0.966845	0.0204891
	8.1351	0.0162758	0.0108163		3.66426	1	0.999781
	7.64708	0.0121385	0.00893863		1.54167	1	1
	1.59264	0.000479002	0.00031957		1.03442	0.998122	0.493311
	6.12797	0.0117215	0.00789401		4.74834	0.0617581	0.00237385
	5.2698	0.00885325	0.00582176		5.58709	0.405036	0.0667729
	4.44329	0.00680694	0.00499509		1.3987	0.876478	0.175206
	2.94234	0.00102597	0.000673715		3.97756	1	0.996911
	9.38933	0.0388352	0.02909		3.95208	0.999992	0.76421
	3.5043	0.00365057	0.00247478		1.41182	0.994589	0.453224
	8.93037	0.0233229	0.016173		5.04584	1	0.683561
	17.346	0.0946221	0.0647014		22.3342	1	0.995128
	5.14064	0.00668929	0.00466842		5.13988	1	1
	0.527076	3.83868e-06	2.87869e-06		7.20594	1	1
	3.59551	0.00398801	0.00281281		4.1706	0.066933	0.0066522
	7.34347	0.0152481	0.0107609		1.27847	1	0.794945
	16.0453	0.0360934	0.0240904		2.50753	0.999168	0.443984
	2.31064	0.00145746	0.00101061		6.68856	0.809507	0.129971
	1.1777	0.000304735	0.000227043		2.83883	0.894272	0.19145
	5.48787	0.00762425	0.00539929		4.59635	0.999731	0.510599
	10.0693	0.0281975	0.0202248		1.5485	1	0.513141
	3.5915	0.00378783	0.00262836		2.2213	1	0.973833
	6.20315	0.00993568	0.00725367		6.64638	1	1
	8.07325	0.0189982	0.0142718		1.98199	1	0.921087
	3.1325	0.00374779	0.00280358		2.73859	0.2657	0.00185252
	2.22479	0.000893713	0.000592791		6.77663	1	0.897926
	4.21283	0.00274517	0.00202378		2.12974	0.991725	0.0496205
	1.46109	0.000331477	0.00022867		2.0539	1	0.612859
	8.23387	0.0082713	0.00572093		2.39233	1	1
	5.06194	0.0105821	0.00773525		3.18618	1	0.873725
	3.12373	0.00343349	0.00254981		5.2038	1	1
	4.2383	0.000146859	0.000101425		15.0209	1	0.996998
	3.51757	0.0041527	0.00280322		8.51498	1	0.999971
	9.4341	0.0183108	0.0134505		4.29143	0.998604	0.311834
	4.1044	0.00120499	0.000795439		2.87133	1	0.999068
	4.20861	0.00357832	0.00240156		4.21941	1	1
	2.07696	0.000461485	0.000308403		4.74196	1	0.618304
	2.29103	0.00162732	0.00113711		1.80452	1	1
	8.06087	0.0228969	0.0172107		1.15996	0.97244	0.0785823
	14.7187	0.0315958	0.0209676		2.02086	0.99935	0.0450085
	3.36207	0.00275365	0.00187097		1.75393	1	0.998933
	2.0614	0.00135287	0.00100799		2.82645	1	1
	14.7946	0.0538219	0.035932		1.98124	0.977648	0.353886
	10.0257	0.0391276	0.0289086		13.7533	1	0.922498
	3.02913	0.000658066	0.000491566		3.33802	0.120358	0.0137046
	1.98199	0.00113108	0.000759106		1.59898	1	0.743209
	4.49404	0.00588259	0.00435581		4.32617	1	0.271003
	2.63009	0.0017988	0.00123107		5.43754	1	1
	5.7234	0.00974341	0.00653374		4.32051	0.261749	0.033341
	4.15126	0.00477094	0.00316185		8.97045	0.614407	0.034848
	3.14229	0.0038126	0.00281731		10.783	1	0.953568
	1.41796	0.000711199	0.000533372		13.3027	0.999526	0.644329
	4.05372	0.00151398	0.00113481		3.18777	0.99929	0.0733862
	7.58591	0.0169302	0.0115619		7.30553	1	0.997815
	9.53526	0.0128328	0.00891964		3.29956	0.0460253	0.0063236
	9.26374	0.0330221	0.0234536		3.25639	0.171834	0.00642033
	2.7522	0.00251695	0.00188774		0.920872	1	0.898776
	13.9708	0.0761216	0.0576466		4.41408	0.913032	0.27291
	5.9475	0.0153128	0.0107754		1.06524	0.465261	0.00426739
	6.0426	0.00357778	0.00264914		1.1994	0.999236	0.47965
	11.0341	0.0368268	0.0255399		1.7185	0.789137	0.162973
	3.60164	0.0042559	0.00315456		3.52656	1	0.951917
	2.23214	0.00162577	0.00110744		1.78382	1	1
	4.82765	0.00869201	0.00613778		3.29544	1	0.893124
	3.19938	0.00373273	0.00280023		1.94905	1	1
	8.74921	0.0105114	0.00772849		2.9713	1	1
	4.46841	6.19198e-05	4.59825e-05		2.7824	0.485382	0.084836
	6.13517	0.0117312	0.00852013		1.21685	0.758903	0.173956
	5.60856	0.00187431	0.00139512		1.63728	0.998044	0.429809
	6.46938	0.00105034	0.000695195		1.65799	1	1
	9.53674	0.0146834	0.00990212		3.04996	0.869898	0.218351
	15.5656	0.0906842	0.0686988		5.61001	1	1
	2.27755	0.000742138	0.000523441		12.9181	1	0.999998
	6.49429	0.0122311	0.00851422		10.9634	1	1
	9.64521	0.0249492	0.0168416		3.15933	1	1
	3.26041	0.00444626	0.00320901		2.56573	1	1
	4.72941	0.000155252	0.00011641		6.69264	1	1
	5.28595	0.0107763	0.00737319		4.43837	1	1
	2.55955	0.000803064	0.000556668		2.6425	1	0.997101
	3.92324	0.00470505	0.00319183		2.08821	0.569235	0.107058
	5.79144	0.0142969	0.0104882		2.97209	0.999995	0.750205
	8.08341	0.0153965	0.0105193		8.49642	0.523997	0.0886165
	3.25566	0.000461096	0.000319194		2.73337	1	0.899255
	5.21706	0.00773115	0.00580216		4.37599	0.615644	0.0897315
	10.239	0.0241374	0.0174645		2.91814	1	1
	3.87093	0.00570522	0.0042774		4.01114	0.999999	0.679162
	3.38439	0.00253123	0.00185072		4.76226	0.999997	0.823733
	1.43661	0.000460403	0.000344252		1.70887	1	0.876497
	2.423	0.000943042	0.000670394		4.88369	1	0.984685
	6.62558	0.019996	0.0146046		9.028	0.957186	0.0422306
	3.41298	0.000653951	0.000489332		2.77047	1	0.562432
	6.51959	0.0100195	0.00693415		3.62544	1	0.865467
	6.72861	0.0153066	0.0106599		15.7761	1	1
	2.60992	0.000205429	0.000153715		2.32741	1	0.999925
	9.78064	0.032754	0.0246644		5.97462	0.798763	0.0259063
	6.15704	0.00965536	0.00637733		6.66688	1	1
	5.19009	0.00909238	0.00670331		2.80753	0.0504548	0.00391457
	7.50753	0.0108923	0.00803664		3.17412	1	0.999345
	2.69632	0.00262763	0.00195403		5.78245	1	0.935547
	5.71118	0.0113108	0.0083096		3.88605	1	0.843114
	5.89522	0.00552109	0.004105		2.22489	1	0.932259
	4.5398	0.00425141	0.00318991		3.10266	0.993863	0.326981
	1.64531	0.000480986	0.000351268		9.1564	1	1
	3.78346	0.00234623	0.00162973		0.645191	0.725536	0.110219
	10.5703	0.00818259	0.00590405		0.792807	0.937068	0.175871
	2.54442	0.00113995	0.000755848		2.78367	0.999845	0.662408
	13.6591	0.0680976	0.0485571		1.0511	0.997821	0.102617
	5.95824	0.00868985	0.00620149		2.95439	0.999987	0.7543
	9.94786	0.00964349	0.00723504		0.962783	0.998711	0.0397564
	2.72476	0.00222882	0.00147155		0.512204	1	0.999958
	1.03822	0.000254416	0.000171408		2.13525	1	1
	8.42021	0.015761	0.0109898		4.24742	1	0.174549
	4.16373	0.0042906	0.00318091		1.86652	1	0.995839
	3.8218	0.00458913	0.00339103		6.10679	1	1
	10.4194	0.0324419	0.0217048		1.02771	1	1
	2.68914	0.00244362	0.00182707		0.783206	1	0.873582
	4.73276	0.0102451	0.007418		4.69208	1	1
	7.04555	0.0077042	0.00535283		5.59661	0.114352	0.0161816
	5.76251	0.00150265	0.000994628		7.64227	0.999992	0.793625
	5.71576	0.0136882	0.00951666		13.733	1	0.98696
	4.4612	0.000652997	0.000429872		6.16588	1	0.999965
	2.28008	0.00040312	0.000276116		2.14364	1	0.669738
	4.64724	0.00430469	0.00292205		10.5971	1	0.821684
	7.13955	0.0181607	0.0126209		12.1764	1	0.8245
	2.16611	0.000892869	0.000601604		5.49826	0.0425743	0.00384516
	6.69191	0.0180658	0.0135222		3.40092	1	0.99996
	3.96073	0.00583266	0.00433578		6.60309	1	0.678524
	4.11155	0.0065255	0.00489495		4.03524	1	0.98608
	6.19604	0.0103094	0.00765951		2.52615	1	0.999546
	8.17464	0.0213945	0.0160736		11.6473	1	1
	2.76234	0.000762659	0.000555703		12.5685	0.420094	0.0432779
	4.18271	0.00527757	0.00349971		2.85046	0.99845	0.0394449
	4.78685	0.00432878	0.00286538		5.14895	0.94145	0.316986
	4.22988	0.00621363	0.00458542		8.06982	1	1
	8.73875	0.0252022	0.0167198		14.9989	0.714661	0.0635916
	10.9576	0.0317672	0.0237857		7.31575	0.98854	0.303672
	3.42249	0.00318171	0.00212562		1.763	0.996741	0.0897948
	4.6463	0.00649882	0.00487634		1.15437	0.999632	0.598734
	1.7971	0.00139646	0.00101873		12.9371	0.726103	0.143203
	3.51403	0.00161101	0.00118436		1.19924	1	0.102865
	1.90381	0.000606313	0.000446219		1.5653	0.0645427	0.00600282
	2.04851	0.00134406	0.000975353		1.80857	0.999999	0.678035
	4.46278	0.00334961	0.00234942		2.06108	0.999931	0.555384
	9.69262	0.0426874	0.0314221		7.07135	0.999971	0.754219
	4.01239	0.00475235	0.00312264		2.88981	1	1
	8.53491	0.0167728	0.012605		4.7179	1	0.999348
	4.65742	0.00983038	0.00705219		6.99297	1	1
	3.23919	0.00299735	0.00199272		3.26385	1	0.956201
	5.36127	0.00356648	0.00257922		0.448977	1	0.803968
	3.89945	0.000366574	0.000242161		8.41387	1	1
	5.0871	0.0107392	0.00805371		0.583242	1	0.838968
	3.4496	0.00296671	0.00196109		0.953536	1	0.926382
	4.27407	0.00609291	0.00450141		2.7053	0.991414	0.106754
	4.68596	0.00668755	0.00500277		9.34555	1	0.973284
	6.72295	0.01096	0.00788416		3.22599	1	0.999964
	7.91871	0.0248306	0.0186692		8.30212	0.616121	0.0198359
	16.9031	0.0888321	0.0602438		12.7851	1	1
	2.2605	0.00100501	0.000677337		3.2879	1	1
	2.92084	0.00253413	0.00169478		2.18073	0.872015	0.224132
	2.1316	0.00189262	0.00131027		7.2491	1	1
	2.61509	0.000329507	0.000235047		2.80246	1	0.965743
	3.70519	0.00286199	0.00212387		2.71388	1	0.915131
	2.2028	0.000936903	0.000680089		3.37404	0.981679	0.41472
	6.99435	0.0185028	0.0128347		10.2312	1	1
	5.43136	0.00521572	0.00357298		4.7633	1	1
	3.96542	0.00442718	0.00299766		0.773234	0.99905	0.252006
	2.26986	0.000821159	0.000563128		1.01468	0.994229	0.296841
	9.44363	0.0241192	0.0161432		3.35866	0.999998	0.180295
	15.9278	0.058276	0.0393427		4.66648	0.528864	0.0247177
	5.85293	0.0133832	0.00948177		10.444	0.149812	0.00175494
	3.51521	0.00328807	0.0024446		5.68671	0.988173	0.221595
	3.61683	0.00183286	0.0012571		2.76403	0.999646	0.341043
	4.85686	0.00153331	0.00115008		2.75766	0.983929	0.0313975
	6.73819	0.00304007	0.00212809		2.03521	1	1
	13.0682	0.0610247	0.0428825		8.74843	0.748066	0.111922
	0.711326	0.00015329	0.000113687		3.13675	1	1
	7.07217	0.0163206	0.0118147		4.25458	0.999032	0.526574
	5.18026	0.0108913	0.00779074		6.45754	0.994816	0.253379
	6.97054	0.0129051	0.00904556		4.86987	1	0.996625
	2.89527	0.0017646	0.00129442		2.03085	1	1
	3.997	0.0059022	0.00409238		3.15506	0.91041	0.0452062
	7.33139	0.0123275	0.00846084		1.85828	1	0.994043
	14.4642	0.073175	0.0496186		8.22183	0.997109	0.271862
	5.95435	0.0080598	0.00604988		3.53999	0.92321	0.0834523
	4.54415	0.00449938	0.00304023		1.41642	1	1
	3.25392	0.00190525	0.00142185		3.69631	1	0.682332
	5.18029	0.00530503	0.00365641		5.53144	0.999977	0.748805
	3.30309	0.000169775	0.000126457		11.9793	1	0.732655
	2.64706	0.00219748	0.00157083		3.24766	1	1
	7.08854	0.0161069	0.012035		2.86572	0.0372652	0.00371595
	5.34073	0.00819895	0.00572276		5.27114	1	0.999985
	2.66138	0.00229522	0.00153129		5.08737	0.998299	0.545343
	9.76378	0.0337085	0.0253721		2.92838	1	1
	1.54632	0.000959339	0.000719132		14.7365	0.264581	0.0184263
	3.15064	0.00437554	0.0032332		17.7597	1	0.999892
	3.78411	0.00212248	0.00141608		0.710072	0.0739938	0.00601749
	3.91869	0.00415901	0.00277292		17.6562	1	0.999941
	10.1304	0.0198096	0.0131744		13.4454	0.999961	0.076808
	14.5419	0.00297469	0.00221657		2.71364	0.99356	0.485244
	4.43034	0.00374349	0.00267686		1.72011	1	1
	2.72873	0.00278018	0.00208495		1.26962	0.999544	0.541638
	3.01064	0.00325269	0.0024393		8.30743	1	0.474092
	9.38745	0.0250041	0.0169647		4.15089	0.997414	0.286957
	2.62691	0.00211022	0.00147647		5.10918	1	1
	5.94459	0.0125116	0.00872775		0.564652	1	0.925264
	4.07466	0.000905271	0.000601051		4.58594	0.766416	0.143347
	3.27632	0.00310578	0.00221059		3.49976	0.994782	0.346114
	10.6579	0.0293356	0.0215316		2.50358	0.810256	0.196466
	7.2624	0.0189832	0.0134285		2.01845	1	0.983005
	2.50744	0.000805323	0.000549951		3.98933	0.159446	0.00460253
	0.978886	0.000335204	0.000249741		6.14713	1	0.977351
	6.4458	0.00410911	0.00274804		1.62137	1	1
	2.60116	0.0013655	0.00089662		14.0926	0.999492	0.597306
	6.75402	0.00498947	0.00329086		1.43851	0.910067	0.0154467
	12.6691	0.0237108	0.0168837		1.62758	1	1
	4.5722	0.00113901	0.000847399		1.97813	1	1
	3.99557	0.00291946	0.00195107		5.3515	1	0.967544
	1.71214	0.000311293	0.000233361		1.09763	0.701129	0.0946331
	7.28037	0.0206491	0.014825		0.655339	1	0.997412
	6.16446	0.0113219	0.00757014		4.91837	0.966914	0.289152
	3.79112	0.00361234	0.00267004		18.1743	1	1
	3.03533	0.0031677	0.00212705		1.39689	1	1
	1.68919	0.001228	0.000858533		1.82854	1	1
	4.34716	0.00534473	0.00376765		3.81824	1	1
	9.59671	0.0265175	0.0199503		1.88906	1	0.9999
	4.65745	0.00275262	0.00184171		1.0354	1	1
	2.01476	8.35729e-06	6.09051e-06		1.62268	0.966042	0.25775
	3.16027	0.00349969	0.0024335		4.67147	0.798538	0.0113439
	2.96897	5.59088e-05	3.89141e-05		6.75216	0.999999	0.850411
	5.08214	0.00114882	0.000812103		7.88437	0.705293	0.143052
	0.785016	0.000262754	0.00019703		14.8334	0.998508	0.492188
	1.36658	0.000322411	0.000235137		2.20158	0.989384	0.458849
	11.1009	0.0290885	0.0202146		6.27336	0.0354609	0.00359921
	9.77958	0.00544667	0.00359648		4.49767	1	0.89511
	2.23499	2.15509e-05	1.60838e-05		0.766779	0.999973	0.56685
	9.25849	0.0155196	0.0102667		17.9471	1	1
	4.81873	0.00322898	0.00237166		6.2397	0.547526	0.082954
	2.94959	0.00251473	0.00170327		3.21216	1	1
	16.663	0.0577686	0.0403769		14.6824	0.908325	0.267968
	9.07894	0.0230108	0.0156797		9.44144	1	1
	5.00614	0.00931243	0.0062764		7.46613	1	1
	3.18486	0.00197814	0.0013868		2.38885	1	0.871489
	2.61831	0.00277173	0.00202186		5.42885	0.955089	0.31662
	12.0284	0.0513424	0.0385821		1.24361	0.905328	0.236642
	6.43359	0.0125473	0.00883478		1.62467	0.952415	0.335528
	3.96221	0.00248541	0.00164658		2.69522	1	0.987945
	7.07494	0.0219069	0.0164274		7.39521	0.993612	0.47146
	2.95016	0.00282926	0.00210183		5.56546	0.995913	0.514246
	2.83786	0.00196102	0.00128916		1.51125	0.999977	0.602871
	13.1845	0.0511942	0.0385949		5.56008	0.999923	0.63766
	6.67545	0.0132706	0.00919564		2.1514	0.999995	0.771884
	4.24299	0.00103779	0.000696283		3.17403	1	1
	3.62593	0.00251488	0.00172787		2.92072	0.990883	0.414581
	3.65548	0.000983558	0.000647651		0.951569	0.625949	0.124401
	5.71497	0.00101556	0.000673478		8.29088	1	1
	8.44305	0.00835308	0.00586898		1.17783	0.982531	0.367625
	6.31979	0.0103899	0.00773584		4.65872	1	1
	4.62368	0.00844222	0.00633682		3.22353	1	0.996298
	4.69038	0.00397855	0.00295673		0.815939	1	1
	9.6813	0.0291276	0.0192353		12.2168	1	0.190277
	0.79992	0.000145044	0.000101939		2.07412	0.454673	0.0607929
	2.60502	0.00104157	0.000697151		4.46334	1	0.200606
	5.74124	0.0120044	0.00851481		2.41995	1	1
	3.48787	0.00529294	0.0039675		5.06186	0.999642	0.637419
	2.86297	0.00239415	0.00157227		5.98487	0.803695	0.189518
	4.12278	0.00460034	0.00341856		23.1995	0.713256	0.123601
	1.42925	0.000737152	0.000492296		14.9344	1	0.9309
	2.48798	0.000228589	0.000157442		1.75751	1	0.528669
	8.99449	0.00198039	0.00148548		18.587	1	0.160617
	12.4582	0.0421145	0.0288439		3.23117	0.992165	0.324693
	2.81455	0.00123552	0.000827728		3.19332	0.846185	0.0203554
	9.46709	0.0262631	0.0178727		2.59706	1	0.999923
	5.07863	0.00701893	0.00526584		1.88832	1	1
	7.31503	0.0154104	0.0103289		2.03232	1	0.95184
	0.95758	0.000139447	9.78462e-05		9.49033	1	0.962447
	3.09717	0.00362208	0.00262831		1.43954	1	1
	4.18705	0.00242249	0.0017689		1.477	1	1
	1.084	0.00049374	0.000345107		1.29812	0.93988	0.0188427
	9.75455	0.00944537	0.0070792		6.501	1	1
	3.32461	0.00139074	0.000977521		3.88754	0.876886	0.161746
	15.61	0.103074	0.0775024		20.386	1	0.83309
	3.82493	0.00605062	0.00438578		5.6379	0.846838	0.147164
	4.69367	0.00928526	0.00677198		0.800908	0.979517	0.137773
	10.201	0.0356101	0.0242547		12.9322	1	0.937341
	6.28362	0.00220363	0.00161792		1.96175	1	0.865811
	2.62532	0.000366998	0.000269481		3.84352	0.0866157	0.000950551
	1.5259	0.000779282	0.000579695		2.08197	0.990775	0.0281261
	3.09209	0.00179768	0.00126978		15.7708	1	1
	5.49584	0.0071752	0.00502661		15.3786	1	0.909878
	4.04954	0.00618009	0.0045223		2.18417	0.99449	0.497443
	4.83462	0.00897802	0.00620333		6.27881	1	1
	8.2839	0.0222952	0.0149406		2.01417	0.992639	0.397034
	11.5905	0.0551766	0.0387284		3.09584	1	1
	1.59955	0.000474072	0.00033445		2.76096	0.158419	0.00243417
	1.51598	0.000177987	0.000121612		6.43809	0.589771	0.0911243
	3.64363	0.002588	0.00189401		4.39233	0.281025	0.00790723
	6.84861	0.0207439	0.0147915		2.4881	0.597896	0.0684522
	7.97086	0.00998508	0.00661656		2.19772	0.658664	0.121706
	3.55458	0.00223911	0.00150351		11.4387	0.267864	0.0347386
	9.08894	0.0268879	0.0196103		22.5281	1	0.982667
	10.936	0.042604	0.0290049		19.1896	1	0.999994
	7.78404	0.015541	0.0103399		1.93157	0.53477	0.0503292
	13.1938	0.0489962	0.036552		14.1213	0.991591	0.460827
	10.2314	0.0118919	0.00784895		7.11297	0.984601	0.0973665
	3.83099	0.00103793	0.000775404		2.90169	0.845496	0.126882
	7.38037	0.0179344	0.011892		8.6343	0.0182254	0.00174435
	2.72631	0.00117837	0.000791474		1.2865	1	1
	2.31024	0.000927218	0.000674473		1.80279	0.999999	0.226794
	3.28667	0.000335339	0.00022056		1.47392	0.187192	0.0227916
	7.23471	0.0153367	0.0101382		1.88056	0.999998	0.773933
	1.69582	0.000193143	0.000134537		6.65891	0.999996	0.692498
	1.91884	0.000276753	0.000196877		1.33685	0.698261	0.106342
	4.33403	0.00574003	0.00405799		2.32177	1	0.841464
	9.77368	0.0238222	0.0158901		1.49333	0.999852	0.69508
	6.23504	0.0151419	0.0105674		2.7531	0.600017	0.114351
	15.9933	0.0582854	0.0423142		10.6247	1	1
	4.15608	0.00535632	0.00398344		1.26965	0.661442	0.125058
	3.04707	0.000831459	0.000545978		3.241	0.999945	0.636973
	2.72586	0.00234013	0.00154407		2.78351	0.999701	0.651166
	12.6494	0.0507976	0.0367999		4.72002	1	0.205946
	7.67593	0.00757261	0.00521629		0.611525	0.184512	0.0071568
	8.44248	0.00858226	0.00586215		13.3382	1	1
	8.13694	0.0124705	0.00827601		0.545224	1	1
	5.47837	0.00978501	0.00654976		4.62223	1	1
	2.13409	0.00166334	0.00113024		12.2077	0.146692	0.010572
	2.30122	0.000173036	0.000115062		0.526458	1	1
	5.65562	0.00912201	0.00681937		13.1384	1	1
	4.8301	0.0085418	0.00577687		1.71356	0.999994	0.678227
	2.50524	0.00282939	0.00210875		10.5604	1	0.997954
	6.61971	0.0150365	0.0112765		2.61821	1	0.978964
	3.69139	0.00361835	0.00240059		2.69611	0.937442	0.156942
	10.0071	0.0347928	0.0232249		1.84137	0.0940804	0.0131196
	6.80815	0.0200112	0.0143272		15.0124	0.849019	0.17133
	3.36796	0.00332811	0.00226046		1.80213	1	1
	3.0737	0.00407222	0.00303924		3.79546	0.983926	0.413145
	7.84821	0.0175942	0.0132145		2.45578	0.981196	0.187727
	7.48235	0.0248426	0.0177177		2.62823	1	0.313282
	5.32155	0.00560738	0.00401925		23.202	1	0.930333
	3.37772	0.00384991	0.00278517		1.1435	0.724552	0.15457
	4.48519	0.00655893	0.00480185		8.15148	0.999885	0.706234
	4.58193	0.00537606	0.00354847		6.07916	1	0.999996
	3.88026	0.0020081	0.00147023		8.77221	1	0.999663
	8.62221	0.0299762	0.0225627		4.76607	1	1
	5.24598	0.00610603	0.00428008		2.1587	1	0.993574
	7.55313	0.00921657	0.00643782		1.54063	1	0.982119
	2.62618	0.00180587	0.00118773		16.0534	0.788259	0.189076
	2.70965	0.00218709	0.00162143		12.4629	1	1
	4.12175	0.00518985	0.00376942		0.740215	1	0.957591
	4.05092	0.00193932	0.00132481		1.99878	0.887641	0.243416
	5.45174	0.0127692	0.00928651		0.749317	1	0.983897
	4.41171	0.00689657	0.00514988		1.81958	0.853949	0.13266
	11.6799	0.043911	0.0321622		1.02501	0.950357	0.301181
	1.38004	0.000445977	0.000293137		2.05038	0.843775	0.211902
	4.26311	0.00620263	0.00411585		4.72956	0.603928	0.117591
	12.5743	0.0650329	0.0466621		0.641261	1	1
	5.03792	0.00635435	0.00445021		1.28025	0.229192	0.0335941
	4.05025	0.00192478	0.00143596		1.09542	0.662932	0.0159877
	1.9455	0.000445207	0.00029533		0.759563	1	1
	3.85316	0.0021754	0.00163056		5.59994	0.987114	0.0466536
	4.80981	0.00605441	0.00453236		10.9604	1	0.987865
	4.69686	0.0063164	0.00469845		3.40353	0.598633	0.0168529
	4.22418	0.00544634	0.00358494		21.2073	1	1
	4.79003	0.00558067	0.00371004		2.39552	1	0.999828
	4.45385	0.00666278	0.00492583		1.88817	0.927378	0.29322
	2.91264	0.00100998	0.000669766		2.90074	1	0.884633
	4.72432	0.0069604	0.00520811		3.45324	1	0.990477
	4.11339	0.000870028	0.000578945		2.41588	1	1
	5.24777	0.00566176	0.00400061		4.96701	1	0.99866
	4.1678	0.00499412	0.00342007		6.86533	1	0.573334
	7.33509	0.0126824	0.0083738		1.60233	0.311214	0.0488437
	7.09829	0.0105333	0.0078894		8.31135	1	1
	4.35092	0.00346262	0.00244888		2.87003	1	0.849188
	3.42836	0.00518351	0.00370089		0.281096	1	1
	3.06592	0.000896119	0.000670864		4.0044	0.261864	0.0152562
	3.56157	0.00224537	0.00147465		2.15343	0.987184	0.406312
	7.349	0.00162123	0.00121313		8.85266	0.438835	0.0669457
	7.26323	0.00295621	0.0021619		4.00509	0.809953	0.19865
	3.57785	0.000657398	0.000477397		1.2545	0.999957	0.670139
	3.31835	0.00326157	0.00216181		5.27724	0.982087	0.388727
	3.20943	0.0036287	0.00266957		13.681	1	1
	4.31962	0.00749448	0.00562131		0.769765	1	0.942358
	7.21942	0.0140408	0.010543		2.97899	0.980114	0.408634
	4.47986	0.00548783	0.00398443		3.61304	1	0.990191
	2.11651	0.00127547	0.000838817		3.37094	0.938205	0.309636
	10.0974	0.0254149	0.0189049		5	1	1
	2.02982	0.000749891	0.000562414		3.25556	1	1
	3.67797	0.0010821	0.000734945		8.6144	1	1
	11.4507	0.0423046	0.0290917		0.950178	0.855411	0.226336
	15.0898	0.0831131	0.0629986		4.55694	0.723954	0.156077
	3.56488	0.000801115	0.0005403		7.40557	1	0.964416
	7.59948	0.00690999	0.00515166		3.43632	1	0.999893
	5.49135	0.000434905	0.00031966		5.53351	0.999985	0.719422
	1.48295	0.00048243	0.000348021		0.717373	1	0.992702
	5.66082	0.00151356	0.00103689		7.37988	1	0.925961
	3.61672	0.00433399	0.00314228		6.42721	1	1
	4.49446	0.00417208	0.00274353		11.0394	0.999882	0.641652
	1.57711	0.000922843	0.00068856		6.11068	0.999992	0.725726
	5.71646	0.0145519	0.010546		21.8865	0.995755	0.0990346
	1.18945	0.000642911	0.000462166		3.69167	0.999878	0.383064
	4.80017	0.00497418	0.00343166		9.65482	0.382721	0.00593866
	7.21865	0.00553634	0.00406744		16.3937	1	1
	3.76806	0.000389089	0.000259218		26.1074	0.60056	0.0948346
	10.4056	0.0102492	0.00711883		1.22299	1	1
	5.42109	0.0120433	0.00858964		1.77605	0.621303	0.0998891
	9.12046	0.00184163	0.00131583		6.91668	0.187828	0.0147355
	13.5061	0.00429159	0.00287226		8.66538	1	0.99982
	2.341	0.0010912	0.000774851		12.4514	1	1
	9.06687	0.00822635	0.00599812		0.275665	1	1
	2.70102	0.00170001	0.00127447		3.98678	1	1
	3.7444	0.00601395	0.00450407		8.32461	1	1
	2.2007	0.00131841	0.000865705		1.54213	0.999916	0.557979
	2.28899	0.00161476	0.00106304		1.7913	1	1
	5.32	0.012656	0.00920397		8.34312	0.957745	0.116735
	5.94455	0.0107327	0.00706979		5.28771	1	0.189831
	6.08962	0.0075709	0.00564217		0.690854	0.999994	0.512232
	5.65004	0.00122571	0.000861367		20.1796	0.790373	0.165338
	8.22367	0.00843752	0.00577805		0.31129	1	0.999999
	1.9804	0.0005698	0.000383736		9.03462	1	1
	12.1587	0.0586843	0.0435928		1.96589	0.999998	0.819475
	6.44333	0.00659721	0.00452573		3.04138	0.98708	0.402857
	1.37144	0.000775575	0.000563179		1.39419	1	1
	7.08673	0.0125124	0.00884053		1.49068	0.3105	0.0302509
	7.82872	0.0188034	0.0135852		0.551512	1	1
	8.74544	0.0303072	0.0225941		3.45567	1	1
	5.71737	0.00469297	0.00342861		0.658537	1	1
	9.14934	0.0185492	0.0130477		3.85308	0.99998	0.317603
	15.187	0.0451384	0.0302982		6.50359	1	0.904899
	6.46221	0.00388754	0.0029054		5.86355	0.940788	0.0687558
	6.69877	0.000523879	0.000376956		1.92619	0.767229	0.152675
	2.97403	0.00352451	0.00254149		4.68427	0.013191	0.00103577
	2.53506	0.00177324	0.0012293		1.45545	1	0.902933
	4.9301	0.00559015	0.00408833		11.9435	1	1
	3.65074	0.00341187	0.00224534		7.42769	0.94682	0.324822
	9.20531	0.0218997	0.0164468		5.45963	1	0.858803
	5.18675	0.0102135	0.00764591		3.98472	1	0.847875
	2.70503	0.00206097	0.00136284		1.24913	0.993514	0.408908
	6.12434	0.00253523	0.00169717		5.33642	1	1
	3.19295	0.00140655	0.000931038		1.45049	0.941533	0.0244735
	11.0327	0.0286209	0.0211734		1.92559	1	0.962608
	6.55602	0.0170769	0.0119463		2.51892	1	0.82028
	5.28727	0.0065668	0.00431569		8.40673	1	1
	5.83069	0.00979764	0.00675717		7.88601	1	0.994852
	1.3015	3.62936e-05	2.72017e-05		5.57154	0.972017	0.285689
	4.04049	0.00622164	0.00459055		3.13892	0.947962	0.308193
	3.39661	0.00126733	0.000879752		3.28312	1	1
	2.12953	0.00143795	0.00107028		1.22965	1	0.999978
	5.3216	0.00505765	0.00341789		7.81295	0.692323	0.0747931
	1.48007	4.79379e-05	3.35601e-05		0.906659	1	1
	0.878453	0.000293112	0.000212663		1.39572	0.993553	0.484564
	9.31898	0.0148548	0.010076		7.66063	1	0.575062
	5.84441	0.00759743	0.00503364		1.76361	1	0.999998
	4.03675	0.00442105	0.00291403		1.94543	1	0.572968
	4.19139	0.00202342	0.0013331		5.46857	0.0677868	0.00368132
	14.8484	0.0961065	0.0723253		9.96729	0.999973	0.756453
	5.15278	0.00441033	0.00289731		4.09804	1	1
	6.48183	0.0147199	0.0110398		4.81929	1	0.855128
	9.90209	0.00175714	0.00121647		10.7316	0.999164	0.478348
	3.03682	0.00116972	0.000770549		1.21829	1	0.999941
	7.00714	0.013786	0.00962528		5.39939	0.999945	0.0735314
	4.99035	0.0109159	0.00790646		2.74809	1	0.937364
	0.850287	0.000276507	0.000207361		0.547466	1	0.499958
	5.34677	0.00699916	0.0048138		13.6213	0.99969	0.475983
	5.28685	0.00277955	0.00199417		14.4469	1	0.958235
	3.28352	0.00162939	0.0010784		3.75223	1	1
	4.75496	0.0101118	0.00728604		1.02977	1	1
	7.12795	0.0152849	0.0105981		5.03262	1	0.903077
	6.52476	0.0137605	0.00913586		0.701258	0.334074	0.0391916
	3.17917	0.00321325	0.00240005		0.304984	0.638521	0.12056
	2.81751	0.00166384	0.00111841		2.63078	1	1
	6.6852	0.00649064	0.00457511		4.41234	1	1
	2.24903	0.000190182	0.000133876		13.7994	0.400165	0.0659428
	2.8744	0.00137499	0.000942342		2.10686	1	1
	5.496	0.00664927	0.00495421		1.49435	1	1
	3.02728	0.00319666	0.00232892		4.67775	1	1
	2.33747	0.00223557	0.00156784		17.439	0.420975	0.0211466
	5.97151	0.00937006	0.0068694		5.12496	0.949987	0.314835
	6.14146	0.00611089	0.00412272		13.2519	1	0.280115
	7.58189	0.0196933	0.0131325		12.4197	1	1
	4.85252	0.00791122	0.00584701		4.47585	1	0.984283
	3.57821	0.00380933	0.0025593		4.36907	0.999999	0.684131
	5.23927	0.0124755	0.00896971		1.3523	1	1
	4.59644	0.00953598	0.00688981		2.06678	0.999991	0.195752
	4.75166	0.00780259	0.00557068		3.08644	1	0.996483
	4.15076	0.00461437	0.0030963		3.10634	0.327856	0.00368284
	6.57397	0.00731061	0.00484848		4.69044	1	0.998519
	5.95568	0.01541	0.0115569		1.91633	1	0.993391
	4.68786	0.00653627	0.00433845		2.24723	0.482032	0.0770309
	9.56664	0.00350051	0.0023404		7.26281	0.944432	0.256441
	10.0345	0.012976	0.00974211		14.7118	1	0.991014
	1.74194	0.000499308	0.000328165		2.80443	1	1
	11.329	0.00261963	0.00174711		9.25193	1	0.999999
	3.25308	0.0012612	0.000829658		2.26763	0.324756	0.0304839
	2.37548	0.00154435	0.00104147		2.34297	0.187057	0.00854853
	8.95254	0.0210518	0.0146123		3.24819	0.254468	0.0246965
	3.02262	0.00272369	0.00184242		11.1107	0.999928	0.70648
	2.87057	0.00311509	0.00216978		3.51358	1	0.865162
	13.7985	0.0719223	0.0513651		1.18398	1	1
	2.88845	0.00296641	0.00220109		2.07103	1	0.996801
	7.71839	0.0206378	0.0138706		2.63305	1	0.99999
	0.460234	6.09368e-05	4.3323e-05		2.16661	0.999167	0.324725
	4.42084	0.00580864	0.00422922		0.989564	0.402699	0.0580661
	11.0793	0.00194708	0.00144874		5.12847	0.845651	0.200509
	4.75168	0.00135191	0.00100767		0.609711	1	0.995136
	6.28483	0.0123804	0.00889317		12.8287	1	0.31144
	2.95287	6.50754e-05	4.33593e-05		3.26315	1	0.750734
	6.2884	0.0108269	0.00751141		5.23505	1	0.862186
	3.6449	0.000297806	0.000204804		0.9218	1	0.397868
	10.6132	0.0353524	0.0234163		1.78899	1	0.995142
	3.73421	0.00501107	0.00354379		2.73242	0.847867	0.204491
	3.45345	0.00284543	0.00193765		8.38313	0.0137855	0.00186428
	5.37961	0.00296145	0.00199147		1.69074	1	0.999998
	3.62175	0.00370851	0.00257576		3.05054	0.756898	0.130771
	5.6872	0.0103705	0.00684361		4.07995	1	0.869061
	7.47784	0.0140366	0.0104625		4.70492	0.259382	0.0367486
	7.19115	0.0132301	0.00993695		0.910721	1	1
	4.41805	0.0028939	0.00192237		5.98321	0.999738	0.671718
	14.7974	0.054073	0.0396237		4.73104	1	1
	4.24597	0.00160969	0.00112157		1.64941	1	0.916314
	5.76648	0.00916999	0.00636967		6.09056	0.34892	0.0324432
	2.50251	0.00266067	0.00199563		4.96983	0.788991	0.0585878
	2.81711	0.0026438	0.0019416		16.1668	0.999774	0.673072
	6.37229	0.0149529	0.0103659		3.10521	0.999963	0.12371
	6.04462	0.0117114	0.00855576		1.59739	1	0.59775
	2.41914	0.00124459	0.000912971		5.19214	1	0.884909
	4.30598	0.00598849	0.00393604		1.87704	0.999998	0.764024
	3.49097	0.00050378	0.000351755		4.50547	0.999999	0.823767
	5.03625	0.00873768	0.00652928		4.41003	1	1
	1.63137	0.000741227	0.000532397		2.50758	1	0.812154
	3.02307	0.00298494	0.00215696		5.03564	1	1
	4.34074	0.00573421	0.00415274		1.27131	0.879843	0.0126393
	6.9386	0.0143939	0.00953939		1.65896	1	1
	8.126	0.00151297	0.00113124		3.79254	0.927392	0.191946
	4.73558	0.00425845	0.00280137		0.858536	0.654373	0.0557224
	3.98429	0.00435845	0.00287913		2.50735	0.999955	0.736547
	3.82115	0.00618235	0.00446861		0.33803	1	1
	2.77972	0.00235253	0.00174114		11.6139	0.977309	0.368745
	9.21941	0.0256492	0.0169248		6.34761	0.728469	0.154561
	2.88378	0.00308369	0.00213404		6.06652	0.982762	0.38677
	9.30061	0.0237573	0.0168717		1.68123	1	1
	6.19644	0.0084741	0.00597631		7.52758	1	1
	8.17168	0.0208887	0.0149323		3.54734	1	1
	3.23532	0.000233915	0.000173053		7.1601	0.707529	0.074
	8.41725	0.0230146	0.0155069		1.93892	0.999899	0.709079
	3.364	0.00336013	0.00224802		1.64916	0.984748	0.329188
	6.49759	0.00364262	0.00242895		2.52565	1	1
	9.94582	0.0379202	0.027361		4.45218	0.959196	0.305612
	5.88933	0.0113901	0.00826591		14.8806	1	0.999949
	4.55967	0.00690784	0.00517618		1.36247	0.436743	0.0202679
	2.81616	0.00272691	0.00182824		3.86082	1	1
	5.27861	0.00043964	0.000320917		5.1228	1	1
	4.64703	0.00543754	0.00384451		13.0021	1	0.990825
	2.12009	0.000261612	0.000194788		1.10093	0.999416	0.0674043
	2.08761	0.000471009	0.000322408		2.18009	1	1
	5.71785	0.00782967	0.00522443		0.34906	1	1
	4.68007	0.00631329	0.00459348		1.94986	0.0748262	0.0101784
	0.881508	0.000311173	0.000233335		1.41059	0.594521	0.0932617
	6.75065	0.00860224	0.00640975		0.878765	0.999594	0.534999
	3.94857	0.00339432	0.00250565		20.1787	1	0.362752
	1.70593	7.71918e-05	5.70648e-05		1.73519	1	0.753417
	2.06077	0.000689707	0.000516308		4.40754	1	0.820652
	4.36832	0.00141649	0.00101023		2.37669	0.119137	0.00210646
	6.9025	0.0101684	0.00758637		4.27289	0.106509	0.00115854
	6.59085	0.0185637	0.013261		1.09926	1	1
	6.3982	0.00400705	0.00266644		0.703777	1	1
	3.45054	0.00547826	0.00405466		7.10798	0.999981	0.698088
	5.64392	0.0100587	0.00677556		3.58672	0.938549	0.268697
	13.9466	0.0637467	0.0475807		0.620174	0.249137	0.00362765
	3.00709	0.00406303	0.00296348		0.571347	0.984464	0.311372
	3.74665	0.000940665	0.000637752		5.32289	1	0.944934
	7.44446	0.0238621	0.0178628		3.98507	1	1
	2.07871	0.00143326	0.000944893		1.12292	0.520838	0.087778
	2.00193	0.00165815	0.00124354		2.38638	1	0.458908
	10.2494	0.00748953	0.00495324		3.92612	1	0.998588
	6.49441	0.0121838	0.00876095		1.66784	0.999975	0.750253
	5.28818	0.010092	0.00678614		3.53581	1	1
	9.81593	0.0132721	0.00984228		13.692	1	0.153744
	5.69234	0.0111319	0.00783038		2.3666	1	0.973274
	9.55391	0.0320352	0.0218403		13.9312	1	0.788663
	3.54408	0.00450498	0.00333251		2.32315	1	0.395299
	3.98134	0.0043991	0.00316757		8.20123	1	0.346958
	2.46973	0.00138399	0.00103751		2.56611	0.999829	0.671164
	8.99212	0.0238333	0.0157654		0.970852	1	0.990139
	3.07101	0.0028661	0.00205703		1.96755	1	0.921046
	3.07286	0.000465471	0.000338758		3.18196	0.386077	0.0268623
	7.24719	0.0154993	0.0102568		3.09071	0.409758	0.0684488
	1.56614	0.000672371	0.000482045		5.86625	1	0.38468
	5.45232	0.00170927	0.00118279		9.19976	1	1
	3.67566	0.00415661	0.0027573		3.56047	0.99975	0.673769
	3.03512	0.00354707	0.00265203		1.13768	0.905383	0.15795
	3.35332	0.00468303	0.00350879		0.800096	1	1
	6.9155	0.0128811	0.00869818		1.39196	1	0.874091
	1.61267	0.00048866	0.000361049		13.1204	0.782904	0.160712
	10.3155	0.0351334	0.0264649		8.07694	0.772085	0.130897
	9.86837	0.0283859	0.0188944		1.21829	1	0.953418
	2.84815	0.00235803	0.00175915		3.7134	0.910725	0.0155102
	2.0408	0.00157401	0.00116993		11.6376	0.999686	0.659595
	8.33357	0.0211826	0.0155124		0.503505	0.271682	0.0419105
	5.57748	0.0116983	0.00861237		2.37935	1	1
	1.96497	0.00159392	0.00116835		1.20636	1	0.94567
	2.81944	0.00144618	0.000950033		1.09754	1	0.99682
	1.42379	0.000593411	0.000424931		2.32831	1	1
	9.25679	0.0217119	0.0147865		1.46958	1	0.883317
	5.46072	0.00950468	0.00625974		0.966753	1	1
	2.38293	0.00201574	0.00134064		1.53576	1	1
	1.11799	0.000413085	0.000271744		6.96772	1	0.898231
	5.70718	0.00516488	0.0038366		8.03855	0.999993	0.709224
	13.3575	0.0282651	0.0188183		5.23487	1	0.999974
	5.89859	0.0104415	0.00721037		1.25998	1	1
	2.1354	0.000738793	0.000495626		4.10169	1	0.996557
	6.77378	0.0117976	0.00855621		0.508266	1	0.873503
	4.21984	0.00430634	0.00320061		4.86404	1	1
	5.22062	0.0079998	0.0055893		2.15374	0.920992	0.285858
	6.22061	0.00580493	0.00432734		8.80115	1	1
	1.61011	0.000970083	0.000653138		5.62981	0.973945	0.355015
	3.18416	0.00335087	0.00227541		2.33052	1	1
	5.21436	0.00548208	0.00394679		0.805139	0.774447	0.164757
	13.7179	0.0144619	0.0104838		5.55176	1	0.730912
	4.29599	0.00434391	0.00307829		2.42452	1	0.99998
	4.94841	0.00312738	0.00215996		0.968873	1	0.996912
	0.546897	0.000110617	8.26479e-05		24.3893	0.999654	0.470653
	3.17087	0.00321911	0.00231435		8.48349	1	0.959062
	2.80982	0.00329718	0.00242447		1.47108	0.502834	0.0792025
	5.66674	0.00189777	0.00125027		1.46066	1	0.278511
	4.63432	0.000782746	0.000555954		2.79137	0.999998	0.793259
	13.1934	0.0621153	0.0420988		17.1165	0.944812	0.268653
	2.07449	0.00164801	0.00123005		3.74058	1	0.658447
	6.69882	0.0128218	0.00845461		1.36922	0.384125	0.0256286
	12.2564	0.0535114	0.0403585		16.0131	1	1
	3.40767	0.00377757	0.00277572		0.981646	0.999992	0.174441
	0.646619	9.0841e-05	6.41631e-05		12.6812	1	0.999672
	4.31267	0.00597682	0.00393699		7.84497	1	1
	1.6758	0.00127126	0.000934212		0.941859	0.98143	0.16647
	4.6055	0.0064789	0.00473123		8.9135	1	0.999986
	9.35903	0.030994	0.0229299		2.07228	0.999959	0.738705
	4.97298	0.00331634	0.00217913		3.50456	0.999954	0.721389
	8.13946	0.0287758	0.0213185		1.46566	1	0.112799
	7.74012	0.0150075	0.00987774		6.34691	1	1
	1.77459	0.000872198	0.000612086		2.38058	1	1
	7.25341	0.00613079	0.00403883		2.49112	0.999992	0.461513
	2.6346	0.00297616	0.00207547		7.03096	1	0.999996
	2.77553	0.000918399	0.000623532		4.9234	0.112166	0.0148101
[truncated: 8,002 more rows]

## Sheet: Fig4
[DyCp2]+					[Dy(bbpen)Br]
Mode nr	Delta Axiality	Spin-flip Prob.	|| V_j || (cm^-1)		Mode nr	Delta Axiality	Spin-flip Prob.	|| V_j || (cm^-1)
1	7.27032e-09	0.072972	2.85903		1	2.314e-10	0.676516	1.43708
2	1.17747e-09	0.0743775	2.07018		2	7.1242e-09	0.676124	2.77484
3	2.29394e-08	0.073449	3.32293		3	5.45365e-10	0.676414	6.31905
4	-7.31355e-09	0.0748271	2.00845		4	-8.85362e-10	0.676363	2.2663
5	-3.23625e-09	0.074258	3.07866		5	2.59121e-10	0.676571	5.63193
6	6.19174e-09	0.0743798	4.37947		6	1.74693e-10	0.676098	5.49593
7	-8.8756e-11	0.0735508	3.64666		7	8.79173e-11	0.676135	3.05308
8	-1.04825e-09	0.0740961	1.84951		8	-6.69472e-09	0.676735	4.74233
9	4.45185e-09	0.0742226	2.3708		9	1.0259e-09	0.676143	6.78972
10	3.19976e-10	0.0741397	1.6089		10	6.00373e-10	0.67615	5.5613
11	-2.42761e-09	0.0737523	4.58531		11	2.6218e-10	0.676281	2.38334
12	-5.98264e-11	0.0741235	2.29715		12	-4.62281e-10	0.676871	2.39585
13	5.31474e-11	0.073822	1.79976		13	3.81736e-09	0.67624	3.74955
14	1.3884e-09	0.074761	3.05795		14	5.19532e-09	0.676217	3.74488
15	5.46179e-09	0.0736368	2.81363		15	-2.78968e-09	0.676553	2.83752
16	3.83271e-09	0.0743406	2.90048		16	3.31762e-09	0.676625	4.0423
17	2.44085e-09	0.0744265	4.98605		17	9.64763e-10	0.676629	3.22313
18	1.06476e-09	0.0744593	2.02905		18	-1.23518e-08	0.676614	3.5155
19	4.81515e-10	0.0740108	0.951604		19	3.58589e-11	0.676383	3.6792
20	-1.51046e-09	0.0739234	2.32972		20	2.08713e-09	0.676414	4.88446
21	1.26013e-10	0.0735087	3.16851		21	7.8096e-09	0.675719	1.73745
22	2.34277e-10	0.0738932	1.3083		22	6.21051e-09	0.675654	3.17963
23	-3.66998e-09	0.0736071	3.34898		23	-3.88862e-10	0.676479	3.1067
24	-8.89158e-11	0.0743268	3.04346		24	2.38284e-09	0.676087	3.1419
25	-6.68587e-10	0.0738367	3.72504		25	2.40511e-10	0.676956	2.5417
26	1.48781e-09	0.0738974	1.48329		26	-1.1766e-08	0.67618	1
27	-1.33313e-09	0.0742598	2.05358		27	-4.97481e-11	0.675881	4.38881
28	-1.18261e-09	0.0745418	4.16723		28	-7.4938e-09	0.676563	4.40334
29	2.19452e-09	0.0744988	3.0087		29	-1.03165e-08	0.676112	4.40436
30	1.4028e-09	0.0741105	3.92006		30	2.84227e-10	0.676386	4.46709
31	-1.36666e-10	0.0739396	1.88842		31	-4.41201e-10	0.676356	4.41013
32	1.36245e-10	0.0740414	4.22121		32	-1.42562e-09	0.676107	1.82046
33	-1.06255e-11	0.0748018	2.53451		33	-1.7234e-09	0.676452	1.66338
34	8.20812e-10	0.0742936	2.50567		34	1.4684e-09	0.676909	3.83555
35	-8.69249e-11	0.074641	2.85957		35	-3.32317e-10	0.676619	3.60272
36	-2.80464e-10	0.0743026	2.41544		36	1.96679e-10	0.675933	4.20392
37	-7.64229e-10	0.0743532	2.66864		37	1.94611e-10	0.676464	3.05532
38	-1.5107e-09	0.0746149	1.76817		38	2.8553e-10	0.676601	4.44435
39	2.8289e-10	0.0737337	3.81003		39	2.45819e-09	0.67635	4.23177
40	1.03921e-09	0.0740559	2.3653		40	4.5435e-09	0.675684	5.27078
41	4.40179e-10	0.0743911	3.31692		41	-2.39408e-09	0.676468	1.72904
42	-7.64651e-10	0.0737455	2.89438		42	-2.23056e-09	0.676248	3.01083
43	-4.27374e-10	0.0743219	2.16201		43	1.17625e-08	0.675981	2.42142
44	-8.80675e-11	0.0740632	2.42654		44	1.17274e-08	0.676694	2.39932
45	-1.90474e-09	0.075007	1.92888		45	2.89235e-09	0.675886	1.29469
46	-2.79292e-09	0.0741365	2.59768		46	8.46608e-11	0.676054	4.77185
47	4.21526e-10	0.0741784	2.66516		47	-4.7918e-09	0.675948	3.3643
48	-3.0077e-09	0.0744111	3.01118		48	-8.72525e-09	0.676756	3.30975
49	-3.25719e-10	0.0741736	5.45095		49	-1.25762e-10	0.676322	4.50922
50	7.65118e-10	0.073973	4.53545		50	-2.2464e-09	0.676149	1.86793
51	6.24424e-10	0.0743753	2.27831		51	-7.24735e-11	0.676754	4.21751
52	-5.73886e-10	0.0741847	0.989411		52	-2.17895e-10	0.6763	4.22833
53	2.28224e-09	0.0743417	2.76881		53	7.0522e-11	0.676397	7.70893
54	8.59331e-10	0.0749046	3.03895		54	5.78563e-09	0.676183	3.31408
55	-1.11287e-09	0.0742341	3.28563		55	8.99546e-10	0.676486	9.89247
56	3.76068e-11	0.074468	3.00944		56	-4.88129e-11	0.67647	2.27789
57	2.85021e-10	0.0736372	2.42954		57	6.9257e-09	0.676632	5.08298
58	3.0854e-10	0.0741374	5.68899		58	9.42128e-09	0.676296	5.18513
59	8.74671e-10	0.0743905	0.9403		59	-2.46972e-09	0.676562	1.453
60	8.45136e-12	0.0739565	4.76675		60	-2.94325e-09	0.676507	1.44858
61	-1.06808e-10	0.0738184	1.26213		61	-7.91318e-11	0.676424	5.92305
62	7.56691e-10	0.0732761	1.82515		62	-3.25834e-10	0.676116	3.55082
63	5.79472e-10	0.0739063	2.74008		63	2.46087e-08	0.676468	3.10816
64	-2.53477e-09	0.0740749	1.98399		64	-2.79706e-12	0.676463	4.33519
65	7.66136e-10	0.0749294	2.23346		65	-1.09119e-09	0.675996	3.39019
66	1.65739e-09	0.0747302	7.09757		66	-1.80356e-09	0.676864	3.40996
67	-1.85969e-10	0.0738216	2.20351		67	-2.15668e-09	0.67602	4.18416
68	-1.50071e-09	0.0736945	2.46527		68	-8.10905e-09	0.676412	3.4757
69	2.79187e-10	0.0738913	1.39311		69	-6.57286e-09	0.675833	5.83518
70	7.34236e-12	0.0739132	1.23652		70	-1.72329e-08	0.676328	5.56528
71	-1.82081e-10	0.0743252	1.16424		71	-1.81175e-10	0.676868	2.33231
72	-2.93403e-09	0.0741591	3.50579		72	-9.56079e-11	0.675735	1.30336
73	-5.89238e-11	0.0741277	2.45849		73	1.33605e-08	0.676301	4.54356
74	-1.22572e-09	0.0739159	1.73097		74	1.90731e-08	0.675954	4.5541
75	-1.40456e-10	0.0740544	1.19622		75	1.64002e-08	0.675972	3.06951
76	2.96487e-09	0.0737598	7.08232		76	-7.38833e-09	0.676313	8.65563
77	3.99439e-11	0.0748403	2.49281		77	-2.91016e-09	0.675997	8.68167
78	-8.63617e-10	0.0744809	1.79563		78	-2.33973e-11	0.676081	1.71507
79	3.56749e-11	0.0740007	2.61876		79	-2.17027e-08	0.676319	0
80	8.77926e-10	0.074332	2.20515		80	-1.00455e-08	0.676297	2.67825
81	4.13285e-09	0.0736564	6.53893		81	-1.60252e-09	0.676289	5.04349
82	2.42805e-09	0.0736942	4.89375		82	-2.22785e-11	0.676186	3.82877
83	-1.00488e-10	0.0741856	1.58672		83	-6.81376e-09	0.676184	3.55593
84	2.79409e-10	0.0738545	2.96561		84	-5.7677e-09	0.676478	3.51577
85	1.96602e-10	0.0743551	1.51968		85	1.952e-08	0.675818	5.95407
86	1.88711e-09	0.0739716	7.34036		86	2.46e-08	0.675874	5.96352
87	4.31457e-10	0.0736476	7.36928		87	6.13148e-09	0.676166	3.48278
88	2.36515e-10	0.073678	3.39577		88	7.93757e-09	0.675952	3.48501
89	-1.41487e-10	0.0747398	1.72911		89	2.02185e-08	0.676315	5.64229
90	-3.0322e-11	0.0747125	4.12036		90	6.59774e-11	0.676902	3.76866
91	8.60115e-10	0.0739856	7.80859		91	-4.05416e-09	0.676722	6.36282
92	7.69063e-12	0.0738809	3.40776		92	-7.42761e-09	0.676427	6.37074
93	-3.73474e-10	0.0738338	4.28106		93	4.81963e-09	0.676367	6.8026
94	-1.38724e-09	0.0742874	6.16806		94	3.46686e-09	0.676243	7.6759
95	1.01926e-09	0.0737601	3.57809		95	-9.52531e-11	0.676746	2.76925
96	-2.92045e-09	0.0748176	6.36989		96	-4.05657e-08	0.677095	7.47027
97	-1.06971e-09	0.0741777	1.38603		97	3.37569e-08	0.675859	4.44664
98	-4.75404e-10	0.0742254	3.34857		98	3.67264e-08	0.675987	4.43786
99	-2.90587e-10	0.0739041	4.95416		99	-2.6079e-09	0.675905	5.75419
100	-1.17941e-10	0.0742186	1.94267		100	1.62989e-10	0.676246	2.54024
101	4.60632e-13	0.0745524	1.55461		101	1.82655e-08	0.676398	4.82461
102	2.22891e-11	0.074249	3.70325		102	2.60396e-10	0.676843	9.21843
103	2.83389e-09	0.0736668	1.51972		103	4.66541e-11	0.676449	2.16763
104	5.41319e-10	0.0745822	1.48844		104	7.94275e-09	0.676092	7.10452
105	-7.45842e-10	0.0744723	3.61603		105	4.65963e-09	0.676739	7.06842
106	3.7056e-10	0.0737766	1.96365		106	1.60256e-09	0.676283	6.77145
107	2.45492e-11	0.0740904	4.17841		107	6.75752e-09	0.676387	7.15179
108	-5.42534e-10	0.074008	1.58623		108	-1.78309e-08	0.677084	6.74276
109	4.42604e-11	0.0747216	2.01878		109	-1.71678e-08	0.676228	6.72333
110	3.76523e-10	0.0743629	2.76732		110	-7.66184e-11	0.676139	4.23833
111	2.18356e-10	0.0735615	0.828154		111	-1.90463e-08	0.676906	4.52155
112	-6.35892e-12	0.074539	3.23802		112	-2.87766e-09	0.676327	6.60905
113	-4.08489e-09	0.0742443	4.29998		113	6.49829e-09	0.67635	6.69493
114	-1.54402e-09	0.0742922	4.33333		114	6.13849e-08	0.675536	5.78918
115	-4.90457e-10	0.0748341	2.1486		115	6.12346e-08	0.675412	5.83144
116	-5.45685e-11	0.0733231	3.35452		116	9.19179e-09	0.675854	6.72415
117	-2.89147e-11	0.0747829	2.20808		117	2.07745e-08	0.676113	4.66516
118	-1.26904e-09	0.0744911	4.19046		118	2.48075e-08	0.675931	4.73277
119	7.30306e-12	0.0741225	1.9114		119	-2.4126e-08	0.676448	6.19779
120	-4.95839e-10	0.0748575	2.14522		120	8.60157e-09	0.676498	0
121	-1.46256e-10	0.0747549	2.38318		121	7.44516e-09	0.675991	0
122	2.886e-09	0.0735169	3.6733		122	1.55836e-08	0.67633	2.97093
123	3.71243e-09	0.0737022	3.53451		123	1.68438e-08	0.676353	8.25852
124	1.16135e-09	0.0744021	1.94503		124	1.42254e-08	0.676012	8.2416
125	-1.18069e-09	0.0745488	6.01442		125	3.30233e-10	0.676617	7.88892
126	-1.02108e-09	0.0746272	3.72104		126	8.20805e-09	0.676093	0
127	-1.86787e-09	0.0747831	7.15084		127	2.55952e-09	0.676211	4.27094
128	-2.37335e-09	0.0749227	5.62973		128	1.4513e-08	0.676112	5.64317
129	-9.22772e-10	0.0736705	2.36313		129	8.9165e-09	0.676188	5.2851
130	1.54942e-11	0.0739576	4.01816		130	4.5666e-09	0.675935	4.70672
131	-1.08048e-08	0.0744959	12.6522		131	1.42131e-08	0.676181	3.864
132	1.89359e-09	0.0741613	3.53153		132	6.06822e-10	0.676804	1.99775
133	-4.311e-13	0.0741609	1.88083		133	-8.9343e-11	0.676065	4.27857
134	4.04279e-10	0.0744141	2.34516		134	-1.71163e-09	0.676603	2.51715
135	5.394e-10	0.0740164	1.54614		135	1.02617e-08	0.675751	4.20874
136	3.30719e-10	0.0740702	2.55139		136	-3.01573e-08	0.676511	5.42195
137	-6.04643e-10	0.0739871	3.2038		137	-3.20622e-08	0.676766	5.47474
138	-7.5186e-10	0.073792	6.4258		138	2.1648e-08	0.675638	4.16091
139	-5.97779e-10	0.0737492	4.61216		139	1.78515e-08	0.676146	4.13031
140	1.59471e-10	0.0746496	1.29678		140	-2.39426e-12	0.676212	2.60675
141	1.43835e-10	0.0742877	1.63437		141	5.42947e-11	0.676412	3.73824
142	1.22322e-10	0.0742454	1.9912		142	-2.86449e-08	0.67671	0
143	3.87057e-10	0.074297	4.20961		143	-2.96581e-11	0.676032	3.66136
144	-1.83216e-10	0.073802	1.39638		144	7.37073e-10	0.675958	2.29856
145	1.26268e-10	0.0743508	4.44366		145	8.05806e-09	0.676046	5.44406
146	-1.13989e-10	0.0743751	2.44164		146	2.52362e-08	0.676169	2.48512
147	3.69759e-11	0.0736635	3.43514		147	8.57894e-13	0.676251	6.94108
148	-7.99166e-10	0.0744145	2.99993		148	5.1111e-09	0.676672	5.49038
149	1.18867e-09	0.0746416	2.85992		149	1.10758e-08	0.675952	5.41175
150	1.92788e-10	0.0745169	1.90436		150	4.6987e-10	0.676276	7.5433
151	5.02319e-09	0.0740143	5.95516		151	7.00973e-10	0.676254	7.59404
152	5.42444e-11	0.0744064	3.09849		152	-8.90766e-09	0.677268	4.65642
153	-3.81903e-11	0.074499	1.88418		153	-1.81487e-08	0.676954	4.97328
154	5.14467e-10	0.0743326	1.19627		154	1.12104e-09	0.676417	6.77386
155	-1.80143e-10	0.074286	2.96727		155	3.02757e-09	0.676118	6.78416
156	7.99412e-10	0.074313	3.53919		156	3.34922e-11	0.675993	6.73465
157	3.58214e-11	0.0742486	3.44347		157	3.42637e-09	0.676318	2.70577
158	-1.44034e-09	0.0741784	6.42129		158	1.10941e-09	0.676192	3.45402
159	-1.03909e-09	0.0739743	3.08981		159	6.64023e-10	0.675632	3.45526
160	-1.02605e-09	0.0742418	5.1131		160	-4.65397e-12	0.676391	1.5387
161	-1.77153e-10	0.0738534	3.45623		161	-5.46352e-08	0.67711	3.76992
162	2.10283e-10	0.0746579	2.57301		162	-2.55201e-10	0.676132	3.40154
163	3.12525e-10	0.0746122	2.49498		163	-6.58426e-08	0.677242	3.31104
164	-4.8648e-09	0.0747053	7.00606		164	-3.73399e-09	0.676696	4.67207
165	3.07967e-10	0.0741923	2.16696		165	5.94783e-11	0.676132	7.36836
166	1.71889e-10	0.0737871	2.47738		166	-9.53007e-08	0.677503	9.94533
167	2.12316e-10	0.0735167	1.31902		167	-9.53877e-08	0.677627	9.95699
168	-9.33011e-11	0.0742788	3.59222		168	-8.87641e-11	0.676426	2.52412
169	-5.27472e-10	0.074184	3.40177		169	3.45638e-08	0.675733	9.16829
170	2.11972e-10	0.0742292	2.70547		170	-9.10218e-10	0.676303	1.8763
171	-1.893e-09	0.0744399	3.4423		171	-2.01372e-09	0.676379	1.89568
172	-2.42139e-10	0.0745696	2.07629		172	2.49843e-08	0.676399	6.67738
173	-1.74754e-09	0.0741621	3.66717		173	8.09918e-10	0.676091	3.25778
174	-3.98622e-10	0.0745546	1.94371		174	4.14473e-08	0.675976	7.01639
175	1.77557e-10	0.0742831	1.96896		175	-4.19373e-08	0.676558	9.78197
176	1.10156e-10	0.0743989	1.86197		176	-3.26868e-09	0.676165	4.4309
177	-6.47068e-10	0.0747059	2.24235		177	-8.81472e-08	0.677094	0
178	1.47342e-10	0.0743816	3.9786		178	-6.60586e-09	0.676355	4.16756
179	-6.49181e-12	0.0739705	0.746816		179	-1.14356e-07	0.678237	0
180	-1.84648e-10	0.0742229	4.04733		180	-3.44049e-11	0.676376	2.88324
181	5.53766e-10	0.074107	2.39622		181	-1.27204e-07	0.677806	8.86413
182	-1.84784e-10	0.073734	4.48598		182	-9.5026e-10	0.677023	2.77071
183	4.93379e-10	0.0737248	2.06367		183	2.13183e-08	0.676049	6.00703
184	7.57267e-10	0.0739957	3.7237		184	-1.6458e-08	0.676626	8.55132
185	-3.63057e-09	0.0743577	6.12728		185	1.94846e-11	0.676767	3.18164
186	-3.46909e-10	0.0740277	5.96419		186	-8.51933e-11	0.676182	2.31763
187	-1.20358e-09	0.0742692	2.67623		187	2.87932e-09	0.676698	4.17959
188	8.56952e-11	0.0744036	0.603438		188	3.36e-09	0.677054	4.20762
189	-2.19445e-09	0.0744304	3.60701		189	-6.96261e-08	0.677239	9.05078
190	3.32776e-10	0.0734399	1.3492		190	-1.71554e-07	0.678656	0
191	1.08742e-09	0.0743099	2.3509		191	-1.89534e-07	0.678938	0
192	-1.538e-09	0.0737749	3.16423		192	-1.87815e-07	0.678891	0
193	-2.16951e-10	0.0743321	1.84901		193	1.66085e-09	0.676369	3.20968
194	-9.92385e-12	0.0746614	2.44042		194	3.76627e-09	0.67607	3.65301
195	1.09342e-09	0.0743655	1.39504		195	-1.08254e-07	0.677542	0
196	7.16975e-10	0.0734057	1.74295		196	-1.04702e-07	0.678239	0
197	2.15652e-10	0.0746408	0.792102		197	2.11045e-10	0.676234	2.45141
198	6.76518e-10	0.0745412	1.27692		198	2.35386e-10	0.676264	2.45027
199	1.35182e-09	0.0741364	2.54421		199	-2.21992e-07	0.679382	7.15306
200	4.19898e-10	0.0738294	2.10018		200	-1.453e-10	0.67646	1.2134
201	-1.69414e-10	0.0745108	2.43357		201	-1.54642e-07	0.678162	0
202	-2.56003e-11	0.0742753	0.857701		202	-4.1278e-08	0.676449	2.96172
203	-8.10743e-11	0.0738451	1.40621		203	-3.29168e-08	0.676817	2.84449
204	-5.84207e-10	0.0743743	2.76608		204	-1.30509e-11	0.676509	2.20406
205	5.9122e-10	0.0744341	2.65997		205	1.07013e-07	0.67519	0
206	-2.05177e-10	0.0742553	2.05022		206	1.06403e-07	0.675414	0
207	-4.08463e-10	0.0740159	3.64015		207	-5.37491e-11	0.676259	1.74284
208	2.20179e-10	0.0737529	1.82745		208	1.59078e-08	0.676433	4.47322
209	1.74294e-10	0.0744268	2.74979		209	1.8641e-09	0.67632	2.48816
210	-2.45935e-10	0.0743358	1.75682		210	-5.18595e-11	0.676165	3.97628
211	2.26939e-10	0.07471	2.47715		211	4.68686e-08	0.676103	4.0466
212	-7.91566e-10	0.0740039	2.27687		212	2.20338e-08	0.675634	5.57407
213	9.80109e-10	0.0740933	1.65405		213	1.2571e-10	0.677055	5.14181
214	-4.94642e-10	0.0741829	1.74079		214	-2.43269e-10	0.676153	4.98593
215	1.45793e-10	0.0744266	2.38187		215	3.2836e-08	0.676121	3.36001
216	-1.39894e-10	0.0737874	2.83722		216	3.21413e-08	0.676052	3.29838
217	2.85251e-10	0.0743926	2.81706		217	1.97146e-09	0.676289	3.0908
218	2.66409e-12	0.0739106	1.59619		218	6.75324e-10	0.676234	3.18348
219	4.69079e-10	0.0745339	2.35461		219	9.72188e-10	0.676173	4.32237
220	1.30379e-10	0.0743468	1.55537		220	-1.39896e-10	0.676146	4.34589
221	-1.04131e-10	0.0742302	1.49296		221	-2.26492e-11	0.676262	2.32898
222	-2.45526e-09	0.073966	1.68489		222	-2.48909e-11	0.676397	4.37641
223	-1.78082e-11	0.0736633	1.26899		223	7.82984e-08	0.676118	9.92071
224	-2.403e-10	0.0737615	2.49089		224	7.79841e-08	0.675565	9.92321
225	-5.24142e-10	0.0743701	1.46075		225	-3.48061e-11	0.676293	3.68366
226	-1.99249e-10	0.0742007	1.61908		226	1.59648e-07	0.674781	11.1586
227	-5.45435e-11	0.0742208	1.94359		227	1.54606e-07	0.673893	13.1293
228	4.97844e-09	0.0734403	3.15841		228	3.5576e-09	0.67592	3.9036
229	8.46144e-10	0.0741107	3.14378		229	1.7239e-07	0.67438	12.1506
230	-7.98672e-10	0.0744977	3.67699		230	2.45748e-09	0.675976	4.26253
231	-6.12104e-11	0.0738359	1.85607		231	8.83069e-09	0.676778	5.12346
232	-3.30124e-11	0.0740698	1.3647		232	1.52515e-07	0.674425	12.9913
233	-2.53524e-09	0.074468	3.42608		233	1.42953e-07	0.674764	12.5619
234	-9.62897e-13	0.0743854	1.57788		234	1.0374e-09	0.675719	4.39718
235	-2.9943e-10	0.0746008	3.73419		235	2.27589e-07	0.673294	15.8689
236	-9.36385e-12	0.0740243	2.12557		236	1.40407e-09	0.676501	6.51117
237	-5.0891e-10	0.0742815	1.74288		237	9.03566e-10	0.676346	6.50375
238	1.30041e-12	0.0739835	1.67164		238	3.87304e-08	0.675787	11.3955
239	1.22961e-09	0.0744287	2.95662		239	4.49682e-09	0.67652	3.12116
240	-9.17395e-10	0.0747851	2.91387		240	1.02517e-07	0.674418	9.56524
241	7.33347e-10	0.0734972	3.39541		241	1.86042e-09	0.675995	7.15794
242	7.11378e-11	0.074548	0.990153		242	8.76213e-08	0.675086	7.28812
243	-8.85695e-11	0.0742136	2.49824		243	1.50634e-11	0.676814	6.24305
244	-4.25934e-10	0.0742857	2.15657		244	1.79904e-08	0.675859	9.72761
245	4.90325e-10	0.0742525	1.98947		245	1.24965e-09	0.676187	4.75533
246	3.19427e-10	0.0749661	0.956336		246	2.39323e-10	0.676389	4.9756
247	1.99928e-10	0.0742366	3.33456		247	2.61914e-08	0.67564	6.98023
248	5.54064e-10	0.0740437	3.27041		248	2.61946e-08	0.676073	7.11327
249	5.0167e-10	0.0739177	2.3217		249	-6.08118e-09	0.676499	6.96165
250	3.30907e-09	0.074001	1.81955		250	-6.4218e-09	0.676333	6.98407
251	6.92783e-10	0.074113	4.10515		251	1.34427e-07	0.674671	9.72019
252	-1.83289e-10	0.0737407	2.43098		252	-1.31928e-09	0.676474	6.82654
253	1.29039e-09	0.0744153	2.99192		253	-1.4847e-09	0.675971	6.82235
254	-2.64475e-10	0.0741409	1.50184		254	1.81393e-07	0.674234	14.1879
255	-1.83034e-10	0.0744484	1.90105		255	1.62667e-10	0.676117	5.36988
256	-1.00164e-09	0.0742327	2.76476		256	1.46821e-10	0.676044	5.3795
257	-2.23058e-10	0.0742086	1.7692		257	1.0777e-09	0.676282	7.42993
258	-1.44218e-10	0.0743915	2.88211		258	3.35319e-08	0.676037	9.76059
259	-1.38707e-11	0.0736572	1.75952		259	4.20332e-11	0.67623	10.2149
260	8.8023e-10	0.0742456	1.81901		260	1.04089e-09	0.676485	5.75584
261	8.40612e-10	0.0747327	1.77984		261	1.98456e-08	0.675988	4.22062
262	2.43996e-10	0.0741944	2.36134		262	1.38828e-08	0.675914	6.53497
263	-1.25818e-09	0.0741444	2.47861		263	-1.12633e-09	0.676717	7.92839
264	4.32775e-10	0.0741914	2.25592		264	2.45677e-10	0.676239	7.7243
265	5.59957e-10	0.0737648	1.71326		265	6.2678e-08	0.675736	13.7725
266	-1.25445e-10	0.0745631	2.03546		266	9.74781e-09	0.676694	9.62315
267	-1.35246e-10	0.0737308	1.07816		267	1.4707e-07	0.674836	11.5593
268	-6.20805e-10	0.0744482	2.98751		268	1.51022e-07	0.674376	11.565
269	4.03785e-10	0.0743116	1.31455		269	4.04099e-12	0.676202	9.36891
270	-3.34054e-10	0.074087	3.22559		270	-4.06433e-08	0.676797	7.15873
271	1.14621e-10	0.0741267	1.50731		271	1.43424e-08	0.67654	3.1382
272	3.81274e-10	0.0738617	1.71981		272	-2.45355e-11	0.676385	12.3502
273	-9.34794e-10	0.0741474	1.81624		273	1.2737e-08	0.675874	8.23848
274	-5.08278e-10	0.0743637	2.24682		274	8.52943e-09	0.675882	8.25299
275	-2.12886e-12	0.0742774	1.32597		275	2.90204e-09	0.676296	4.52164
276	5.49462e-10	0.0742244	2.26402		276	2.00194e-09	0.676354	4.52939
277	-7.07811e-10	0.0737836	2.20534		277	1.04828e-07	0.674694	8.53053
278	1.29646e-10	0.0742261	1.56386		278	1.0349e-07	0.674756	8.49851
279	9.51038e-11	0.0746728	3.41311		279	1.55368e-08	0.676218	7.16285
280	3.29664e-10	0.0742367	0.725039		280	1.93146e-08	0.676093	7.16129
281	2.79554e-09	0.0742227	2.95282		281	-1.36012e-08	0.676387	6.21744
282	-2.17647e-10	0.0737263	4.07266		282	-4.39388e-10	0.676283	9.80018
283	-3.91172e-10	0.0740369	1.41428		283	-2.19444e-11	0.67622	4.62135
284	-2.34216e-10	0.0737591	2.48399		284	6.03775e-11	0.676245	11.0419
285	9.52786e-10	0.0737478	2.70093		285	6.91215e-11	0.675981	10.0844
286	1.67071e-10	0.0740372	1.74831		286	-1.78075e-09	0.676606	3.05482
287	6.47695e-10	0.0743577	2.1456		287	7.48376e-08	0.675487	6.90979
288	2.20437e-09	0.074295	1.78772		288	7.48582e-08	0.675281	6.90936
289	-9.10666e-10	0.0740753	2.86783		289	1.82055e-11	0.676661	4.03177
290	1.40378e-10	0.073972	2.00865		290	7.44092e-10	0.676311	10.0407
291	4.24088e-10	0.0742229	1.15058		291	-2.80606e-09	0.676443	5.21804
292	2.08055e-09	0.0742485	2.5761		292	-3.66419e-09	0.676508	3.38561
293	-5.28467e-12	0.0741716	2.04566		293	1.399e-09	0.676383	9.44722
294	7.96294e-10	0.0742528	3.2838		294	4.98377e-10	0.676537	1.78216
295	-1.85282e-11	0.073782	2.91943		295	-8.23244e-11	0.675968	3.07544
296	1.51279e-11	0.0748343	1.94847		296	-2.18815e-11	0.676554	2.8687
297	-2.5342e-12	0.0746038	1.73191		297	-2.46666e-11	0.676605	2.89022
298	-5.85252e-10	0.073739	2.33514		298	8.78982e-09	0.676213	3.11398
299	-2.09755e-12	0.0737474	2.25305		299	-4.00871e-11	0.676914	2.61275
300	-1.16137e-09	0.0740783	3.21559		300	2.08499e-11	0.676545	8.92509
301	3.18318e-11	0.0735116	1.07009		301	-4.08568e-11	0.676879	8.91916
302	-1.20865e-09	0.0745209	1.77644		302	-3.22607e-12	0.676608	5.39575
303	-1.05516e-09	0.0738832	2.38004		303	1.32368e-08	0.676154	6.15227
304	2.51452e-11	0.0737558	1.2145		304	1.41254e-08	0.676252	6.15018
305	-3.35118e-11	0.0742689	2.05282		305	-1.29078e-12	0.676172	5.15522
306	-1.53578e-09	0.0743692	3.81574		306	1.16553e-08	0.676062	5.73047
307	1.37039e-09	0.074166	4.13163		307	-6.88424e-12	0.676742	8.53043
308	1.24583e-09	0.074703	1.39155		308	2.12459e-09	0.676407	5.43325
309	2.85843e-09	0.074297	2.33857		309	3.52793e-11	0.676715	8.80813
310	-7.96272e-11	0.0742702	1.41439		310	1.75543e-08	0.67689	9.18722
311	3.18885e-10	0.0740529	1.74249		311	-4.71551e-09	0.676999	4.59173
312	3.39082e-11	0.0744674	1.26568		312	-8.44609e-09	0.676202	10.7545
313	4.06692e-11	0.0743855	1.28085		313	-6.54403e-09	0.6762	10.2391
314	1.88053e-10	0.073952	1.83291		314	4.20444e-08	0.676108	10.5016
315	-1.71052e-10	0.0739227	2.42891		315	4.94601e-08	0.675536	10.8838
316	2.68693e-11	0.0744931	2.73846		316	-7.88048e-12	0.676091	6.00584
317	-7.52209e-10	0.0743491	2.39361		317	-9.05324e-12	0.675999	5.87959
318	3.7204e-10	0.0742627	1.84197		318	-3.24828e-08	0.676323	15.3006
319	1.08728e-09	0.07383	1.25679		319	-3.22334e-08	0.676268	15.2938
320	-7.20925e-11	0.0738837	3.20936		320	5.39167e-08	0.676087	7.02531
321	-1.05369e-11	0.0741853	1.31051		321	4.85781e-10	0.676155	4.89899
322	-1.78364e-10	0.0739994	3.14374		322	7.34282e-08	0.675602	7.06428
323	1.71668e-09	0.0744304	2.17187		323	1.56721e-11	0.676527	5.48481
324	1.97382e-09	0.0739269	2.16912		324	3.74315e-08	0.675773	12.959
325	7.1332e-10	0.0745143	1.44712		325	5.69831e-08	0.675207	11.6429
326	2.00729e-10	0.0746616	3.15921		326	8.80851e-08	0.675248	16.3219
327	9.85488e-11	0.0741795	2.54694		327	1.31573e-08	0.675845	6.50222
328	1.19466e-10	0.0743042	0.649796		328	-3.83742e-08	0.677119	7.55675
329	1.16196e-09	0.0744525	2.3072		329	1.24382e-10	0.676786	4.47204
330	-3.20173e-10	0.0743082	2.03456		330	-5.86245e-08	0.677217	10.1736
331	1.15716e-10	0.0741837	1.79342		331	-2.47398e-08	0.676718	8.51203
332	1.41886e-09	0.0739969	1.59363		332	-3.33045e-08	0.676605	7.60656
333	-4.09429e-10	0.0738813	2.63937		333	-3.35456e-08	0.677006	7.61425
334	5.29866e-10	0.0743319	1.07321		334	3.49925e-08	0.676301	12.3256
335	5.73258e-10	0.0733025	1.4306		335	-5.49457e-09	0.676538	5.09515
336	7.6621e-12	0.074567	1.22788		336	-7.56814e-09	0.676323	5.06232
337	-3.12034e-11	0.074214	0.706489		337	2.37916e-12	0.676872	6.42059
338	2.77403e-11	0.0742968	1.50257		338	5.09579e-08	0.675674	6.12281
339	-2.50619e-10	0.0747105	2.44383		339	5.53075e-08	0.675415	6.1361
340	-8.00429e-10	0.074143	2.16613		340	1.35296e-07	0.675072	11.8525
341	-1.59731e-11	0.0747256	1.42817		341	1.35864e-07	0.674363	11.8653
342	-8.00622e-11	0.0742753	2.02534		342	5.25646e-08	0.676315	5.5735
343	1.01105e-09	0.0746225	2.93075		343	1.23112e-07	0.674891	12.7933
344	-6.26844e-12	0.0743572	1.0888		344	1.34362e-07	0.67493	9.95994
345	-1.0263e-10	0.0740204	1.43829		345	-8.96669e-09	0.676516	6.43777
346	9.80304e-11	0.0749252	1.417		346	2.22506e-12	0.676537	6.53722
347	-4.77372e-10	0.0741655	1.78117		347	-5.3846e-08	0.67688	18.8796
348	-1.04277e-10	0.0745935	1.70086		348	-2.28363e-09	0.676382	4.47438
349	3.52766e-11	0.0734544	2.48453		349	2.17109e-07	0.673432	0
350	-8.46509e-10	0.073858	4.05547		350	-3.64415e-08	0.677132	13.0972
351	3.90381e-10	0.0745064	1.72382		351	7.80316e-08	0.675595	12.2995
352	3.37426e-09	0.0743596	2.32433		352	1.57252e-09	0.676372	6.64616
353	-3.93105e-10	0.0738804	2.61563		353	5.59283e-10	0.676554	6.64973
354	1.49916e-10	0.074597	1.63034		354	5.40949e-09	0.676294	6.95724
355	5.91801e-10	0.0730827	1.39712		355	2.893e-08	0.675824	8.09429
356	1.31371e-09	0.0745519	1.56867		356	6.19735e-08	0.675167	5.9386
357	1.04359e-09	0.0746319	1.13993		357	3.11949e-08	0.675761	6.53945
358	-1.99499e-10	0.0745103	1.82702		358	6.34831e-08	0.675347	3.54534
359	-6.36877e-11	0.074376	2.61411		359	6.48018e-08	0.675693	3.57314
360	5.32714e-11	0.0737477	1.0479		360	1.83489e-08	0.675935	9.11265
361	-1.55776e-10	0.0736382	2.6616		361	2.14441e-08	0.675796	9.11827
362	1.75493e-09	0.0742509	1.86949		362	1.01033e-14	0.677229	5.66571
363	4.12925e-10	0.0745102	2.71412		363	9.12074e-13	0.676646	6.14616
364	1.91794e-10	0.0749283	2.87266		364	4.35343e-08	0.675748	6.94609
365	-5.03538e-10	0.0743397	1.75675		365	4.01546e-08	0.675854	6.93563
366	1.27023e-09	0.0743217	2.92912		366	7.46766e-07	0.666723	14.2896
367	1.49875e-09	0.0728126	2.51204		367	2.02445e-08	0.676107	2.59213
368	9.7618e-10	0.0737594	3.44504		368	1.17318e-06	0.66123	17.2292
369	-4.26824e-10	0.0739254	3.38543		369	8.75907e-07	0.665048	12.9924
370	2.865e-10	0.0740972	2.09535		370	8.80598e-07	0.665228	13.0183
371	4.07135e-11	0.074518	3.20202		371	8.01343e-07	0.666238	13.9078
372	-7.72963e-11	0.0743475	2.9598		372	1.29005e-06	0.659174	16.7873
373	8.6679e-11	0.0735968	1.59852		373	6.61764e-09	0.676256	2.23792
374	-2.52993e-10	0.0742697	1.68669		374	5.15077e-08	0.675414	3.97636
375	1.02716e-10	0.0745741	2.46666		375	1.33063e-06	0.658682	17.0474
376	-1.45891e-10	0.0745867	1.46977		376	4.82681e-11	0.676054	4.42395
377	-1.82169e-10	0.0735731	1.6625		377	5.08363e-07	0.669359	11.6471
378	9.56162e-10	0.0727514	2.07751		378	5.20551e-07	0.669506	11.7329
379	1.36355e-09	0.0737707	2.1767		379	1.31702e-07	0.674925	0
380	1.7215e-10	0.0748515	2.75683		380	4.88262e-10	0.676627	6.14866
381	1.81836e-09	0.0743229	1.90634		381	4.6572e-11	0.675993	4.99823
382	-5.75537e-10	0.0746287	2.05919		382	1.4769e-08	0.67602	5.35393
383	9.588e-10	0.0730751	1.9264		383	1.16825e-08	0.676034	5.30918
384	4.58145e-10	0.0740749	2.21131		384	4.74895e-08	0.675639	3.87265
385	2.32416e-09	0.0736956	1.55669		385	2.05197e-07	0.673858	9.44247
386	1.49391e-09	0.0733065	2.37102		386	8.89701e-08	0.675603	5.13507
387	3.00513e-10	0.0740102	1.46525		387	1.61263e-07	0.674272	8.95728
388	3.71276e-10	0.0740237	2.01929		388	5.14785e-11	0.676451	4.37743
389	9.26171e-10	0.0740378	1.17449		389	7.74375e-07	0.666319	10
390	-5.67668e-11	0.0743262	1.62326		390	4.13885e-11	0.676174	4.7734
391	1.52917e-09	0.0740489	2.783		391	5.94073e-08	0.675136	4.36028
392	8.35777e-12	0.0744183	1.72016		392	-1.31598e-12	0.676211	6.2941
393	1.16121e-09	0.0748192	2.17996		393	3.03186e-07	0.67227	9.57282
394	5.74144e-10	0.0746195	1.42091		394	3.14138e-07	0.672187	9.67687
395	5.8251e-09	0.0737318	2.89978		395	1.12109e-08	0.676172	3.14856
396	8.06002e-10	0.074291	1.68052		396	1.47608e-06	0.657481	20
397	3.77126e-10	0.0746394	1.54344		397	8.18247e-07	0.665638	10
398	5.28855e-12	0.0745709	1.94934		398	-3.95251e-13	0.677162	6.47563
399	7.33505e-10	0.0742149	2.24433		399	3.80766e-11	0.676168	6.40997
400	1.11627e-09	0.0737245	1.76548		400	2.58692e-11	0.676033	6.36299
401	-2.68245e-10	0.074112	1.33521		401	-2.739e-13	0.675793	5.75301
402	1.11288e-11	0.0742636	1.51464		402	3.63543e-11	0.676146	8.83564
403	5.98161e-10	0.0742507	1.64217		403	9.55167e-10	0.675921	2.36138
404	3.15457e-11	0.074471	1.0079		404	3.4793e-10	0.676457	2.35289
405	3.35803e-10	0.0746058	2.45419		405	4.22695e-10	0.676257	0.877902
406	-1.30352e-10	0.0740734	1.58032		406	1.9362e-10	0.675796	8.5375
407	1.48684e-10	0.0746286	2.07299		407	6.03305e-11	0.675965	8.82208
408	7.30247e-10	0.0741867	3.35105		408	1.61838e-09	0.676	7.07825
409	7.74044e-11	0.0739233	2.77398		409	7.28949e-09	0.676368	4.84199
410	1.92831e-09	0.0739314	1.99289		410	-4.97991e-11	0.675956	6.17765
411	4.30485e-09	0.0736229	2.99156		411	-4.16734e-11	0.676523	6.18874
412	1.24282e-09	0.0741881	2.1189		412	6.77033e-13	0.67616	5.6436
413	-3.59063e-10	0.0736966	2.35159		413	6.38245e-08	0.675593	8.8253
414	8.63341e-10	0.0739008	3.3408		414	5.7489e-13	0.676491	6.16999
415	3.10384e-09	0.0737703	2.00093		415	1.06803e-07	0.675549	0
416	-7.16343e-11	0.0739324	1.95831		416	5.703e-09	0.676366	3.30299
417	1.15571e-09	0.0745924	1.87267		417	1.54386e-07	0.674302	11.9336
418	-8.53948e-11	0.0737174	2.1664		418	2.10198e-09	0.676667	7.43932
419	1.20224e-11	0.0746909	1.136		419	2.07948e-09	0.676091	7.42805
420	-1.85316e-10	0.0738037	1.81894		420	1.98576e-07	0.673602	12.5906
421	-1.56891e-10	0.0740523	1.16084		421	3.93201e-09	0.676708	1.8578
422	1.05682e-10	0.0741556	1.90771		422	2.52632e-11	0.676289	3.44542
423	5.59552e-10	0.0738446	1.00651		423	3.28907e-09	0.677172	9.92257
424	-2.26689e-10	0.0735527	2.09591		424	1.37583e-10	0.676345	0.888377
425	9.66159e-10	0.0737296	2.6872		425	2.95497e-09	0.676277	10.1792
426	6.27053e-10	0.0742034	1.99844		426	7.46418e-10	0.676156	7.29851
427	-1.56308e-09	0.0746227	3.23849		427	7.99105e-10	0.676413	7.34118
428	-2.74242e-10	0.0741153	1.88379		428	9.82543e-08	0.674881	9.13774
429	1.16439e-09	0.0740477	1.28911		429	1.01408e-07	0.675375	9.29906
430	4.5755e-10	0.0739915	1.78688		430	6.45934e-08	0.675011	10.8775
431	2.30403e-09	0.0739261	2.92015		431	6.55098e-08	0.675197	10.8657
432	-2.21929e-11	0.0740862	2.18305		432	2.54263e-08	0.675961	7.12061
433	4.12219e-10	0.0747584	3.0173		433	5.09447e-08	0.674945	9.76393
434	2.55446e-09	0.0740246	3.14857		434	8.24136e-08	0.675244	11.6394
435	1.15408e-11	0.0744759	2.20809		435	1.13725e-07	0.674585	13.7412
436	1.11848e-09	0.0742573	1.4395		436	6.84634e-08	0.675526	10.6639
437	-3.44329e-10	0.0740422	1.4473		437	6.76628e-08	0.675593	10.6576
438	1.66804e-09	0.0743045	2.14233		438	1.80413e-09	0.676238	8.43748
439	-3.21652e-11	0.0742838	1.39928		439	2.44529e-09	0.677199	8.42967
440	1.68574e-10	0.0748585	1.63734		440	1.11348e-09	0.676792	10.678
441	1.09628e-09	0.0744514	3.26776		441	6.25072e-10	0.67684	1.11476
442	-1.58605e-10	0.0747709	1.44162		442	5.47475e-10	0.676413	0.990356
443	-2.61755e-11	0.0739201	1.91811		443	4.90535e-10	0.676121	10.8583
444	3.37862e-09	0.0741806	2.96941		444	5.39952e-09	0.675829	7.54866
445	8.90092e-10	0.0743892	1.69262		445	4.44731e-09	0.676245	7.56347
446	2.9905e-10	0.0740869	2.93994		446	-2.78653e-11	0.67663	7.31847
447	-1.23248e-10	0.0743397	1.72033		447	1.5224e-08	0.676221	9.91674
448	6.33627e-12	0.0745365	2.26724		448	3.1324e-09	0.676294	6.47709
449	5.0387e-10	0.0743161	3.10827		449	-7.37987e-11	0.676323	9.40783
450	2.66656e-11	0.0741781	1.45371		450	2.04051e-08	0.675778	10.1361
451	-1.12652e-10	0.0739826	1.86506		451	5.73191e-09	0.676783	6.34
452	1.47228e-10	0.0743569	0.898952		452	1.32339e-08	0.675967	9.37776
453	2.04726e-09	0.0742115	2.7406		453	-3.03461e-11	0.676399	7.28877
454	3.66461e-09	0.0742988	2.37948		454	-3.03639e-11	0.676042	7.87382
455	-2.99702e-11	0.07428	1.60378		455	-6.15486e-11	0.676384	11.0538
456	3.23918e-11	0.0744638	1.28033		456	6.51998e-10	0.676714	2.3168
457	2.20003e-09	0.0741943	2.27335		457	-3.32491e-11	0.676031	8.49629
458	-5.07466e-11	0.0745717	3.06872		458	1.07451e-08	0.676322	9.21568
459	1.80292e-11	0.0737472	1.07391		459	3.00115e-08	0.675988	11.7998
460	1.91908e-10	0.074726	2.17602		460	2.68211e-10	0.676245	4.95225
461	4.58608e-10	0.0744557	1.81743		461	1.39197e-08	0.675858	9.23753
462	3.52979e-11	0.0740171	1.49507		462	4.8979e-08	0.674943	0
463	7.85073e-11	0.0745634	1.38947		463	1.22914e-07	0.674801	10
464	-5.03438e-10	0.0742559	1.69093		464	1.26111e-09	0.676392	1.41958
465	-3.41234e-11	0.0740617	3.64568		465	7.56518e-08	0.675216	0
466	1.23037e-09	0.0742074	2.07366		466	4.47065e-08	0.676048	0
467	1.36898e-10	0.0739609	1.58564		467	3.22809e-09	0.676666	0
468	3.44053e-09	0.0741296	2.42801		468	9.97877e-08	0.675054	10
469	2.5507e-11	0.0746037	1.60255		469	5.90847e-08	0.675916	0
470	6.57884e-11	0.0749201	0.804206		470	4.61464e-08	0.675943	0
471	1.5501e-09	0.0736877	1.95812		471	4.58341e-08	0.675619	0
472	5.98328e-11	0.0747171	1.9314		472	4.13503e-08	0.675939	0
473	6.03865e-11	0.0740518	1.48971		473	2.60376e-08	0.6765	0
474	1.41948e-10	0.0738128	0.831047		474	5.55563e-08	0.675394	0
475	-2.18409e-10	0.0737583	2.64326		475	5.10387e-08	0.675697	0
476	3.44157e-11	0.0746337	1.20637		476	4.68562e-08	0.675831	0
477	8.23847e-10	0.0739353	3.60629		477	4.64403e-08	0.675622	0
478	1.76602e-09	0.0740603	2.90932		478	-4.85756e-11	0.676496	16.2723
479	-3.95633e-11	0.0738885	0.848782		479	-4.9564e-11	0.676368	16.3489
480	7.35538e-10	0.0738894	2.91341		480	-6.42375e-08	0.676807	10
481	9.48017e-10	0.0744512	3.53432		481	-6.26251e-08	0.676986	10
482	4.40424e-10	0.0740985	2.05475		482	-3.5527e-10	0.676067	11.0941
483	3.79985e-10	0.0748752	1.14194		483	-1.1652e-09	0.676318	11.2376
484	-5.01769e-11	0.0741094	1.70468		484	-4.17817e-08	0.676659	0
485	4.00511e-10	0.0745018	1.04666		485	-4.19235e-08	0.676918	0
486	-3.51359e-10	0.0739411	1.31045		486	-5.62481e-10	0.676656	15.8103
487	3.19618e-09	0.0741293	2.90122		487	-2.49741e-09	0.676228	15.8238
488	2.02417e-11	0.0739692	1.23002		488	-3.20115e-09	0.676476	17.5836
489	1.26164e-09	0.0737528	2.89247		489	-2.92447e-08	0.676866	8.25323
490	2.65214e-09	0.0740571	2.74493		490	-3.79008e-08	0.676915	0
491	1.11147e-10	0.0742282	1.24892		491	9.60892e-11	0.675969	17.6715
492	1.16063e-12	0.0743993	0.968311		492	-5.05294e-08	0.677081	0
493	2.35786e-10	0.0746739	3.04299		493	-3.12507e-08	0.676057	0
494	1.96226e-10	0.0740558	1.46122		494	-3.36039e-08	0.676435	0
495	-6.68955e-12	0.0745702	1.26207		495	-4.62827e-08	0.676783	0
496	3.42847e-11	0.0748072	2.59369		496	-3.47992e-08	0.677353	0
497	-1.10672e-10	0.0744067	1.94278		497	-4.84089e-08	0.676781	0
498	3.46258e-09	0.0739707	4.09358		498	-7.44747e-11	0.675736	12.1491
499	2.48543e-10	0.0737885	3.57928		499	-1.05872e-08	0.676081	0
500	6.14645e-10	0.0738697	2.21953		500	4.72218e-11	0.676437	18.9265
501	6.67017e-10	0.0742156	1.99143		501	-9.81016e-09	0.677011	0
502	6.64694e-10	0.0742026	1.96475		502	-1.73196e-09	0.676502	18.8614
503	-1.66462e-10	0.0747274	1.48181		503	-4.32218e-11	0.676584	15.5523
504	-7.11812e-10	0.0745759	3.50204		504	-3.97991e-08	0.677088	0
505	2.80647e-11	0.0740996	1.71097		505	-4.44041e-11	0.676252	15.1711
506	2.13807e-10	0.0740168	2.20899		506	-4.79378e-08	0.676756	0
507	4.93435e-10	0.0739211	2.91593		507	1.70305e-11	0.676153	13.4989
508	-9.60817e-10	0.0740288	3.03109		508	3.10323e-11	0.676142	15.0123
509	-1.69651e-11	0.0739136	2.20752		509	-1.71876e-10	0.676267	15.0026
510	-7.57617e-13	0.0737212	1.61134		510	-9.42464e-09	0.676264	6.95306
511	8.45791e-10	0.0733026	2.99199		511	-8.94698e-09	0.676595	6.9533
512	1.96393e-11	0.0737843	1.81403		512	-3.0057e-10	0.6761	3.18184
513	-1.91601e-10	0.0740954	1.71082		513	-1.97033e-08	0.676259	8.60906
514	-1.11706e-11	0.0736302	1.84794		514	-4.74171e-11	0.676167	2.6228
515	3.07792e-10	0.0730323	3.06129		515	-2.6016e-08	0.676831	9.86052
516	4.70515e-10	0.0744465	2.14356		516	-1.66262e-08	0.676364	7.3318
517	1.42368e-10	0.0743599	2.55716		517	-1.67413e-08	0.676657	7.33126
518	-4.74342e-10	0.0743828	1.74827		518	-1.79739e-08	0.677092	7.08153
519	1.73622e-10	0.0743041	2.32997		519	-1.37832e-08	0.675917	6.95287
520	-1.88904e-10	0.0742656	2.43275		520	-3.89379e-08	0.676791	10.2748
521	1.49722e-10	0.0736989	0.929307		521	-2.09727e-13	0.676336	0.918094
522	-3.99335e-10	0.0742088	2.8414		522	-1.22828e-10	0.675944	1.93964
523	1.23121e-09	0.0744242	3.00919		523	-3.43348e-08	0.677247	10.1931
524	2.778e-10	0.0742823	0.985611		524	-1.96395e-08	0.676835	7.36831
525	9.06143e-11	0.0744557	2.18359		525	-2.08837e-08	0.676507	7.72461
526	4.81091e-10	0.0739657	2.15431		526	4.06353e-14	0.676427	6.91132
527	-1.43954e-10	0.0744098	1.85691		527	4.8074e-14	0.675769	6.82352
528	-5.57516e-10	0.0744734	2.2437		528	-6.12504e-11	0.676361	2.9792
529	4.11496e-10	0.0744788	2.03908		529	-8.35278e-12	0.676794	7.16295
530	8.7174e-11	0.0732532	1.29204		530	-3.50066e-10	0.676581	0
531	-1.61763e-10	0.0742567	2.45001		531	-3.46844e-13	0.676124	9.13501
532	8.953e-10	0.0745151	1.4222		532	5.83994e-14	0.676421	6.47178
533	-3.17536e-10	0.0749875	4.32069		533	-5.34477e-13	0.676604	6.22337
534	-1.08398e-10	0.0744265	3.32232		534	2.23498e-10	0.676316	7.23258
535	5.1258e-10	0.0745096	2.27728		535	2.8001e-10	0.676179	7.23299
536	3.81678e-11	0.0741212	3.1356		536	7.5631e-11	0.6761	8.90358
537	-2.47344e-10	0.0740251	2.04745		537	-1.29929e-10	0.676453	4.62036
538	3.40561e-09	0.0743448	2.48503		538	-2.55409e-10	0.676823	3.62557
539	8.56459e-10	0.0743741	3.35755		539	1.47996e-10	0.676462	9.32738
540	3.63976e-10	0.0738531	2.99504		540	1.67067e-10	0.676335	6.94073
541	2.93772e-11	0.07455	1.20397		541	1.4138e-10	0.676211	6.93917
542	3.63269e-10	0.0743606	2.2511		542	-1.67744e-08	0.676733	0
543	3.84793e-10	0.0747079	1.64518		543	-3.27425e-12	0.67639	0.32714
544	1.46613e-10	0.0738443	2.26967		544	-3.21339e-08	0.676364	0
545	-7.10504e-11	0.0742798	2.88756		545	-1.5943e-08	0.676589	0
546	5.83549e-10	0.0735204	4.16392		546	-1.42705e-08	0.676344	0
547	2.22099e-10	0.0731461	1.77654		547	-1.42497e-08	0.676784	0
548	4.15585e-10	0.0744353	2.42346		548	-9.35564e-10	0.676637	0
549	-6.29412e-10	0.0743161	1.68959		549	-2.09901e-08	0.676017	0
550	1.13355e-09	0.0739859	2.70869		550	-2.34949e-08	0.676499	0
551	1.02335e-09	0.0741445	1.78188		551	-1.92765e-10	0.676375	2
552	-2.53717e-10	0.0741439	2.42062		552	-1.09357e-08	0.676797	0
553	2.97018e-12	0.0745593	1.19497		553	-1.08312e-08	0.676905	0
554	-2.36668e-10	0.0737901	1.50511		554	-9.46511e-09	0.676681	0
555	1.55156e-10	0.0740976	0.923018		555	-1.38072e-08	0.676436	0
556	-4.11829e-10	0.0741829	3.68019		556	-2.37239e-11	0.676348	0.430416
557	3.23036e-10	0.0732529	1.47516		557	-8.9784e-09	0.67648	0
558	4.55848e-10	0.0741299	2.42049		558	-3.77931e-12	0.676529	9.88233
559	3.78607e-09	0.0745656	3.73892		559	5.6895e-10	0.675829	1.0345
560	-1.41928e-10	0.0745721	1.19642		560	1.93306e-12	0.676138	13.2376
561	8.98243e-09	0.0728858	5.51205		561	-2.98292e-12	0.676622	9.20661
562	3.83237e-09	0.0740049	3.7216		562	-5.3864e-12	0.676546	9.69534
563	1.97287e-10	0.0734893	3.01029		563	-2.94717e-12	0.676262	13.3164
564	8.01398e-10	0.074238	2.05513		564	1.16258e-09	0.6761	0
565	-2.35235e-11	0.0742771	1.26633		565	-2.27469e-12	0.676525	9.17031
566	-1.96204e-11	0.0743237	2.08685		566	7.31302e-10	0.676277	10.1314
567	2.33043e-10	0.074666	1.72007		567	5.20276e-10	0.676415	10.132
568	8.80732e-10	0.0740277	2.23993		568	1.18869e-10	0.675983	13.9561
569	2.38697e-10	0.0747095	3.05738		569	-9.42784e-12	0.676948	2.14445
570	1.9227e-11	0.0744961	0.860353		570	5.23474e-12	0.676161	2.24824
571	-1.84061e-11	0.0740574	2.14236		571	2.26148e-10	0.676348	13.9357
572	5.2379e-10	0.0743661	2.94479		572	4.95507e-12	0.675916	9.7774
573	-7.64546e-11	0.0744795	4.03739		573	1.27616e-10	0.676131	9.77888
574	6.58192e-10	0.0739152	3.04001		574	8.02978e-08	0.676259	7.09526
575	9.00801e-10	0.0743368	2.48439		575	8.10537e-08	0.675468	7.1145
576	3.63337e-09	0.0735694	4.32727		576	3.94918e-13	0.676598	7.34867
577	-1.11491e-10	0.0737393	2.03113		577	3.11992e-08	0.676133	7.13911
578	-2.79995e-10	0.0746158	2.4462		578	3.03821e-08	0.676073	7.12226
579	-2.64281e-10	0.0742995	1.45367		579	5.53813e-09	0.676161	2.08972
580	-7.5511e-11	0.0735866	1.87107		580	3.22823e-09	0.676437	1.70741
581	3.12942e-10	0.0741273	2.34209		581	1.60917e-07	0.674506	9.45319
582	9.14499e-10	0.0736031	1.99537		582	1.65157e-07	0.67396	9.56547
583	7.73151e-10	0.0745419	1.90489		583	3.5517e-13	0.676276	7.03212
584	1.36675e-10	0.0744453	1.98484		584	9.13452e-08	0.674919	0
585	-3.20925e-10	0.0736944	2.19457		585	8.33169e-08	0.675218	0
586	5.48039e-11	0.0741165	1.70497		586	6.14151e-08	0.676146	6.3897
587	1.20623e-09	0.0742824	2.21655		587	6.23728e-08	0.675973	6.40673
588	5.77369e-10	0.0741286	1.52918		588	2.75976e-08	0.675749	0
589	-7.47575e-10	0.0739733	2.70497		589	6.91405e-11	0.676835	9.39452
590	-1.28046e-10	0.0741798	4.03586		590	3.07869e-08	0.67635	6.9779
591	7.82046e-10	0.0741167	1.91893		591	3.17028e-08	0.676204	6.98702
592	2.74689e-10	0.0743023	2.17537		592	1.49234e-08	0.67611	10.2018
593	9.53736e-10	0.074052	2.89873		593	2.47915e-09	0.676734	4.18361
594	4.56983e-09	0.0732716	3.26455		594	7.11609e-11	0.67625	1.33255
595	-1.90614e-09	0.0740767	4.4286		595	1.2628e-08	0.676111	9.11414
596	7.53587e-10	0.0735047	1.74463		596	1.36563e-07	0.674309	0
597	-8.7519e-11	0.0744719	2.03367		597	3.92961e-11	0.67618	4.68221
598	-3.90755e-12	0.0744558	0.7259		598	-6.91467e-13	0.676225	7.68099
599	8.25098e-11	0.0744959	0.562737		599	7.92163e-08	0.675233	6.84976
600	-3.38161e-10	0.0736872	1.61488		600	1.55305e-08	0.676458	7.79731
601	1.90246e-10	0.0745876	1.91576		601	9.01628e-09	0.676059	7.74303
602	2.67315e-10	0.0741711	2.74494		602	8.53755e-09	0.675946	7.73156
603	6.14909e-10	0.0745814	2.73941		603	8.46999e-08	0.675924	0
604	8.05758e-09	0.0742025	6.98118		604	4.42992e-13	0.676619	5.81176
605	1.22532e-09	0.0742039	4.20343		605	-2.84725e-12	0.676438	9.00921
606	1.64844e-09	0.0743591	2.53656		606	8.19474e-08	0.675514	0
607	4.09307e-11	0.0740385	1.70693		607	4.27919e-10	0.676436	6.72456
608	2.62123e-10	0.0741432	2.9333		608	4.00456e-09	0.676139	2.5587
609	-4.70805e-11	0.0744865	1.78816		609	7.93721e-13	0.675756	5.27895
610	1.2436e-11	0.0737659	2.82451		610	6.82362e-13	0.675929	5.59104
611	1.94485e-09	0.0743669	3.80371		611	1.54993e-09	0.67653	1.80842
612	-7.3975e-10	0.0746367	3.43007		612	6.69697e-11	0.676282	6.59102
613	-6.16348e-11	0.0734179	2.77976		613	2.69792e-13	0.676997	5.9735
614	1.09141e-09	0.0742139	1.77096		614	-2.7809e-11	0.676446	5.59477
615	5.34992e-09	0.0739995	4.24839		615	4.19865e-12	0.677099	5.59407
616	-1.27463e-10	0.0734807	1.01823		616	6.37881e-10	0.675908	6.95887
617	-6.85863e-12	0.0743374	3.45923		617	2.76306e-10	0.676882	1.33758
618	1.01037e-09	0.074395	3.78948		618	1.40308e-09	0.676795	3.38441
619	7.21367e-10	0.0748064	2.94146		619	2.041e-09	0.67586	7.69227
620	5.35536e-10	0.0742496	1.92546		620	3.41417e-09	0.675824	5.55725
621	5.4207e-11	0.0739633	0.980195		621	3.14977e-09	0.676343	5.54932
622	1.98352e-09	0.0738533	2.98435		622	7.77996e-11	0.676302	4.84943
623	1.58836e-10	0.0740944	3.10138		623	-1.16191e-11	0.676522	4.84583
624	1.80068e-10	0.0738238	2.90069		624	5.52128e-09	0.676171	5.41959
625	-6.65187e-10	0.0743077	2.35564		625	5.8386e-10	0.676315	1.68125
626	9.13911e-10	0.074464	3.81111		626	4.48049e-10	0.676099	1.49444
627	2.60233e-09	0.0736896	2.51445		627	3.5353e-10	0.676623	6.69418
628	-1.03036e-09	0.0744881	2.36275		628	3.38796e-10	0.676282	6.66116
629	2.32118e-09	0.0744904	2.35031		629	5.28925e-09	0.676179	5.28607
630	7.10366e-10	0.0745066	2.32737		630	5.06508e-09	0.676097	6.57419
631	2.08177e-09	0.0740838	3.49605		631	2.56794e-10	0.676095	1.78689
632	6.19571e-10	0.0748281	1.70479		632	8.89368e-09	0.676279	5.60063
633	-8.72208e-11	0.0741663	2.59268		633	8.56234e-09	0.675852	5.56799
634	2.10641e-09	0.0741239	4.04712		634	5.3144e-10	0.676945	4.81477
635	2.18008e-09	0.0745736	3.34277		635	4.81854e-10	0.676278	4.81445
636	-7.10507e-11	0.0744142	2.19487		636	1.27124e-08	0.676126	5.75613
637	-2.93608e-10	0.0732346	2.93582		637	1.89744e-09	0.676018	5.15287
638	2.54355e-10	0.07449	3.99944		638	1.03953e-12	0.67604	9.1804
639	-5.45298e-10	0.0747485	3.84902		639	1.11775e-11	0.676907	12.5193
640	5.98886e-10	0.0737644	2.82569		640	3.86504e-10	0.675456	1.14605
641	5.5873e-10	0.0737798	1.9526		641	1.12402e-12	0.677049	8.59742
642	-2.784e-12	0.0744119	1.64703		642	1.92896e-12	0.676071	9.67863
643	1.0724e-09	0.0739832	2.02416		643	9.22355e-12	0.67624	9.15573
644	-3.71492e-10	0.0737991	1.69049		644	4.68104e-11	0.676097	9.15671
645	8.0358e-12	0.0746647	1.53728		645	3.48564e-12	0.676547	13.7605
646	2.01811e-10	0.0749231	2.82009		646	-8.27761e-12	0.675991	0.2
647	-3.13609e-10	0.0743683	2.36396		647	1.58389e-12	0.676671	9.79507
648	3.91161e-10	0.0739498	3.59752		648	5.17153e-11	0.675972	0.632487
649	-3.91736e-10	0.0742994	2.1283		649	5.79997e-11	0.67624	3.87504
650	2.06815e-09	0.0741153	5.97512		650	-8.00819e-11	0.675637	12.3039
651	7.24382e-10	0.0735717	2.30875		651	-2.3226e-11	0.676509	12.9043
652	-6.56321e-10	0.0743171	3.00734		652	-8.4768e-11	0.676028	9.09922
653	5.38677e-10	0.0743016	3.97992		653	-6.71849e-11	0.676381	9.09959
654	3.99764e-09	0.0740723	3.25755		654	-4.76743e-13	0.676309	2.62294
655	3.91189e-10	0.0742773	3.76217		655	4.38501e-10	0.676667	5.70783
656	1.13072e-09	0.0736662	4.16959		656	4.23048e-10	0.676063	5.70566
657	4.17539e-10	0.074483	3.2778		657	6.32158e-10	0.676678	6.20386
658	2.04772e-09	0.0738865	3.35047		658	2.60878e-10	0.676466	3.57877
659	2.94039e-09	0.0738466	4.7964		659	3.43613e-10	0.676379	5.49232
660	-2.51937e-10	0.0733798	1.83219		660	-6.94242e-13	0.676202	2.35247
661	3.06293e-10	0.074047	2.29343		661	-2.08782e-11	0.676215	2.95731
662	-3.56396e-10	0.0740929	2.1138		662	9.11743e-10	0.677044	4.83111
663	3.88275e-09	0.0744596	2.65473		663	2.26137e-12	0.676744	2.53906
664	2.1932e-10	0.0744249	1.7707		664	6.08902e-10	0.676618	4.85163
665	5.40668e-10	0.0741185	2.13249		665	-1.88908e-11	0.676475	2.91557
666	6.32166e-11	0.0746668	1.72965		666	1.29722e-12	0.676114	2.64637
667	1.02776e-09	0.0740528	3.07491		667	-4.14713e-12	0.676777	2.64356
668	2.45563e-09	0.0735892	3.92585		668	6.84247e-10	0.676422	5.67579
669	-1.0285e-10	0.0739762	3.04351		669	9.80611e-10	0.676605	5.63136
670	3.91656e-11	0.0746741	2.11434		670	1.05122e-10	0.676419	5.5449
671	1.58595e-10	0.0745127	1.36375		671	9.79906e-11	0.676269	5.54677
672	2.80795e-09	0.0731396	3.75109		672	-1.05174e-12	0.676376	2.76351
673	-3.15764e-11	0.0746695	1.92127		673	-1.02483e-10	0.676428	4.97607
674	5.55084e-09	0.0742343	3.80749		674	-1.14862e-10	0.676363	4.63644
675	5.29664e-10	0.0739532	2.97115		675	1.99879e-12	0.676378	3.0509
676	-2.42535e-11	0.0745886	1.65695		676	-4.18899e-13	0.676626	2.96437
677	6.04392e-10	0.073642	3.54952		677	-8.0771e-13	0.676645	2.67449
678	2.70711e-10	0.0740587	1.86701		678	1.36517e-12	0.676585	2.67958
679	-3.08832e-09	0.0745879	3.96665		679	6.48833e-13	0.675657	2.59851
680	-2.81717e-11	0.0739006	1.60055		680	-1.25029e-11	0.675943	2.46173
681	-3.63461e-10	0.0740347	1.82132		681	8.64524e-10	0.67658	6.30228
682	4.3436e-10	0.0742423	2.07291		682	2.23382e-11	0.676331	2.44641
683	-1.05068e-10	0.0735671	1.1586		683	4.1368e-10	0.676064	5.87485
684	2.77541e-10	0.0741821	1.9688		684	7.49559e-10	0.675941	5.62311
685	-8.27244e-11	0.0745644	3.23839		685	3.73431e-10	0.676128	5.67684
686	-5.04881e-11	0.0743738	1.98742		686	-3.70592e-09	0.676219	4.73969
687	-1.10407e-10	0.0739031	1.52242		687	-3.73239e-09	0.67671	4.73951
688	-1.33817e-10	0.0744217	0.933873		688	-4.70663e-10	0.676599	1.62941
689	-9.37008e-10	0.0745189	3.42203		689	-6.73731e-10	0.676113	1.95911
690	-4.12753e-11	0.0741561	0.945545		690	-6.38725e-09	0.676473	6.50292
691	1.5756e-09	0.0738824	3.67295		691	-6.53146e-09	0.675973	6.58818
692	7.51122e-10	0.0732915	1.26469		692	-3.847e-09	0.676406	4.25755
693	-1.44756e-10	0.0744279	1.88706		693	-3.16569e-09	0.67646	4.93504
694	2.28447e-09	0.0739303	2.61599		694	-3.18934e-09	0.676424	4.93555
695	-9.48634e-10	0.0744033	3.29328		695	-6.58218e-11	0.676068	0.633927
696	5.59908e-10	0.0744473	3.22905		696	-7.34082e-09	0.676159	6.02426
697	7.6566e-10	0.0748761	2.12484		697	-4.42682e-09	0.676314	4.72349
698	-9.13675e-10	0.0743813	2.36783		698	-4.77253e-09	0.676436	4.24761
699	-2.45071e-11	0.0742306	2.12213		699	-1.59867e-11	0.676343	0.293884
700	-3.71713e-11	0.0744212	1.00834		700	-9.04475e-09	0.676817	6.10486
701	4.97533e-10	0.0740328	1.98142		701	-4.26103e-09	0.676797	4.43191
702	6.65701e-10	0.0748492	4.77273		702	-2.0561e-08	0.676941	0
703	-1.83283e-10	0.074721	2.30137		703	-3.10613e-08	0.676243	5.75031
704	-3.52172e-10	0.0738641	4.53742		704	-4.91902e-09	0.676393	3.32431
705	1.6629e-09	0.0740714	3.5571		705	-1.15777e-12	0.676658	5.75219
706	2.33856e-10	0.0739433	2.26375		706	-2.62449e-09	0.676298	2.00276
707	-9.13715e-11	0.0744821	1.91541		707	-9.48379e-13	0.676391	7.70972
708	3.12665e-11	0.0742979	1.32821		708	-9.35278e-13	0.675861	5.16715
709	9.7714e-10	0.0736315	4.11981		709	-1.9821e-08	0.676546	4.65811
710	1.35522e-10	0.0738395	3.23202		710	-1.41757e-12	0.676609	5.76412
711	-3.57772e-10	0.0743194	2.43327		711	-7.6409e-09	0.676716	3.29429
712	4.74744e-11	0.0738137	2.73817		712	-5.38973e-12	0.676005	6.68684
713	2.37418e-09	0.0741604	3.38672		713	-1.70987e-08	0.676924	4.58515
714	5.96014e-10	0.0742814	3.12179		714	-1.72919e-08	0.675964	4.72124
715	7.17671e-12	0.0740764	1.27931		715	-1.70613e-08	0.676749	4.72971
716	1.95032e-10	0.0742773	2.05208		716	-5.27718e-09	0.676298	2.97139
717	-1.4052e-11	0.0740833	1.81109		717	-1.9828e-08	0.676508	5.50294
718	2.88558e-10	0.0745353	4.07327		718	-2.76984e-11	0.67639	0.483151
719	-1.62861e-11	0.0740661	1.31421		719	-2.64715e-08	0.676599	6.48932
720	-3.94976e-10	0.0744087	2.54007		720	-8.85862e-09	0.676566	5.1511
721	2.37818e-09	0.0746785	4.23267		721	-8.48601e-09	0.676778	5.16392
722	7.82439e-10	0.0746296	1.75561		722	-1.63452e-12	0.676148	5.87045
723	1.81222e-10	0.0748782	1.52288		723	-2.535e-10	0.676391	4.45359
724	1.74864e-09	0.0747971	3.34338		724	-2.86429e-08	0.676349	5.49958
725	-2.74666e-10	0.0746882	1.30685		725	-9.62135e-09	0.676736	4.33505
726	-3.20104e-11	0.0746116	3.39376		726	-9.89007e-09	0.676398	4.32586
727	1.68437e-10	0.0741555	2.19598		727	6.60395e-11	0.676736	0
728	-7.90209e-10	0.0744538	1.82498		728	2.86037e-10	0.676233	0.939763
729	-2.18765e-10	0.0738356	2.74206		729	-6.41e-09	0.676493	7.16902
730	1.97851e-09	0.0736905	2.71275		730	-5.67059e-09	0.676315	7.2048
731	-3.89744e-12	0.0737506	1.75442		731	-2.26062e-08	0.676648	0
732	9.90188e-11	0.0743104	0.988863		732	-1.36383e-09	0.676743	5.60666
733	-2.03966e-10	0.0740434	3.16578		733	-1.58008e-09	0.676759	5.59944
734	5.07244e-10	0.0742878	1.94513		734	5.41915e-13	0.676236	2.76127
735	-8.98269e-11	0.0740341	2.2427		735	-5.75424e-10	0.676561	0
736	1.17357e-10	0.0735275	1.19035		736	3.44001e-12	0.676575	3.84409
737	3.71463e-10	0.0736719	2.40779		737	2.42702e-13	0.676486	4.11977
738	9.3491e-11	0.074291	1.3825		738	-8.73887e-10	0.675901	4.23398
739	-3.02411e-10	0.0748291	2.05697		739	-9.5235e-10	0.676797	4.22425
740	2.08311e-10	0.073754	2.23873		740	-5.41163e-10	0.676083	4.75434
741	-1.02275e-11	0.0743008	1.01575		741	-1.48573e-09	0.67646	2.277
742	-3.05667e-10	0.0745427	2.51186		742	-5.01378e-10	0.67625	4.68812
743	-2.36917e-10	0.0741238	1.31217		743	-1.64221e-09	0.676557	2.38758
744	2.62454e-09	0.0742252	4.43622		744	1.40825e-12	0.676188	2.7239
745	2.89067e-11	0.0740523	2.46801		745	-5.77367e-10	0.675953	3.15745
746	7.5878e-10	0.0744074	3.33811		746	-6.1836e-10	0.676612	3.15027
747	-3.27005e-10	0.0738886	1.77208		747	-1.19424e-10	0.676623	4.58437
748	-6.16571e-11	0.0740587	1.22075		748	-2.35595e-09	0.676421	2
749	-1.9403e-10	0.0740009	1.75559		749	1.27613e-12	0.676686	2.9078
750	7.50655e-10	0.0742967	3.57176		750	2.85129e-08	0.676166	0
751	7.52649e-10	0.0741808	2.36335		751	2.87795e-08	0.675937	0
752	8.43622e-10	0.0738974	1.93063		752	2.16674e-08	0.676108	0
753	2.81513e-10	0.0739306	2.85632		753	1.48816e-08	0.676242	5.20926
754	2.98254e-10	0.074308	1.84776		754	7.93207e-10	0.676497	1.63133
755	-3.2924e-10	0.0738635	2.0879		755	2.94656e-08	0.675579	6.7378
756	3.13555e-10	0.0736568	1.24603		756	4.70242e-09	0.676155	3.55349
757	1.95989e-10	0.0741105	1.16709		757	5.04262e-09	0.676276	3.59204
758	6.00699e-10	0.0742077	3.07533		758	1.45443e-12	0.676655	1.86076
759	-5.21198e-10	0.0733803	4.67708		759	1.16611e-08	0.676395	0
760	-5.94038e-11	0.0746754	1.52278		760	9.5604e-13	0.676417	2.37001
761	-1.54157e-10	0.0740359	1.97216		761	3.72217e-08	0.676084	0
762	-4.08338e-10	0.0742248	3.13684		762	1.48019e-12	0.67623	1.95053
763	1.07978e-10	0.074248	1.3761		763	6.2935e-08	0.675248	0
764	2.62389e-09	0.0736315	6.92914		764	2.0245e-09	0.676376	2.11732
765	6.47271e-10	0.0744931	2.041		765	2.6147e-08	0.676056	0
766	5.09699e-10	0.0740916	4.77269		766	2.56938e-08	0.675927	0
767	-5.72065e-11	0.0737736	3.26989		767	3.83102e-08	0.67599	0
768	1.21326e-10	0.0746689	3.54383		768	8.06441e-09	0.675659	0
769	-5.2903e-10	0.0748924	3.10724		769	9.0392e-09	0.67638	0
770	3.5351e-09	0.0739262	6.99		770	1.75722e-08	0.676161	5.62931
771	-7.76059e-11	0.0742084	1.39569		771	1.62606e-08	0.675984	5.55185
772	-2.93052e-10	0.0739858	2.65377		772	3.90866e-08	0.67577	0
773	6.77873e-10	0.0740408	4.01381		773	3.8252e-09	0.676651	3.33889
774	2.45722e-10	0.0746668	2.04174		774	3.47429e-09	0.676036	3.306
775	-9.83235e-11	0.0746878	1.20137		775	7.33016e-08	0.675561	10
776	1.81914e-09	0.0739595	3.60278		776	1.06739e-11	0.676189	0.545699
777	2.51681e-09	0.0746994	2.92922		777	1.63929e-12	0.677015	2.30069
778	7.15835e-10	0.0736954	3.63513		778	3.79084e-08	0.675728	0
779	5.52633e-10	0.0742003	3.31528		779	2.74623e-09	0.676453	2
780	9.1282e-09	0.0739566	6.01189		780	-4.60756e-14	0.676474	3.71426
781	-7.18585e-11	0.0740738	2.84582		781	1.68947e-12	0.676509	2.88914
782	-4.57892e-10	0.0740962	1.4213		782	2.72901e-13	0.676465	8.57398
783	9.34262e-10	0.0742813	4.78187		783	3.16089e-13	0.676125	8.53565
784	4.83421e-09	0.0744064	4.87333		784	-3.63526e-10	0.676174	1.80358
785	5.00244e-10	0.074621	2.89066		785	-7.12384e-12	0.676377	11.8651
786	1.57957e-10	0.07379	1.7047		786	-2.15988e-11	0.676595	11.2034
787	1.82263e-09	0.0738618	5.14484		787	-3.39785e-09	0.676189	3.18831
788	3.24749e-09	0.074121	4.79084		788	-2.73246e-10	0.675843	8.66521
789	2.07229e-10	0.0740079	2.49988		789	-3.14506e-10	0.676351	8.6634
790	9.34469e-09	0.0735835	7.18116		790	-7.77178e-15	0.676055	8.55546
791	3.08525e-09	0.0743171	5.07998		791	-2.57965e-10	0.676057	11.0545
792	6.77313e-10	0.0743647	3.7393		792	-2.12021e-09	0.676319	2.93906
793	1.26884e-09	0.0745102	4.32597		793	-2.23735e-09	0.676759	3.01805
794	3.1159e-09	0.0746408	5.87395		794	-2.98792e-10	0.676882	11.4328
795	1.61366e-10	0.0744564	3.60123		795	-3.41671e-09	0.6765	8.29832
796	1.39197e-08	0.0734739	7.99057		796	-3.23302e-09	0.676603	8.30321
797	1.25872e-10	0.0743994	3.39875		797	-1.45071e-08	0.676086	6.76893
798	-2.13385e-12	0.0735055	1.2429		798	-7.05197e-09	0.67659	7.69849
799	4.17839e-10	0.0742222	4.25373		799	-7.15657e-09	0.676485	7.69964
800	2.15112e-09	0.0744305	3.20146		800	-7.10563e-15	0.676275	8.70674
801	1.92713e-10	0.0745513	3.21622		801	-1.57257e-08	0.677036	6.75007
802	1.47899e-09	0.0744126	3.97043		802	-4.07354e-10	0.676067	4.42585
803	5.35025e-09	0.0744981	5.64808		803	-1.99906e-08	0.676453	8.87213
804	1.31176e-10	0.0740938	4.89896		804	-1.83303e-13	0.675715	3.64831
805	5.1565e-10	0.0746376	4.13057		805	-1.27931e-08	0.676231	9.48719
806	3.37753e-09	0.0744282	4.14672		806	-1.31635e-08	0.676694	9.5752
807	3.41827e-12	0.0748181	1.58803		807	2.80783e-13	0.676353	3.61964
808	5.69877e-11	0.0745677	2.29436		808	-2.516e-08	0.676797	9.38393
809	1.0924e-09	0.073884	3.72721		809	-1.29455e-10	0.676886	1.57875
810	9.47909e-13	0.074348	0.728569		810	-9.79664e-09	0.677	6.76009
811	-4.65983e-12	0.0746497	1.14029		811	-5.2097e-09	0.677407	6.97853
812	8.7952e-13	0.0745503	0.77579		812	-5.29729e-09	0.676386	6.97447
813	6.50926e-11	0.0739737	2.74914		813	-1.04516e-08	0.67674	6.6967
814	-4.81737e-12	0.0750852	0.844411		814	-1.84732e-09	0.676219	3.7681
815	-7.96712e-10	0.0745574	3.90416		815	-8.3321e-10	0.676038	0
816	3.4863e-09	0.074471	3.6057		816	-1.26057e-09	0.676346	3.98497
817	2.70895e-10	0.0754665	1.90099		817	-1.25697e-09	0.675856	3.98383
818	-1.21592e-10	0.0742555	1.26668		818	-4.37519e-11	0.676269	0.598861
819	-1.27629e-10	0.074248	1.82885		819	-4.03152e-09	0.676723	5.39051
820	-8.99972e-10	0.0742045	3.21239		820	-9.02665e-10	0.675995	3.66766
821	6.86912e-09	0.074219	5.37494		821	-1.24619e-09	0.676257	4.33215
822	7.82236e-09	0.0741075	7.58808		822	-1.05351e-10	0.676073	0.755748
823	5.13711e-09	0.0733831	15.5008		823	-5.92139e-11	0.676306	0.548996
824	6.18455e-09	0.073983	10.0658		824	-2.30793e-09	0.676251	0
825	3.9559e-10	0.0732958	2.72059		825	-2.32888e-09	0.676092	0
826	1.45603e-10	0.0741061	2.41385		826	-2.26803e-09	0.67627	3.93303
827	2.5385e-10	0.0732957	2.51273		827	-1.51065e-09	0.675968	4.00826
828	1.03638e-09	0.0741026	6.74696		828	-1.22073e-09	0.676662	0
829	2.91892e-10	0.073846	2.78826		829	-1.21911e-09	0.676105	0
830	1.3302e-10	0.0745946	2.39214		830	-1.05474e-14	0.676474	2.7669
831	-7.62571e-11	0.0742745	1.48415		831	-4.99615e-15	0.675983	2.615
832	4.11409e-09	0.0740678	5.62526		832	-3.98581e-14	0.676465	3.79712
833	6.66831e-10	0.0744102	3.95262		833	4.34962e-11	0.675858	0.267814
834	-3.08658e-10	0.0739867	3.6771		834	2.75343e-14	0.676101	2.7549
835	3.72652e-09	0.0741284	7.27352		835	-5.97206e-13	0.676431	3.63266
836	1.80621e-09	0.07403	2.38064		836	2.53763e-10	0.676187	0.632504
837	-1.19838e-12	0.0743444	2.77797		837	-5.6734e-13	0.675927	2.5478
838	-2.96079e-11	0.0746018	1.877		838	6.15192e-13	0.676543	2.54807
839	1.03643e-09	0.0739231	3.30981		839	-7.17224e-14	0.675906	2.54726
840	2.54456e-10	0.0745707	1.49112		840	-1.53735e-11	0.676477	0.396774
841	2.6505e-10	0.0737857	1.95937		841	-1.11163e-11	0.676121	0.471816
842	6.8951e-10	0.0748084	2.49377		842	-3.19147e-11	0.676136	3.53958
843	3.78082e-10	0.0744467	1.74645		843	-6.79165e-12	0.676696	3.5139
844	-4.63533e-11	0.0741875	1.48458		844	1.69236e-12	0.676396	2.4736
845	1.21219e-10	0.0740847	0.913588		845	4.42293e-11	0.675974	2.47048
846	5.09322e-11	0.0741766	1.07586		846	-1.40648e-09	0.676209	1.61128
847	2.46402e-10	0.0734335	3.09823		847	-4.69552e-10	0.676261	1.71247
848	1.00439e-09	0.0741098	5.52426		848	-5.05556e-10	0.675804	1.71652
849	1.61729e-11	0.0747951	0.332473		849	-2.14808e-09	0.67626	1.81373
850	-2.92266e-10	0.0737834	1.94992		850	3.79979e-11	0.676532	0.897733
851	1.0857e-09	0.0740738	2.4428		851	-8.55968e-10	0.676671	2.15673
852	3.75555e-10	0.0739865	1.9606		852	-8.4615e-10	0.676103	2.17734
853	-3.01435e-11	0.0739597	0.60585		853	2.81531e-11	0.67642	0.950554
854	1.19108e-10	0.0732934	0.824893		854	-1.30701e-09	0.676097	1.52097
855	2.69257e-09	0.0742	8.10619		855	-2.14976e-09	0.676261	1.93055
856	3.59937e-11	0.0748555	9.87457		856	-2.75421e-10	0.67619	1.6278
857	-2.40567e-11	0.0743647	0.993257		857	-2.73329e-10	0.67608	1.62625
858	5.07075e-10	0.0739648	2.76776		858	-3.41359e-12	0.676786	0.995696
859	-2.20064e-10	0.0742051	2.56015		859	-2.81595e-09	0.676726	2.30075
860	1.02093e-10	0.0743316	0.698422		860	-1.15522e-09	0.676351	1.6396
861	1.92095e-10	0.0744071	2.47379		861	-1.0725e-09	0.67643	1.76273
862	-3.40958e-11	0.0741798	1.60772		862	8.89314e-14	0.676477	2.32001
863	-7.97985e-12	0.0747106	0.269154		863	9.48157e-14	0.676776	2.01279
864	-2.89946e-12	0.0740253	0.549774		864	7.50532e-14	0.67623	2.95364
865	-6.64292e-12	0.0741113	0.353425		865	1.21257e-10	0.675997	0
866	-2.48379e-12	0.0743105	0.448902		866	4.58266e-10	0.675992	0.934393
867	1.0566e-12	0.0740349	0.457391		867	4.19139e-11	0.67613	2.72163
868	2.45325e-11	0.0746555	0.360333		868	9.21511e-14	0.676083	2.19027
869	4.41955e-10	0.0742202	1.71737		869	8.51565e-14	0.675676	1.83315
870	-4.33621e-11	0.0744518	0.878103		870	1.63652e-13	0.676371	1.92534
871	-1.31058e-10	0.0738354	2.01402		871	-3.24083e-12	0.676275	1.92172
872	-1.20591e-10	0.0741873	1.08805		872	-2.86335e-13	0.676155	2.70274
873	2.20491e-13	0.0741256	0.22752		873	3.14616e-11	0.676113	0.850247
874	-1.8956e-12	0.0741916	0.445441		874	2.64578e-11	0.676613	0.36746
[truncated: 2,195 more rows]

## Sheet: SuppFig1
	[DyCp2]+							[Dy(bbpen)Br]
[truncated: 3,070 more rows]

## Sheet: SuppFig2
[DyCp2]+					[Dy(bbpen)Br]
[truncated: 3,071 more rows]

[truncated: 3 more sheets: SuppFig3, SuppFig4, SuppFig5]
